# Supplementary material for: Dynamic changes in anti-SARS-CoV-2 antibodies during SARS-CoV-2 infection and recovery from COVID-19
Source: Nat Commun. 2020 Nov 27;11:6044. doi: 10.1038/s41467-020-19943-y (PMC7699636; doi:10.1038/s41467-020-19943-y)
Supplement: Supplementary file 4 — Supplementary Data 1 [file 41467_2020_19943_MOESM4_ESM.xlsx]

## Sheet: Total IgM_IgG
PatientID	DetectionTimes
1	1
2	1
3	1
4	3
5	2
6	1
7	2
8	2
9	1
10	2
11	1
12	1
13	1
14	2
15	1
16	1
17	3
18	1
19	1
20	1
21	1
22	5
23	2
24	1
25	1
26	2
27	2
28	7
29	1
30	1
31	3
32	1
33	1
34	3
35	6
36	1
37	1
38	1
39	1
40	1
41	1
42	1
43	1
44	1
45	1
46	4
47	1
48	5
49	3
50	2
51	2
52	1
53	2
54	1
55	1
56	1
57	2
58	2
59	1
60	2
61	1
62	1
63	1
64	1
65	1
66	1
67	1
68	1
69	1
70	1
71	1
72	1
73	1
74	1
75	1
76	4
77	1
78	1
79	2
80	1
81	1
82	3
83	1
84	1
85	3
86	2
87	1
88	1
89	2
90	1
91	1
92	1
93	2
94	1
95	5
96	1
97	1
98	1
99	1
100	1
101	1
102	1
103	1
104	1
105	1
106	1
107	1
108	4
109	1
110	1
111	1
112	1
113	4
114	1
115	1
116	1
117	3
118	2
119	1
120	3
121	1
122	1
123	1
124	2
125	1
126	1
127	1
128	1
129	1
130	1
131	1
132	1
133	4
134	6
135	6
136	4
137	1
138	1
139	3
140	1
141	1
142	1
143	1
144	2
145	1
146	2
147	2
148	5
149	2
150	2
151	1
152	2
153	2
154	1
155	1
156	4
157	2
158	4
159	1
160	1
161	1
162	3
163	2
164	3
165	2
166	1
167	3
168	3
169	3
170	1
171	6
172	1
173	4
174	2
175	5
176	1
177	1
178	1
179	2
180	3
181	7
182	3
183	1
184	3
185	1
186	2
187	1
188	1
189	1
190	1
191	1
192	1
193	1
194	1
195	1
196	1
197	1
198	1
199	1
200	2
201	1
202	5
203	1
204	1
205	2
206	2
207	5
208	1
209	1
210	1
211	1
212	1
213	1
214	1
215	1
216	1
217	1
218	1
219	1
220	1
221	4
222	1
223	3
224	2
225	7
226	1
227	2
228	1
229	1
230	5
231	1
232	1
233	1
234	2
235	1
236	2
237	1
238	2
239	2
240	3
241	2
242	1
243	1
244	1
245	1
246	3
247	1
248	1
249	1
250	2
251	1
252	1
253	1
254	1
255	1
256	1
257	1
258	3
259	1
260	1
261	1
262	1
263	1
264	1
265	1
266	1
267	1
268	1
269	1
270	1
271	5
272	1
273	1
274	1
275	1
276	1
277	1
278	1
279	1
280	1
281	2
282	1
283	1
284	1
285	1
286	1
287	1
288	2
289	0
290	2
291	1
292	2
293	1
294	1
295	1
296	1
297	1
298	1
299	1
300	1
301	2
302	1
303	1
304	1
305	1
306	2
307	1
308	1
309	2
310	4
311	1
312	1
313	1
314	1
315	2
316	3
317	1
318	1
319	2
320	1
321	1
322	1
323	1
324	3
325	1
326	1
327	1
328	1
329	1
330	1
331	1
332	1
333	1
334	1
335	2
336	1
337	1
338	3
339	0
340	1
341	1
342	2
343	2
344	6
345	2
346	2
347	1
348	1
349	1
350	1
351	1
352	1
353	1
354	3
355	3
356	1
357	2
358	1
359	1
360	2
361	1
362	1
363	2
364	1
365	1
366	2
367	1
368	1
369	1
370	1
371	3
372	2
373	1
374	2
375	1
376	1
377	1
378	1
379	2
380	1
381	1
382	1
383	1
384	4
385	1
386	1
387	1
388	1
389	1
390	1
391	7
392	1
393	1
394	1
395	1
396	1
397	2
398	1
399	1
400	1
401	1
402	1
403	1
404	1
405	1
406	1
407	1
408	1
409	1
410	2
411	2
412	1
413	0
414	1
415	1
416	1
417	1
418	1
419	2
420	4
421	5
422	1
423	1
424	1
425	1
426	1
427	1
428	1
429	1
430	1
431	1
432	1
433	1
434	1
435	1
436	1
437	1
438	1
439	1
440	1
441	1
442	1
443	1
444	2
445	1
446	1
447	1
448	1
449	1
450	1
451	1
452	1
453	1
454	1
455	1
456	1
457	1
458	2
459	1
460	1
461	1
462	1
463	1
464	1
465	1
466	1
467	1
468	1
469	1
470	1
471	1
472	1
473	1
474	1
475	1
476	1
477	1
478	2
479	1
480	1
481	2
482	1
483	1
484	2
485	1
486	1
487	1
488	1
489	1
490	1
491	1
492	1
493	0
494	2
495	3
496	1
497	2
498	1
499	1
500	2
501	1
502	1
503	1
504	1
505	1
506	1
507	1
508	7
509	1
510	1
511	2
512	1
513	1
514	1
515	4
516	1
517	2
518	1
519	1
520	4
521	1
522	1
523	1
524	2
525	1
526	1
527	1
528	1
529	1
530	1
531	1
532	1
533	1
534	1
535	1
536	1
537	1
538	1
539	1
540	1
541	1
542	1
543	1
544	1
545	2
546	1
547	1
548	1
549	1
550	1
551	1
552	1
553	1
554	4
555	2
556	1
557	1
558	1
559	1
560	2
561	1
562	2
563	1
564	2
565	2
566	1
567	1
568	2
569	1
570	2
571	2
572	2
573	2
574	1
575	1
576	2
577	1
578	2
579	1
580	1
581	1
582	1
583	2
584	1
585	1
586	2
587	2
588	1
589	3
590	1
591	1
592	2
593	1
594	1
595	1
596	2
597	1
598	1
599	1
600	1
601	1
602	7
603	4
604	1
605	1
606	4
607	2
608	2
609	2
610	1
611	1
612	2
613	3
614	1
615	1
616	1
617	1
618	3
619	3
620	4
621	2
622	1
623	1
624	1
625	1
626	2
627	1
628	2
629	1
630	3
631	1
632	3
633	1
634	1
635	1
636	0
637	4
638	1
639	4
640	3
641	2
642	1
643	4
644	1
645	1
646	1
647	3
648	1
649	1
650	1
651	1
652	1
653	1
654	1
655	2
656	2
657	1
658	2
659	1
660	2
661	2
662	1
663	1
664	2
665	1
666	1
667	4
668	2
669	3
670	2
671	2
672	2
673	2
674	1
675	2
676	1
677	2
678	1
679	1
680	1
681	1
682	1
683	2
684	1
685	1
686	1
687	1
688	1
689	1
690	2
691	1
692	1
693	1
694	1
695	2
696	2
697	1
698	1
699	1
700	1
701	1
702	1
703	1
704	2
705	3
706	1
707	1
708	1
709	1
710	1
711	3
712	2
713	4
714	1
715	2
716	1
717	1
718	1
719	1
720	1
721	1
722	1
723	2
724	8
725	1
726	2
727	2
728	2
729	1
730	2
731	2
732	1
733	1
734	1
735	3
736	4
737	3
738	2
739	3
740	2
741	2
742	1
743	1
744	1
745	1
746	1
747	3
748	1
749	2
750	2
751	1
752	2
753	1
754	4
755	2
756	1
757	3
758	1
759	1
760	1
761	1
762	1
763	4
764	2
765	1
766	1
767	1
768	1
769	3
770	1
771	1
772	1
773	4
774	6
775	3
776	2
777	1
778	1
779	1
780	1
781	2
782	1
783	1
784	1
785	1
786	1
787	1
788	1
789	1
790	1
791	1
792	3
793	1
794	3
795	1
796	1
797	2
798	1
799	1
800	1
801	1
802	1
803	1
804	2
805	1
806	1
807	3
808	2
809	1
810	2
811	2
812	1
813	1
814	2
815	2
816	1
817	1
818	2
819	2
820	1
821	3
822	1
823	2
824	2
825	1
826	1
827	1
828	1
829	1
830	1
831	2
832	1
833	1
834	1
835	1
836	3
837	1
838	1
839	1
840	2
841	1
842	2
843	1
844	1
845	1
846	1
847	1
848	1
849	1
850	1
851	2
852	1
853	2
854	1
855	1
856	1
857	2
858	1
859	2
860	1
861	1
862	1
863	1
864	1
865	1
866	2
867	2
868	3
869	1
870	1
871	2
872	1
873	7
874	1
875	1
876	1
877	2
878	1
879	1
880	8
881	2
882	2
883	2
884	1
885	1
886	1
887	1
888	2
889	1
890	2
891	2
892	2
893	1
894	1
895	3
896	1
897	1
898	2
899	1
900	2
901	1
902	1
903	1
904	1
905	1
906	2
907	2
908	1
909	1
910	1
911	1
912	1
913	1
914	3
915	1
916	2
917	1
918	1
919	1
920	0
921	1
922	2
923	1
924	2
925	1
926	2
927	3
928	2
929	2
930	1
931	1
932	1
933	1
934	1
935	8
936	1
937	1
938	2
939	7
940	1
941	3
942	4
943	1
944	6
945	1
946	1
947	1
948	1
949	1
950	2
951	1
952	1
953	2
954	2
955	5
956	1
957	2
958	1
959	2
960	2
961	2
962	5
963	1
964	2
965	1
966	1
967	2
968	2
969	1
970	1
971	1
972	2
973	1
974	6
975	1
976	0
977	1
978	2
979	3
980	1
981	4
982	1
983	1
984	4
985	1
986	1
987	2
988	2
989	1
990	2
991	1
992	2
993	2
994	1
995	1
996	1
997	3
998	0
999	1
1000	1
1001	2
1002	0
1003	1
1004	1
1005	1
1006	3
1007	1
1008	1
1009	1
1010	1
1011	1
1012	1
1013	1
1014	1
1015	2
1016	2
1017	1
1018	1
1019	1
1020	1
1021	1
1022	1
1023	1
1024	2
1025	1
1026	1
1027	1
1028	1
1029	2
1030	2
1031	2
1032	2
1033	1
1034	3
1035	1
1036	2
1037	1
1038	1
1039	1
1040	1
1041	1
1042	3
1043	1
1044	1
1045	1
1046	2
1047	1
1048	1
1049	1
1050	1
1051	1
1052	1
1053	1
1054	1
1055	5
1056	2
1057	3
1058	1
1059	3
1060	1
1061	1
1062	1
1063	1
1064	2
1065	1
1066	2
1067	3
1068	1
1069	1
1070	2
1071	1
1072	1
1073	1
1074	1
1075	1
1076	0
1077	1
1078	1
1079	1
1080	2
1081	2
1082	1
1083	1
1084	1
1085	1
1086	6
1087	4
1088	1
1089	1
1090	1
1091	3
1092	2
1093	3
1094	1
1095	6
1096	5
1097	1
1098	1
1099	1
1100	1
1101	1
1102	2
1103	1
1104	1
1105	1
1106	3
1107	4
1108	1
1109	0
1110	1
1111	2
1112	1
1113	1
1114	1
1115	2
1116	1
1117	2
1118	3
1119	0
1120	1
1121	1
1122	2
1123	1
1124	3
1125	1
1126	1
1127	2
1128	3
1129	1
1130	1
1131	0
1132	1
1133	1
1134	1
1135	1
1136	2
1137	4
1138	1
1139	2
1140	1
1141	1
1142	1
1143	1
1144	3
1145	2
1146	2
1147	2
1148	1
1149	1
1150	1
1151	1
1152	1
1153	1
1154	2
1155	8
1156	1
1157	1
1158	1
1159	1
1160	1
1161	1
1162	1
1163	2
1164	2
1165	2
1166	4
1167	1
1168	1
1169	1
1170	1
1171	2
1172	1
1173	1
1174	1
1175	1
1176	1
1177	1
1178	1
1179	1
1180	1
1181	1
1182	1
1183	1
1184	2
1185	1
1186	1
1187	1
1188	1
1189	1
1190	1
1191	1
1192	1
1193	1
1194	1
1195	1
1196	1
1197	1
1198	1
1199	1
1200	1
1201	1
1202	1
1203	1
1204	1
1205	4
1206	1
1207	1
1208	1
1209	1
1210	1
1211	2
1212	1
1213	2
1214	5
1215	1
1216	1
1217	1
1218	2
1219	2
1220	1
1221	1
1222	1
1223	1
1224	4
1225	4
1226	2
1227	1
1228	2
1229	1
1230	1
1231	2
1232	1
1233	1
1234	5
1235	2
1236	2
1237	2
1238	2
1239	2
1240	2
1241	1
1242	2
1243	1
1244	1
1245	1
1246	2
1247	3
1248	2
1249	1
1250	1
1251	1
1252	1
1253	3
1254	1
1255	1
1256	1
1257	2
1258	1
1259	1
1260	1
1261	1
1262	1
1263	0
1264	1
1265	1
1266	1
1267	1
1268	2
1269	6
1270	1
1271	1
1272	1
1273	1
1274	1
1275	1
1276	1
1277	1
1278	1
1279	2
1280	1
1281	3
1282	1
1283	1
1284	2
1285	1
1286	2
1287	1
1288	4
1289	1
1290	3
1291	3
1292	1
1293	2
1294	5
1295	2
1296	1
1297	1
1298	1
1299	1
1300	1
1301	3
1302	1
1303	1
1304	1
1305	1
1306	1
1307	1
1308	1
1309	4
1310	1
1311	1
1312	4
1313	1
1314	1
1315	1
1316	1
1317	1
1318	1
1319	1
1320	1
1321	1
1322	5
1323	1
1324	1
1325	2
1326	1
1327	1
1328	1
1329	1
1330	5
1331	1
1332	2
1333	3
1334	1
1335	2
1336	2
1337	2
1338	1
1339	1
1340	3
1341	1
1342	2
1343	1
1344	2
1345	1
1346	1
1347	1
1348	1
1349	1
1350	1
1351	3
1352	1
1353	1
1354	1
1355	1
1356	1
1357	1
1358	1
1359	1
1360	1
1361	1
1362	1
1363	1
1364	2
1365	1
1366	3
1367	2
1368	2
1369	2
1370	2
1371	1
1372	10
1373	3
1374	1
1375	4
1376	1
1377	1
1378	1
1379	1
1380	2
1381	1
1382	2
1383	1
1384	1
1385	1
1386	1
1387	2
1388	2
1389	2
1390	1
1391	1
1392	2
1393	1
1394	1
1395	1
1396	1
1397	1
1398	1
1399	1
1400	1
1401	3
1402	2
1403	1
1404	1
1405	1
1406	2
1407	1
1408	1
1409	2
1410	1
1411	3
1412	4
1413	2
1414	5
1415	2
1416	1
1417	1
1418	1
1419	1
1420	1
1421	2
1422	1
1423	4
1424	1
1425	2
1426	1
1427	1
1428	1
1429	1
1430	1
1431	1
1432	1
1433	3
1434	2
1435	1
1436	1
1437	2
1438	2
1439	1
1440	1
1441	3
1442	1
1443	1
1444	1
1445	2
1446	5
1447	1
1448	1
1449	5
1450	2
1451	1
1452	1
1453	2
1454	1
1455	2
1456	2
1457	3
1458	1
1459	1
1460	5
1461	2
1462	5
1463	4
1464	1
1465	3
1466	2
1467	1
1468	1
1469	2
1470	3
1471	5
1472	1
1473	1
1474	2
1475	2
1476	1
1477	3
1478	3
1479	3
1480	1
1481	5
1482	1
1483	3
1484	2
1485	1
1486	1
1487	2
1488	2
1489	1
1490	1
1491	2
1492	5
1493	2
1494	3
1495	2
1496	3
1497	3
1498	3
1499	2
1500	1
1501	2
1502	2
1503	1
1504	1
1505	3
1506	3
1507	3
1508	2
1509	1
1510	3
1511	1
1512	1
1513	4
1514	1
1515	2
1516	0
1517	2
1518	4
1519	1
1520	1
1521	1
1522	1
1523	2
1524	1
1525	2
1526	1
1527	2
1528	3
1529	2
1530	1
1531	4
1532	1
1533	1
1534	1
1535	1
1536	2
1537	4
1538	1
1539	2
1540	2
1541	1
1542	1
1543	1
1544	1
1545	2
1546	1
1547	1
1548	4
1549	1
1550	2
1551	3
1552	1
1553	2
1554	1
1555	1
1556	1
1557	2
1558	2
1559	1
1560	1
1561	1
1562	3
1563	2
1564	3
1565	1
1566	1
1567	2
1568	1
1569	1
1570	4
1571	2
1572	1
1573	1
1574	1
1575	1
1576	2
1577	2
1578	3
1579	2
1580	2
1581	2
1582	5
1583	2
1584	2
1585	1
1586	2
1587	4
1588	2
1589	1
1590	0
1591	3
1592	4
1593	4
1594	1
1595	5
1596	1
1597	1
1598	1
1599	1
1600	2
1601	2
1602	2
1603	1
1604	2
1605	1
1606	3
1607	2
1608	3
1609	2
1610	4
1611	1
1612	1
1613	1
1614	1
1615	1
1616	3
1617	5
1618	2
1619	2
1620	3
1621	2
1622	2
1623	2
1624	1
1625	2
1626	2
1627	2
1628	2
1629	2
1630	2
1631	2
1632	5
1633	2
1634	1
1635	1
1636	1
1637	1
1638	2
1639	1
1640	1
1641	2
1642	2
1643	1
1644	3
1645	1
1646	8
1647	1
1648	1
1649	2
1650	1
1651	1
1652	1
1653	1
1654	4
1655	1
1656	2
1657	1
1658	2
1659	1
1660	2
1661	2
1662	5
1663	2
1664	1
1665	4
1666	1
1667	1
1668	4
1669	2
1670	1
1671	1
1672	2
1673	1
1674	1
1675	2
1676	1
1677	4
1678	3
1679	6
1680	1
1681	1
1682	1
1683	2
1684	1
1685	1
1686	1
1687	1
1688	1
1689	1
1690	1
1691	3
1692	2
1693	2
1694	1
1695	2
1696	1
1697	6
1698	3
1699	1
1700	2
1701	2
1702	1
1703	1
1704	1
1705	1
1706	1
1707	4
1708	1
1709	1
1710	2
1711	2
1712	2
1713	3
1714	2
1715	1
1716	2
1717	1
1718	6
1719	2
1720	1
1721	1
1722	5
1723	1
1724	3
1725	2
1726	1
1727	1
1728	1
1729	4
1730	4
1731	2
1732	2
1733	1
1734	1
1735	1
1736	2
1737	1
1738	1
1739	1
1740	1
1741	1
1742	4
1743	5
1744	1
1745	7
1746	6
1747	1
1748	2
1749	2
1750	1
1751	1
1752	1
1753	2
1754	1
1755	1
1756	1
1757	1
1758	1
1759	1
1760	2
1761	7
1762	3
1763	2
1764	1
1765	2
1766	2
1767	3
1768	3
1769	2
1770	1
1771	1
1772	4
1773	2
1774	1
1775	3
1776	1
1777	1
1778	2
1779	1
1780	2
1781	1
1782	1
1783	4
1784	5
1785	2
1786	5
1787	1
1788	3
1789	2
1790	1
1791	1
1792	3
1793	10
1794	1
1795	1
1796	2
1797	1
1798	1
1799	2
1800	3
1801	1
1802	1
1803	1
1804	1
1805	4
1806	1
1807	1
1808	1
1809	1
1810	3
1811	3
1812	4
1813	7
1814	1
1815	2
1816	1
1817	1
1818	1
1819	1
1820	1
1821	0
1822	3
1823	1
1824	1
1825	1
1826	4
1827	1
1828	3
1829	6
1830	2
1831	3
1832	3
1833	1
1834	1
1835	3
1836	2
1837	2
1838	2
1839	2
1840	2
1841	1
1842	1
1843	1
1844	1
1845	1
1846	1
1847	1
1848	1

## Sheet: S_RBD_N IgM_IgG
PatientID	DetectionTimes
4	2
12	1
22	3
28	5
31	1
32	1
35	5
46	1
48	1
57	1
76	1
82	1
85	1
95	2
113	1
120	1
124	1
134	1
135	2
146	1
148	3
149	1
156	3
162	2
167	1
169	2
171	3
173	2
175	4
179	2
180	2
181	2
182	1
184	1
186	1
202	3
207	2
221	2
223	1
225	5
227	2
230	1
238	1
240	2
243	1
254	1
256	1
271	2
310	2
316	2
324	2
329	1
342	1
344	4
354	3
355	1
357	1
360	1
363	1
372	1
384	2
391	4
418	1
420	4
421	2
508	5
515	2
520	1
554	2
576	2
583	2
586	1
589	1
596	1
602	4
603	1
606	1
607	1
608	1
609	1
618	1
620	1
630	1
632	1
637	3
639	2
641	1
643	1
647	1
664	1
667	1
669	3
671	1
704	1
724	2
726	1
736	1
737	3
740	1
747	2
754	2
756	1
757	1
763	1
769	1
773	2
774	5
792	1
799	1
821	1
823	1
824	1
832	1
840	1
851	1
859	1
873	2
880	4
882	1
892	1
895	1
928	1
929	1
935	5
939	4
942	2
944	3
955	1
962	1
974	2
981	2
988	1
997	1
1001	1
1006	2
1034	1
1042	2
1055	2
1059	1
1064	1
1066	1
1067	1
1070	1
1077	1
1078	1
1080	1
1081	2
1085	1
1086	5
1087	4
1090	1
1091	1
1092	1
1094	1
1095	2
1096	4
1106	3
1107	3
1109	1
1112	1
1117	1
1118	1
1119	1
1124	1
1137	3
1139	1
1146	1
1155	5
1166	3
1171	1
1205	3
1209	1
1213	1
1214	5
1219	1
1220	1
1224	2
1225	3
1226	1
1233	1
1234	5
1237	1
1238	1
1242	2
1245	1
1247	1
1248	1
1249	1
1250	1
1251	1
1252	1
1257	1
1269	3
1270	1
1273	1
1274	1
1275	1
1278	1
1279	1
1281	1
1288	4
1290	4
1291	4
1293	1
1294	3
1301	1
1309	1
1312	2
1322	3
1330	3
1332	1
1340	2
1351	1
1364	1
1366	2
1368	1
1369	1
1370	1
1372	5
1373	2
1375	2
1380	1
1382	1
1392	1
1399	2
1401	1
1402	1
1406	1
1409	1
1411	2
1412	2
1413	1
1414	2
1415	1
1421	1
1423	2
1425	1
1434	1
1441	2
1446	2
1449	2
1455	1
1456	1
1457	2
1460	4
1462	2
1465	1
1466	1
1470	2
1471	3
1474	1
1478	3
1479	2
1481	4
1483	1
1484	1
1487	1
1491	1
1492	2
1494	2
1495	1
1496	1
1497	2
1498	2
1501	1
1502	1
1505	2
1506	1
1507	1
1508	1
1510	1
1513	3
1517	1
1518	2
1519	2
1523	1
1527	1
1528	1
1529	1
1531	2
1536	1
1537	2
1539	1
1545	1
1548	2
1550	1
1551	1
1553	1
1562	2
1564	2
1567	1
1570	2
1571	2
1577	1
1580	1
1581	1
1582	4
1586	1
1587	2
1588	1
1591	2
1592	4
1593	3
1595	3
1610	2
1616	1
1617	3
1620	1
1628	1
1631	1
1632	3
1633	1
1638	1
1641	1
1642	1
1644	2
1646	5
1649	1
1654	2
1658	1
1660	1
1661	1
1662	2
1663	1
1665	2
1666	1
1667	1
1668	1
1670	1
1672	1
1675	1
1677	2
1678	2
1679	5
1683	1
1685	1
1691	2
1692	1
1693	1
1695	1
1697	2
1698	1
1700	1
1701	1
1707	3
1710	1
1711	1
1712	1
1713	1
1714	1
1716	1
1718	1
1719	1
1722	2
1724	1
1729	1
1730	3
1731	1
1736	1
1742	2
1743	3
1745	7
1746	4
1748	1
1749	1
1750	2
1753	1
1761	5
1762	2
1765	1
1766	1
1767	1
1772	3
1773	1
1775	2
1780	1
1783	2
1784	3
1785	1
1786	2
1788	2
1792	2
1793	7
1796	1
1799	1
1800	2
1805	3
1810	2
1811	1
1812	2
1813	4
1815	1
1822	1
1823	1
1824	1
1826	3
1827	1
1828	3
1829	4
1830	1
1831	2
1832	3
1833	1
1834	1
1835	3
1836	2
1837	1
1838	1
1840	1
1841	1
1844	1
1845	1
1847	1
1848	1
1849	1
1850	1
