# Supplementary material for: Dynamic changes in anti-SARS-CoV-2 antibodies during SARS-CoV-2 infection and recovery from COVID-19
Source: Nat Commun. 2020 Nov 27;11:6044. doi: 10.1038/s41467-020-19943-y (PMC7699636; doi:10.1038/s41467-020-19943-y)
Supplement: Supplementary file 5 — Supplementary Data 2 [file 41467_2020_19943_MOESM5_ESM.xlsx]

## Sheet: Total IgM
PatientID	Antibody	Test_to_Onset (Day)	Test_to_Onset (Week)	Antibody Level
1	Total IgM	43	7	45.01
2	Total IgM	46	7	82.23
3	Total IgM	42	6	9.19
4	Total IgM	54	8	39.45
4	Total IgM	56	8	26.74
4	Total IgM	69	10	3.47
5	Total IgM	45	7	1101.52
5	Total IgM	47	7	995.7
6	Total IgM	46	7	16.38
7	Total IgM	41	6	1062.37
7	Total IgM	48	7	645.46
8	Total IgM	45	7	138.22
8	Total IgM	46	7	92.83
9	Total IgM	39	6	91.12
10	Total IgM	43	7	24.6
10	Total IgM	44	7	25.5
11	Total IgM	43	7	81.38
12	Total IgM	45	7	4.32
13	Total IgM	37	6	9.43
14	Total IgM	44	7	115.54
14	Total IgM	46	7	114.36
15	Total IgM	34	5	11.53
16	Total IgM	38	6	62.34
17	Total IgM	37	6	46.88
17	Total IgM	44	7	28.56
17	Total IgM	50	8	4.76
18	Total IgM	38	6	17.44
19	Total IgM	37	6	5.2
20	Total IgM	41	6	3.52
21	Total IgM	52	8	55.86
22	Total IgM	56	8	62.81
22	Total IgM	59	9	24.66
22	Total IgM	61	9	60.8
22	Total IgM	64	10	18.62
22	Total IgM	66	10	17.21
23	Total IgM	41	6	60.17
23	Total IgM	49	7	75.45
24	Total IgM	42	6	14.55
25	Total IgM	44	7	7.53
26	Total IgM	36	6	90.51
26	Total IgM	48	7	20.06
27	Total IgM	41	6	26.72
27	Total IgM	48	7	36.35
28	Total IgM	52	8	4.9
28	Total IgM	57	9	2.75
28	Total IgM	63	9	2.71
28	Total IgM	65	10	3.46
28	Total IgM	70	10	1.37
28	Total IgM	72	11	2.64
28	Total IgM	79	12	1.11
29	Total IgM	51	8	23.19
30	Total IgM	45	7	48.4
31	Total IgM	47	7	25.76
31	Total IgM	51	8	11.36
31	Total IgM	55	8	21.06
32	Total IgM	39	6	28.45
33	Total IgM	41	6	83.75
34	Total IgM	91	13	41.31
34	Total IgM	98	14	66.66
34	Total IgM	101	15	55.96
35	Total IgM	39	6	40.22
35	Total IgM	52	8	57.49
35	Total IgM	55	8	54.22
35	Total IgM	57	9	50
35	Total IgM	60	9	11.73
35	Total IgM	66	10	8.47
36	Total IgM	40	6	39.84
37	Total IgM	41	6	47.53
38	Total IgM	51	8	80.08
39	Total IgM	49	7	5.17
40	Total IgM	49	7	26.83
41	Total IgM	55	8	112.3
42	Total IgM	56	8	318.5
43	Total IgM	37	6	40.88
44	Total IgM	47	7	86.21
45	Total IgM	43	7	17.01
46	Total IgM	33	5	131.42
46	Total IgM	39	6	148.65
46	Total IgM	43	7	125.21
46	Total IgM	47	7	111.95
47	Total IgM	38	6	34.19
48	Total IgM	41	6	53.6
48	Total IgM	45	7	35.5
48	Total IgM	48	7	28.74
48	Total IgM	53	8	12.14
48	Total IgM	62	9	4.61
49	Total IgM	45	7	2.25
49	Total IgM	46	7	2.55
49	Total IgM	48	7	3.41
50	Total IgM	49	7	110.41
50	Total IgM	42	6	298.11
51	Total IgM	41	6	124.02
51	Total IgM	45	7	116.4
52	Total IgM	40	6	87.8
53	Total IgM	46	7	57.68
53	Total IgM	69	10	16.81
54	Total IgM	38	6	47.65
55	Total IgM	41	6	66.31
56	Total IgM	41	6	31.22
57	Total IgM	46	7	50.37
57	Total IgM	61	9	9.27
58	Total IgM	41	6	269.91
58	Total IgM	46	7	214.57
59	Total IgM	49	7	35.68
60	Total IgM	35	5	32.69
60	Total IgM	43	7	30.24
61	Total IgM	40	6	194.23
62	Total IgM	40	6	100.63
63	Total IgM	44	7	114.49
64	Total IgM	37	6	29.22
65	Total IgM	32	5	43.9
67	Total IgM	39	6	459.87
68	Total IgM	40	6	102.7
69	Total IgM	45	7	38.85
70	Total IgM	39	6	54.23
71	Total IgM	39	6	15.34
72	Total IgM	36	6	29.58
73	Total IgM	35	5	596.49
74	Total IgM	35	5	130.62
75	Total IgM	41	6	35.24
76	Total IgM	44	7	6.66
76	Total IgM	49	7	6.47
76	Total IgM	50	8	6.05
76	Total IgM	57	9	2.31
77	Total IgM	47	7	7.37
78	Total IgM	42	6	7.03
79	Total IgM	39	6	49.59
79	Total IgM	45	7	41.17
80	Total IgM	45	7	125.45
81	Total IgM	36	6	16.68
82	Total IgM	38	6	108.11
82	Total IgM	39	6	54.04
82	Total IgM	63	9	9.98
83	Total IgM	38	6	21.35
84	Total IgM	47	7	36.64
85	Total IgM	55	8	120.02
85	Total IgM	62	9	95.61
85	Total IgM	72	11	28.39
86	Total IgM	44	7	195.28
86	Total IgM	56	8	317.47
87	Total IgM	45	7	24.29
88	Total IgM	39	6	78.19
89	Total IgM	40	6	4.71
89	Total IgM	41	6	58.39
90	Total IgM	42	6	65.27
91	Total IgM	33	5	18.01
92	Total IgM	34	5	2.17
93	Total IgM	39	6	12.3
93	Total IgM	44	7	5.4
94	Total IgM	39	6	49.4
95	Total IgM	36	6	14.66
95	Total IgM	41	6	37.97
95	Total IgM	42	6	33.91
95	Total IgM	49	7	9.58
95	Total IgM	60	9	5.7
96	Total IgM	36	6	20.79
97	Total IgM	45	7	180.67
98	Total IgM	29	5	47.83
99	Total IgM	43	7	94.55
100	Total IgM	45	7	18.64
102	Total IgM	31	5	140.05
103	Total IgM	40	6	55.52
104	Total IgM	39	6	59.03
106	Total IgM	35	5	51.65
107	Total IgM	37	6	210.34
108	Total IgM	48	7	56.29
108	Total IgM	53	8	66.19
108	Total IgM	56	8	60.58
108	Total IgM	60	9	35.75
109	Total IgM	52	8	56.02
110	Total IgM	40	6	108.95
111	Total IgM	38	6	28.4
112	Total IgM	39	6	17.76
113	Total IgM	46	7	191.27
113	Total IgM	51	8	167.23
113	Total IgM	58	9	138.87
113	Total IgM	60	9	59.45
114	Total IgM	31	5	39.92
115	Total IgM	32	5	7.7
116	Total IgM	39	6	49.49
117	Total IgM	34	5	54.61
117	Total IgM	41	6	65.94
117	Total IgM	46	7	11.69
118	Total IgM	42	6	105.02
118	Total IgM	56	8	107.8
119	Total IgM	40	6	63.28
120	Total IgM	37	6	143.44
120	Total IgM	49	7	20.21
120	Total IgM	53	8	43.73
121	Total IgM	39	6	29.86
122	Total IgM	34	5	8.52
123	Total IgM	40	6	34.84
124	Total IgM	54	8	2.26
124	Total IgM	60	9	1.99
125	Total IgM	46	7	19.14
126	Total IgM	33	5	27.29
127	Total IgM	39	6	58.35
128	Total IgM	43	7	76.06
129	Total IgM	37	6	111.69
130	Total IgM	50	8	59
131	Total IgM	40	6	25.44
132	Total IgM	34	5	4.45
133	Total IgM	39	6	16.33
133	Total IgM	40	6	53.94
133	Total IgM	46	7	61.14
133	Total IgM	51	8	59.41
134	Total IgM	44	7	71.62
134	Total IgM	51	8	137.52
134	Total IgM	54	8	116.97
134	Total IgM	58	9	40.2
134	Total IgM	68	10	32.88
134	Total IgM	75	11	17.53
135	Total IgM	44	7	26.28
135	Total IgM	52	8	59.8
135	Total IgM	56	8	20.84
135	Total IgM	57	9	16.14
135	Total IgM	60	9	37.9
135	Total IgM	63	9	8.54
136	Total IgM	39	6	117.64
136	Total IgM	44	7	113.47
136	Total IgM	47	7	93.11
136	Total IgM	51	8	33.16
137	Total IgM	33	5	35.99
138	Total IgM	34	5	144.69
139	Total IgM	44	7	123.85
139	Total IgM	49	7	96.88
139	Total IgM	60	9	49.97
140	Total IgM	40	6	80.69
141	Total IgM	35	5	58.19
142	Total IgM	40	6	146.4
143	Total IgM	40	6	12.08
144	Total IgM	37	6	142.66
144	Total IgM	49	7	33.01
145	Total IgM	35	5	78.84
146	Total IgM	34	5	21.63
146	Total IgM	49	7	29.49
147	Total IgM	42	6	35.52
147	Total IgM	51	8	26.2
148	Total IgM	33	5	24.6
148	Total IgM	47	7	6.06
148	Total IgM	53	8	3.58
148	Total IgM	58	9	4.25
148	Total IgM	63	9	2.22
149	Total IgM	38	6	12.49
149	Total IgM	43	7	10.82
150	Total IgM	45	7	27.44
150	Total IgM	58	9	9.02
151	Total IgM	35	5	177.8
152	Total IgM	35	5	54.85
152	Total IgM	46	7	16.89
153	Total IgM	32	5	36.04
153	Total IgM	33	5	33.44
154	Total IgM	41	6	23.51
155	Total IgM	44	7	20.16
156	Total IgM	40	6	98.17
156	Total IgM	47	7	92.83
156	Total IgM	56	8	93.99
156	Total IgM	66	10	16.18
157	Total IgM	32	5	272.54
157	Total IgM	38	6	476.66
158	Total IgM	34	5	25.9
158	Total IgM	35	5	57.31
158	Total IgM	41	6	47.84
158	Total IgM	42	6	37.99
159	Total IgM	44	7	81.03
160	Total IgM	45	7	50.6
161	Total IgM	46	7	18.39
162	Total IgM	36	6	87.78
162	Total IgM	49	7	17.52
162	Total IgM	51	8	15.095
163	Total IgM	42	6	17.77
163	Total IgM	49	7	12.7
164	Total IgM	39	6	47.06
164	Total IgM	45	7	102.65
164	Total IgM	51	8	64.76
165	Total IgM	59	9	0.79
165	Total IgM	60	9	0.86
166	Total IgM	35	5	52.48
167	Total IgM	31	5	86.56
167	Total IgM	50	8	21.42
167	Total IgM	55	8	17.18
168	Total IgM	118	17	17.31
168	Total IgM	126	18	12.68
168	Total IgM	127	19	11.75
169	Total IgM	44	7	58.86
169	Total IgM	55	8	70.57
169	Total IgM	61	9	69.57
170	Total IgM	38	6	124.43
171	Total IgM	35	5	25.19
171	Total IgM	46	7	11.85
171	Total IgM	48	7	46.38
171	Total IgM	49	7	41.66
171	Total IgM	50	8	37.08
171	Total IgM	53	8	7.23
172	Total IgM	27	4	4.79
173	Total IgM	38	6	101.23
173	Total IgM	45	7	177.88
173	Total IgM	47	7	146.2
173	Total IgM	57	9	121.63
174	Total IgM	34	5	4.71
174	Total IgM	45	7	63.54
175	Total IgM	38	6	12.95
175	Total IgM	44	7	61.03
175	Total IgM	49	7	54.87
175	Total IgM	59	9	16.39
175	Total IgM	64	10	15.56
176	Total IgM	33	5	119.17
177	Total IgM	42	6	131.66
178	Total IgM	36	6	7.02
179	Total IgM	33	5	97.62
179	Total IgM	60	9	28.73
180	Total IgM	42	6	262.26
180	Total IgM	49	7	256.98
180	Total IgM	58	9	74.82
181	Total IgM	43	7	129.21
181	Total IgM	47	7	112.31
181	Total IgM	51	8	88.4
181	Total IgM	55	8	33.98
181	Total IgM	58	9	67.23
181	Total IgM	59	9	65.7
181	Total IgM	63	9	19.24
182	Total IgM	47	7	21.98
182	Total IgM	52	8	11.96
182	Total IgM	58	9	1.23
183	Total IgM	38	6	65.94
184	Total IgM	46	7	368.83
184	Total IgM	51	8	311.68
184	Total IgM	57	9	256.4
185	Total IgM	39	6	66.6
186	Total IgM	29	5	24.37
186	Total IgM	47	7	11.06
187	Total IgM	39	6	14.25
188	Total IgM	34	5	26.46
189	Total IgM	49	7	28.27
190	Total IgM	31	5	132.24
191	Total IgM	47	7	398.69
192	Total IgM	29	5	5.84
193	Total IgM	30	5	6.05
194	Total IgM	34	5	67.67
195	Total IgM	29	5	15.52
196	Total IgM	27	4	462.64
197	Total IgM	34	5	102.775
198	Total IgM	32	5	8.39
199	Total IgM	34	5	267.56
200	Total IgM	33	5	119.53
200	Total IgM	34	5	108.54
201	Total IgM	36	6	44.67
202	Total IgM	35	5	5.41
202	Total IgM	48	7	3.37
202	Total IgM	50	8	4.91
202	Total IgM	51	8	4.58
202	Total IgM	52	8	3.7
203	Total IgM	43	7	32.21
204	Total IgM	28	4	65.1
205	Total IgM	38	6	1783.28
205	Total IgM	40	6	1413.55
206	Total IgM	52	8	40.67
206	Total IgM	63	9	70.52
207	Total IgM	41	6	11.55
207	Total IgM	48	7	12.01
207	Total IgM	52	8	6.49
207	Total IgM	55	8	8.27
207	Total IgM	61	9	2.95
208	Total IgM	47	7	15.66
209	Total IgM	34	5	43.5
210	Total IgM	46	7	47.24
211	Total IgM	32	5	107.52
212	Total IgM	53	8	32.95
213	Total IgM	33	5	49.22
214	Total IgM	30	5	34.72
215	Total IgM	33	5	21.57
216	Total IgM	31	5	128.37
217	Total IgM	37	6	100.2
218	Total IgM	39	6	87.23
219	Total IgM	40	6	34.39
220	Total IgM	24	4	7.11
221	Total IgM	29	5	43.98
221	Total IgM	38	6	49.29
221	Total IgM	46	7	67.54
221	Total IgM	54	8	26.14
222	Total IgM	26	4	39.02
223	Total IgM	40	6	141.38
223	Total IgM	53	8	41.29
223	Total IgM	65	10	27.92
224	Total IgM	51	8	350.34
224	Total IgM	54	8	275.36
225	Total IgM	42	6	105.56
225	Total IgM	47	7	120.63
225	Total IgM	52	8	130.28
225	Total IgM	53	8	174.71
225	Total IgM	58	9	179.51
225	Total IgM	59	9	117.05
225	Total IgM	64	10	18.58
226	Total IgM	22	4	0.32
227	Total IgM	50	8	132.26
227	Total IgM	65	10	42.13
228	Total IgM	31	5	378.17
229	Total IgM	41	6	62.79
230	Total IgM	31	5	57.69
230	Total IgM	46	7	5.23
230	Total IgM	54	8	4.06
230	Total IgM	56	8	3.83
230	Total IgM	58	9	3.33
231	Total IgM	40	6	48.03
232	Total IgM	40	6	3.69
233	Total IgM	42	6	1.21
234	Total IgM	41	6	27.61
234	Total IgM	54	8	23.94
235	Total IgM	32	5	77.47
236	Total IgM	35	5	254.03
236	Total IgM	40	6	212.91
237	Total IgM	35	5	11.3
238	Total IgM	42	6	107.88
238	Total IgM	56	8	10.74
239	Total IgM	29	5	30.12
239	Total IgM	39	6	0.96
240	Total IgM	52	8	1.38
240	Total IgM	67	10	0.97
240	Total IgM	71	11	0.42
241	Total IgM	44	7	24.37
241	Total IgM	70	10	4.28
242	Total IgM	30	5	2.69
243	Total IgM	15	3	0.96
244	Total IgM	45	7	9.885
245	Total IgM	39	6	80.17
246	Total IgM	33	5	653.22
246	Total IgM	37	6	639.48
246	Total IgM	42	6	588.37
247	Total IgM	52	8	21.09
248	Total IgM	31	5	87.23
249	Total IgM	32	5	29.79
250	Total IgM	34	5	34.76
250	Total IgM	57	9	9.37
251	Total IgM	40	6	69.66
252	Total IgM	37	6	14.96
253	Total IgM	40	6	20.07
254	Total IgM	61	9	54.81
255	Total IgM	26	4	11.09
256	Total IgM	57	9	6.54
257	Total IgM	27	4	304.53
258	Total IgM	46	7	1.09
258	Total IgM	56	8	0.94
258	Total IgM	57	9	21.21
259	Total IgM	47	7	26.9
260	Total IgM	16	3	12.61
261	Total IgM	51	8	214.53
262	Total IgM	35	5	19.75
263	Total IgM	42	6	161.57
264	Total IgM	41	6	29.06
265	Total IgM	26	4	7.77
266	Total IgM	40	6	81.59
267	Total IgM	19	3	36.8
268	Total IgM	42	6	138.55
269	Total IgM	42	6	96.8
270	Total IgM	29	5	159.1
271	Total IgM	34	5	46.18
271	Total IgM	43	7	46.21
271	Total IgM	49	7	36.13
271	Total IgM	51	8	12.77
271	Total IgM	54	8	12.3
272	Total IgM	19	3	2.58
273	Total IgM	20	3	137.16
274	Total IgM	21	3	24.41
275	Total IgM	45	7	16.34
276	Total IgM	38	6	14.54
277	Total IgM	22	4	0.5
278	Total IgM	14	2	1.27
279	Total IgM	34	5	228.99
280	Total IgM	47	7	30.43
281	Total IgM	28	4	16.06
281	Total IgM	32	5	28.4
282	Total IgM	33	5	3.76
283	Total IgM	27	4	100.06
284	Total IgM	31	5	28.47
285	Total IgM	42	6	111.06
286	Total IgM	39	6	155.17
287	Total IgM	40	6	37.33
288	Total IgM	20	3	3.18
288	Total IgM	28	4	2.25
289	Total IgM	NA	NA	67.4
290	Total IgM	42	6	66.88
290	Total IgM	54	8	56.6
291	Total IgM	37	6	116.41
292	Total IgM	24	4	255.3
292	Total IgM	30	5	226.74
293	Total IgM	48	7	7.83
294	Total IgM	35	5	48.25
295	Total IgM	32	5	6.82
296	Total IgM	32	5	36.02
297	Total IgM	36	6	12.15
298	Total IgM	42	6	94.16
299	Total IgM	38	6	114.67
300	Total IgM	22	4	273.05
301	Total IgM	25	4	0.67
301	Total IgM	26	4	0.66
302	Total IgM	34	5	45.45
303	Total IgM	41	6	8.17
304	Total IgM	34	5	326.36
305	Total IgM	34	5	19.29
306	Total IgM	36	6	32.51
306	Total IgM	48	7	95.44
307	Total IgM	41	6	50.05
308	Total IgM	39	6	25.69
309	Total IgM	32	5	117.06
309	Total IgM	40	6	98.94
310	Total IgM	36	6	158.04
310	Total IgM	45	7	136.06
310	Total IgM	51	8	120.37
310	Total IgM	55	8	35.22
311	Total IgM	43	7	105.83
312	Total IgM	39	6	2.46
313	Total IgM	20	3	5.77
314	Total IgM	29	5	128.25
315	Total IgM	46	7	134.19
316	Total IgM	27	4	63.93
316	Total IgM	33	5	84.68
316	Total IgM	37	6	18.85
317	Total IgM	34	5	52.09
318	Total IgM	20	3	2.13
319	Total IgM	41	6	99
319	Total IgM	42	6	90.81
320	Total IgM	13	2	80.13
321	Total IgM	31	5	306.7
322	Total IgM	46	7	4.19
323	Total IgM	38	6	3.84
324	Total IgM	46	7	233.86
324	Total IgM	50	8	211.23
324	Total IgM	54	8	94.8
325	Total IgM	37	6	72.8
326	Total IgM	34	5	53.43
327	Total IgM	37	6	73.53
328	Total IgM	41	6	59.78
329	Total IgM	47	7	171.86
330	Total IgM	19	3	3.76
331	Total IgM	46	7	65.33
332	Total IgM	46	7	74.81
333	Total IgM	16	3	0.52
334	Total IgM	41	6	1.53
335	Total IgM	14	2	73.23
335	Total IgM	16	3	73.15
337	Total IgM	45	7	42.47
338	Total IgM	19	3	0.94
338	Total IgM	22	4	1.78
339	Total IgM	NA	NA	24.12
340	Total IgM	35	5	51.24
341	Total IgM	35	5	39.6
342	Total IgM	36	6	92.6
342	Total IgM	47	7	14.8
343	Total IgM	33	5	18.02
343	Total IgM	43	7	11.65
344	Total IgM	41	6	29.96
344	Total IgM	46	7	28.37
344	Total IgM	52	8	39.02
344	Total IgM	55	8	55.28
344	Total IgM	58	9	29.72
344	Total IgM	64	10	11.4
345	Total IgM	19	3	2110.32
345	Total IgM	24	4	1928.5
346	Total IgM	26	4	70.64
346	Total IgM	27	4	79.5
347	Total IgM	35	5	3.05
348	Total IgM	37	6	139.78
349	Total IgM	46	7	22.91
350	Total IgM	51	8	28.14
351	Total IgM	16	3	5.51
352	Total IgM	41	6	23.12
353	Total IgM	41	6	13.75
354	Total IgM	54	8	49.58
354	Total IgM	62	9	51.29
354	Total IgM	76	11	8.41
355	Total IgM	51	8	4.61
355	Total IgM	64	10	1.42
355	Total IgM	77	11	1.22
356	Total IgM	43	7	15.6
357	Total IgM	45	7	38.56
357	Total IgM	66	10	3.66
358	Total IgM	46	7	21.76
359	Total IgM	28	4	95.45
360	Total IgM	29	5	105.87
360	Total IgM	43	7	56.79
361	Total IgM	32	5	44.83
362	Total IgM	25	4	11.16
363	Total IgM	40	6	399.31
363	Total IgM	58	9	240.39
364	Total IgM	46	7	49.91
366	Total IgM	41	6	377.44
366	Total IgM	47	7	282.99
367	Total IgM	37	6	15.61
368	Total IgM	31	5	19.01
369	Total IgM	45	7	126.17
370	Total IgM	30	5	128.27
371	Total IgM	40	6	406.45
371	Total IgM	46	7	285.76
371	Total IgM	51	8	179.73
372	Total IgM	50	8	26.07
372	Total IgM	55	8	23.89
373	Total IgM	52	8	102.93
374	Total IgM	41	6	31.64
374	Total IgM	48	7	34.98
375	Total IgM	41	6	18.6
376	Total IgM	39	6	82.08
377	Total IgM	42	6	16.76
378	Total IgM	44	7	111.48
379	Total IgM	46	7	77.42
379	Total IgM	55	8	51.29
380	Total IgM	46	7	49.91
381	Total IgM	40	6	111.67
382	Total IgM	56	8	49.34
383	Total IgM	46	7	410.62
384	Total IgM	42	6	648.37
384	Total IgM	47	7	557.74
384	Total IgM	55	8	443.64
384	Total IgM	62	9	166.73
385	Total IgM	45	7	72.09
386	Total IgM	41	6	66.89
387	Total IgM	30	5	106.69
388	Total IgM	40	6	4.63
389	Total IgM	44	7	5.22
390	Total IgM	39	6	51.59
391	Total IgM	20	3	104.85
391	Total IgM	25	4	75.85
391	Total IgM	30	5	84.6
391	Total IgM	37	6	74.34
391	Total IgM	39	6	22.69
391	Total IgM	47	7	16.85
391	Total IgM	49	7	13.31
392	Total IgM	46	7	32.42
393	Total IgM	27	4	10.56
394	Total IgM	37	6	373.29
395	Total IgM	43	7	40.92
396	Total IgM	38	6	2.09
397	Total IgM	36	6	92.06
397	Total IgM	39	6	68.7
398	Total IgM	18	3	41.54
399	Total IgM	15	3	1.11
400	Total IgM	20	3	19.63
401	Total IgM	22	4	57.69
402	Total IgM	44	7	18.23
403	Total IgM	40	6	148.47
404	Total IgM	13	2	99.83
405	Total IgM	34	5	80.55
406	Total IgM	35	5	125.19
407	Total IgM	37	6	16.87
408	Total IgM	40	6	51.24
409	Total IgM	44	7	8.52
410	Total IgM	39	6	526.45
410	Total IgM	47	7	425.7
411	Total IgM	45	7	72.45
411	Total IgM	46	7	80.72
412	Total IgM	35	5	51.43
413	Total IgM	NA	NA	52.61
414	Total IgM	24	4	30.54
415	Total IgM	29	5	61.78
416	Total IgM	22	4	13.39
417	Total IgM	40	6	3.35
418	Total IgM	64	10	17
419	Total IgM	10	2	1.77
419	Total IgM	22	4	1.38
420	Total IgM	33	5	5.98
420	Total IgM	40	6	6.53
420	Total IgM	51	8	4.03
420	Total IgM	57	9	1.73
421	Total IgM	43	7	3.51
421	Total IgM	44	7	4.64
421	Total IgM	52	8	40.3
421	Total IgM	59	9	14.08
421	Total IgM	63	9	5.09
422	Total IgM	38	6	20.79
423	Total IgM	34	5	407.16
424	Total IgM	34	5	16.05
425	Total IgM	39	6	108.85
426	Total IgM	25	4	23
427	Total IgM	40	6	46.72
428	Total IgM	23	4	18.56
429	Total IgM	15	3	0.39
430	Total IgM	17	3	4.19
431	Total IgM	45	7	22.6
432	Total IgM	44	7	52.78
433	Total IgM	44	7	18.72
434	Total IgM	44	7	6.82
435	Total IgM	43	7	43.84
436	Total IgM	45	7	22.11
437	Total IgM	17	3	79.17
438	Total IgM	26	4	63.2
439	Total IgM	50	8	133.5
440	Total IgM	39	6	7.68
441	Total IgM	42	6	24.91
442	Total IgM	24	4	13.99
443	Total IgM	20	3	0.56
444	Total IgM	34	5	3.92
444	Total IgM	44	7	5.17
445	Total IgM	39	6	18.6
446	Total IgM	40	6	39.78
447	Total IgM	35	5	207.58
448	Total IgM	20	3	16.33
449	Total IgM	21	3	25.57
450	Total IgM	39	6	131.05
451	Total IgM	30	5	9.54
452	Total IgM	42	6	1.48
453	Total IgM	2	1	NA
454	Total IgM	37	6	114.93
455	Total IgM	33	5	2.07
456	Total IgM	43	7	41.35
457	Total IgM	38	6	0.99
458	Total IgM	37	6	23.19
458	Total IgM	38	6	18.27
459	Total IgM	42	6	9.24
461	Total IgM	39	6	34.15
462	Total IgM	55	8	5.2
463	Total IgM	44	7	256.58
464	Total IgM	9	2	100.33
465	Total IgM	14	2	20.16
466	Total IgM	26	4	4.65
467	Total IgM	38	6	0.39
468	Total IgM	10	2	40.38
469	Total IgM	37	6	41.91
470	Total IgM	10	2	5.03
471	Total IgM	47	7	6.69
472	Total IgM	41	6	36.64
473	Total IgM	38	6	1.6
474	Total IgM	14	2	1.88
475	Total IgM	39	6	18.23
476	Total IgM	41	6	22.32
477	Total IgM	31	5	2.98
478	Total IgM	36	6	78.35
478	Total IgM	37	6	136.32
479	Total IgM	31	5	89.3
480	Total IgM	42	6	42.49
481	Total IgM	37	6	1
481	Total IgM	39	6	1.16
482	Total IgM	41	6	112.04
483	Total IgM	43	7	12.62
484	Total IgM	37	6	0.82
484	Total IgM	44	7	0.81
485	Total IgM	14	2	0.79
486	Total IgM	34	5	20.9
487	Total IgM	55	8	1356.52
488	Total IgM	26	4	2.37
489	Total IgM	36	6	6.67
490	Total IgM	38	6	37.18
491	Total IgM	41	6	44.09
492	Total IgM	41	6	7.54
493	Total IgM	NA	NA	6.47
494	Total IgM	42	6	21.48
494	Total IgM	51	8	20.46
495	Total IgM	51	8	17.57
495	Total IgM	52	8	42.9
495	Total IgM	58	9	50.61
496	Total IgM	36	6	5.24
497	Total IgM	35	5	65.89
497	Total IgM	42	6	47.16
498	Total IgM	31	5	0.6
499	Total IgM	36	6	1.11
500	Total IgM	41	6	22.71
500	Total IgM	46	7	29.75
501	Total IgM	35	5	62.56
502	Total IgM	42	6	59.77
503	Total IgM	38	6	93.6
504	Total IgM	42	6	120.59
505	Total IgM	37	6	30.54
506	Total IgM	22	4	13.62
507	Total IgM	46	7	18.95
508	Total IgM	25	4	9.51
508	Total IgM	33	5	2.08
508	Total IgM	39	6	2.35
508	Total IgM	40	6	1.76
508	Total IgM	41	6	2.72
508	Total IgM	42	6	2.53
508	Total IgM	53	8	1.7
509	Total IgM	26	4	6.61
510	Total IgM	29	5	53.06
511	Total IgM	21	3	78.64
511	Total IgM	27	4	54.79
512	Total IgM	22	4	1.4
513	Total IgM	12	2	164.14
514	Total IgM	36	6	42.42
515	Total IgM	25	4	60.83
515	Total IgM	36	6	53.99
515	Total IgM	50	8	19.91
515	Total IgM	53	8	14.79
516	Total IgM	39	6	19.83
517	Total IgM	33	5	50.6
517	Total IgM	40	6	44.14
518	Total IgM	25	4	43.81
519	Total IgM	21	3	66.74
520	Total IgM	24	4	45.19
520	Total IgM	26	4	73.57
520	Total IgM	27	4	67.52
520	Total IgM	33	5	69.46
521	Total IgM	32	5	121.63
522	Total IgM	11	2	1.39
523	Total IgM	14	2	1.6
524	Total IgM	17	3	151.15
524	Total IgM	26	4	143.16
525	Total IgM	41	6	49.02
526	Total IgM	35	5	20.41
527	Total IgM	25	4	40.08
528	Total IgM	40	6	9.95
529	Total IgM	41	6	11.24
530	Total IgM	35	5	37.81
531	Total IgM	39	6	9.86
532	Total IgM	41	6	2.44
533	Total IgM	51	8	3.67
534	Total IgM	39	6	14.52
535	Total IgM	39	6	72.7
536	Total IgM	39	6	73.32
537	Total IgM	41	6	12.71
538	Total IgM	40	6	61.54
539	Total IgM	34	5	30.65
540	Total IgM	41	6	47.31
541	Total IgM	19	3	9.46
542	Total IgM	41	6	34.08
543	Total IgM	36	6	23.25
544	Total IgM	41	6	26.23
545	Total IgM	41	6	70.38
545	Total IgM	49	7	66.32
546	Total IgM	45	7	17.64
547	Total IgM	35	5	46.14
548	Total IgM	26	4	47.74
549	Total IgM	32	5	89.79
550	Total IgM	53	8	4.05
551	Total IgM	37	6	102.53
552	Total IgM	12	2	2.46
553	Total IgM	55	8	68.77
554	Total IgM	18	3	1.28
554	Total IgM	28	4	2.13
554	Total IgM	38	6	0.89
554	Total IgM	41	6	0.62
555	Total IgM	18	3	259.34
555	Total IgM	27	4	169.37
556	Total IgM	41	6	60.79
557	Total IgM	36	6	39.1
559	Total IgM	36	6	43.7
560	Total IgM	41	6	23.62
560	Total IgM	55	8	12.85
561	Total IgM	36	6	25.65
562	Total IgM	10	2	0.8
562	Total IgM	18	3	0.75
563	Total IgM	32	5	320.74
564	Total IgM	39	6	125.35
564	Total IgM	45	7	89.94
565	Total IgM	35	5	22.91
565	Total IgM	48	7	5.71
566	Total IgM	35	5	8.1
567	Total IgM	27	4	52.32
568	Total IgM	41	6	123.01
568	Total IgM	42	6	127.81
569	Total IgM	37	6	0.22
570	Total IgM	14	2	0.45
570	Total IgM	18	3	0.41
571	Total IgM	32	5	36.25
571	Total IgM	41	6	9.54
572	Total IgM	34	5	40.95
572	Total IgM	49	7	23.38
573	Total IgM	25	4	2.78
573	Total IgM	31	5	3.64
574	Total IgM	6	1	2.47
575	Total IgM	16	3	1.16
576	Total IgM	67	10	6.77
576	Total IgM	76	11	38.66
577	Total IgM	55	8	20.04
578	Total IgM	9	2	33.46
578	Total IgM	20	3	47.76
579	Total IgM	22	4	6.22
580	Total IgM	37	6	10.7
581	Total IgM	48	7	10.33
582	Total IgM	52	8	74.45
583	Total IgM	25	4	1
583	Total IgM	30	5	1.04
584	Total IgM	9	2	36.5
585	Total IgM	36	6	23.78
586	Total IgM	43	7	9.39
586	Total IgM	60	9	2.55
587	Total IgM	37	6	58.96
587	Total IgM	43	7	0.36
588	Total IgM	13	2	2.78
589	Total IgM	32	5	84.48
589	Total IgM	46	7	6.87
589	Total IgM	50	8	12.94
590	Total IgM	42	6	302.34
591	Total IgM	45	7	0.62
592	Total IgM	47	7	56.23
592	Total IgM	62	9	15.57
593	Total IgM	43	7	25.36
594	Total IgM	14	2	78.87
595	Total IgM	19	3	45.08
596	Total IgM	47	7	9.5
596	Total IgM	65	10	7.7
597	Total IgM	44	7	95.78
598	Total IgM	30	5	122.72
599	Total IgM	47	7	2.47
600	Total IgM	52	8	77.58
601	Total IgM	42	6	132.95
602	Total IgM	40	6	4.86
602	Total IgM	51	8	1.54
602	Total IgM	55	8	11.46
602	Total IgM	56	8	6.73
602	Total IgM	61	9	1.93
602	Total IgM	64	10	1.49
602	Total IgM	70	10	1.32
603	Total IgM	63	9	133.13
603	Total IgM	72	11	45.46
603	Total IgM	83	12	19.48
603	Total IgM	87	13	18.9
604	Total IgM	47	7	17.55
605	Total IgM	34	5	47.31
606	Total IgM	46	7	17.35
606	Total IgM	55	8	77.96
606	Total IgM	61	9	23.75
606	Total IgM	64	10	57.91
607	Total IgM	39	6	4.2
607	Total IgM	60	9	3.67
608	Total IgM	45	7	56.76
608	Total IgM	61	9	90.79
609	Total IgM	47	7	10.29
609	Total IgM	68	10	2.14
610	Total IgM	27	4	7.29
611	Total IgM	37	6	1.94
612	Total IgM	37	6	2.47
612	Total IgM	51	8	7.99
613	Total IgM	55	8	34.75
613	Total IgM	70	10	4.78
613	Total IgM	71	11	6.79
614	Total IgM	49	7	40.03
615	Total IgM	41	6	32.95
616	Total IgM	33	5	1.95
617	Total IgM	40	6	8.92
618	Total IgM	33	5	8.05
618	Total IgM	54	8	5.66
619	Total IgM	47	7	63
619	Total IgM	59	9	119.05
619	Total IgM	60	9	109.86
620	Total IgM	42	6	36.7
620	Total IgM	54	8	55.28
620	Total IgM	55	8	53.61
620	Total IgM	69	10	8.47
621	Total IgM	38	6	79.02
621	Total IgM	52	8	22.94
622	Total IgM	37	6	72.69
623	Total IgM	39	6	28.76
624	Total IgM	59	9	108.31
625	Total IgM	42	6	36.9
626	Total IgM	30	5	5.07
626	Total IgM	36	6	7.7
627	Total IgM	39	6	45.13
628	Total IgM	43	7	56.33
628	Total IgM	49	7	49.38
629	Total IgM	38	6	2.14
630	Total IgM	39	6	51.31
630	Total IgM	50	8	10.87
630	Total IgM	65	10	3.55
631	Total IgM	38	6	15.39
632	Total IgM	22	4	36.8
632	Total IgM	30	5	63.11
632	Total IgM	39	6	61.03
633	Total IgM	32	5	22.39
634	Total IgM	42	6	15.1
635	Total IgM	38	6	77.75
636	Total IgM	NA	NA	158.2
637	Total IgM	39	6	285.16
637	Total IgM	52	8	80.21
637	Total IgM	55	8	148.63
637	Total IgM	64	10	48.64
638	Total IgM	43	7	36.79
639	Total IgM	39	6	190.63
639	Total IgM	44	7	202.27
639	Total IgM	48	7	172.02
639	Total IgM	54	8	138.33
640	Total IgM	34	5	2.46
640	Total IgM	35	5	1.25
640	Total IgM	45	7	1.2
641	Total IgM	37	6	20.41
641	Total IgM	59	9	37.43
642	Total IgM	36	6	5.31
643	Total IgM	33	5	10.33
643	Total IgM	40	6	28.73
643	Total IgM	45	7	44.55
643	Total IgM	50	8	33.55
644	Total IgM	32	5	12.96
645	Total IgM	35	5	256.79
646	Total IgM	39	6	8.15
647	Total IgM	37	6	8.92
647	Total IgM	55	8	118.69
647	Total IgM	60	9	45.83
648	Total IgM	38	6	46.28
649	Total IgM	27	4	23.06
650	Total IgM	34	5	125.25
651	Total IgM	49	7	69.7
652	Total IgM	15	3	59.41
653	Total IgM	39	6	7.75
654	Total IgM	37	6	6.17
655	Total IgM	54	8	11.75
655	Total IgM	66	10	5.73
656	Total IgM	42	6	46.96
656	Total IgM	55	8	65.97
657	Total IgM	32	5	18.91
658	Total IgM	30	5	7.71
658	Total IgM	43	7	6.63
659	Total IgM	24	4	10.71
660	Total IgM	10	2	45.12
660	Total IgM	16	3	14.2
661	Total IgM	12	2	7.71
661	Total IgM	14	2	33.35
662	Total IgM	37	6	15.57
663	Total IgM	27	4	15.25
664	Total IgM	18	3	457.76
664	Total IgM	23	4	412.87
665	Total IgM	9	2	99.66
666	Total IgM	37	6	5.67
667	Total IgM	38	6	25.32
667	Total IgM	42	6	21.03
667	Total IgM	48	7	28.13
667	Total IgM	53	8	39.19
668	Total IgM	37	6	4.73
668	Total IgM	50	8	29.88
669	Total IgM	43	7	89.44
669	Total IgM	60	9	15.7
669	Total IgM	65	10	20.22
670	Total IgM	40	6	21.91
670	Total IgM	50	8	101.33
671	Total IgM	32	5	56.12
671	Total IgM	49	7	115.85
672	Total IgM	27	4	170.62
672	Total IgM	37	6	279.62
673	Total IgM	40	6	86.87
673	Total IgM	50	8	63.51
674	Total IgM	39	6	2.04
675	Total IgM	37	6	17.44
675	Total IgM	40	6	29.27
676	Total IgM	15	3	46.27
677	Total IgM	47	7	19.2
677	Total IgM	56	8	47.83
678	Total IgM	41	6	82.97
679	Total IgM	29	5	45.08
680	Total IgM	39	6	15.81
681	Total IgM	36	6	32.26
682	Total IgM	39	6	33.91
683	Total IgM	29	5	64.09
683	Total IgM	33	5	61.88
684	Total IgM	36	6	16.24
685	Total IgM	34	5	194.56
686	Total IgM	32	5	35.08
687	Total IgM	41	6	108.02
688	Total IgM	37	6	47.33
689	Total IgM	32	5	24.55
690	Total IgM	22	4	0.22
690	Total IgM	31	5	136.18
691	Total IgM	32	5	1.85
692	Total IgM	36	6	11.03
693	Total IgM	17	3	63.32
694	Total IgM	38	6	17.36
695	Total IgM	16	3	8.6
695	Total IgM	17	3	15.94
696	Total IgM	20	3	55.38
696	Total IgM	32	5	57.09
697	Total IgM	16	3	317.59
698	Total IgM	53	8	24.41
699	Total IgM	42	6	6.92
700	Total IgM	27	4	8.68
701	Total IgM	32	5	17.35
702	Total IgM	27	4	55.74
703	Total IgM	39	6	17.73
704	Total IgM	16	3	96.31
704	Total IgM	40	6	16.17
705	Total IgM	23	4	51.6
705	Total IgM	28	4	26.82
705	Total IgM	31	5	35.36
706	Total IgM	34	5	17.59
707	Total IgM	39	6	17.62
708	Total IgM	32	5	0.69
709	Total IgM	38	6	14.59
710	Total IgM	62	9	31.73
711	Total IgM	38	6	0.64
711	Total IgM	43	7	0.64
711	Total IgM	52	8	0.27
712	Total IgM	28	4	124.64
712	Total IgM	33	5	92.87
713	Total IgM	32	5	99.66
713	Total IgM	33	5	192.11
713	Total IgM	43	7	136.54
713	Total IgM	45	7	122.4
714	Total IgM	17	3	36.36
715	Total IgM	37	6	12.96
715	Total IgM	49	7	27.45
716	Total IgM	37	6	13.85
717	Total IgM	39	6	12.61
718	Total IgM	39	6	4.7
719	Total IgM	44	7	16.96
720	Total IgM	38	6	13.88
721	Total IgM	37	6	65.55
722	Total IgM	62	9	11.34
723	Total IgM	38	6	37.95
723	Total IgM	50	8	26.73
724	Total IgM	32	5	36.65
724	Total IgM	39	6	78.06
724	Total IgM	46	7	0.5
724	Total IgM	47	7	16.39
724	Total IgM	53	8	13.76
724	Total IgM	55	8	16.93
724	Total IgM	56	8	16.21
724	Total IgM	57	9	22.62
725	Total IgM	37	6	10.29
726	Total IgM	42	6	46.44
726	Total IgM	59	9	130.52
727	Total IgM	11	2	41.27
727	Total IgM	19	3	10.84
728	Total IgM	22	4	99.86
728	Total IgM	30	5	100.76
729	Total IgM	17	3	25.12
730	Total IgM	17	3	46.56
730	Total IgM	27	4	54.11
731	Total IgM	21	3	28.83
731	Total IgM	29	5	40.37
732	Total IgM	21	3	99.41
733	Total IgM	38	6	31.9
734	Total IgM	32	5	124.58
735	Total IgM	37	6	3.25
735	Total IgM	39	6	5.86
735	Total IgM	45	7	5.48
736	Total IgM	38	6	104.22
736	Total IgM	43	7	109.36
736	Total IgM	51	8	45.22
736	Total IgM	60	9	42.67
737	Total IgM	42	6	99.86
737	Total IgM	59	9	113.9
737	Total IgM	73	11	40.83
738	Total IgM	42	6	23.54
738	Total IgM	50	8	42.52
739	Total IgM	38	6	51.31
739	Total IgM	39	6	11.37
739	Total IgM	46	7	9.23
740	Total IgM	26	4	128.86
740	Total IgM	41	6	91.06
741	Total IgM	37	6	373.29
741	Total IgM	47	7	73.42
742	Total IgM	37	6	8.01
743	Total IgM	37	6	8.42
744	Total IgM	37	6	36.35
745	Total IgM	22	4	41.02
746	Total IgM	6	1	1.79
747	Total IgM	37	6	49.4
747	Total IgM	50	8	53.83
747	Total IgM	58	9	11.26
748	Total IgM	45	7	72.69
749	Total IgM	42	6	21.91
749	Total IgM	52	8	56.21
750	Total IgM	37	6	39.6
750	Total IgM	48	7	59.29
751	Total IgM	39	6	46.06
752	Total IgM	38	6	383.09
752	Total IgM	47	7	260.3
753	Total IgM	37	6	31.9
754	Total IgM	37	6	3.21
754	Total IgM	50	8	3.96
754	Total IgM	53	8	4.29
754	Total IgM	57	9	1.86
755	Total IgM	30	5	23.54
755	Total IgM	36	6	588.09
756	Total IgM	34	5	103.03
757	Total IgM	31	5	162.24
757	Total IgM	40	6	133.98
757	Total IgM	48	7	83.63
758	Total IgM	42	6	30.37
759	Total IgM	32	5	44.57
760	Total IgM	37	6	6.77
761	Total IgM	32	5	47.49
762	Total IgM	37	6	41.27
763	Total IgM	37	6	256.84
763	Total IgM	45	7	245.01
763	Total IgM	50	8	212.39
763	Total IgM	57	9	79.43
764	Total IgM	42	6	446.5
764	Total IgM	48	7	59.63
765	Total IgM	32	5	8.01
766	Total IgM	67	10	53.06
767	Total IgM	9	2	7.68
768	Total IgM	27	4	23.78
769	Total IgM	32	5	87.05
769	Total IgM	33	5	157.42
769	Total IgM	48	7	134.55
770	Total IgM	38	6	31.73
771	Total IgM	13	2	35.92
772	Total IgM	27	4	46.27
773	Total IgM	26	4	7.94
773	Total IgM	39	6	8.73
773	Total IgM	44	7	7.88
773	Total IgM	47	7	3.1
774	Total IgM	37	6	56.07
774	Total IgM	49	7	63.02
774	Total IgM	52	8	66.98
774	Total IgM	54	8	52.12
774	Total IgM	57	9	15.17
774	Total IgM	63	9	11.98
775	Total IgM	43	7	716.49
775	Total IgM	47	7	737.13
775	Total IgM	52	8	598.69
776	Total IgM	36	6	8.81
776	Total IgM	49	7	16.22
777	Total IgM	20	3	0.99
778	Total IgM	38	6	51.48
779	Total IgM	27	4	123.11
780	Total IgM	37	6	54.31
781	Total IgM	32	5	65.66
781	Total IgM	46	7	25.83
782	Total IgM	57	9	5.31
783	Total IgM	36	6	20.97
784	Total IgM	25	4	38.96
785	Total IgM	36	6	47.89
786	Total IgM	22	4	1.71
787	Total IgM	57	9	43
788	Total IgM	39	6	7.53
789	Total IgM	23	4	5.88
790	Total IgM	47	7	81.55
791	Total IgM	28	4	149.72
792	Total IgM	36	6	31.4
792	Total IgM	51	8	14.48
792	Total IgM	65	10	8.54
793	Total IgM	37	6	218.89
794	Total IgM	37	6	24.49
794	Total IgM	40	6	32.45
794	Total IgM	45	7	9.92
795	Total IgM	43	7	0.44
796	Total IgM	6	1	135.07
797	Total IgM	68	10	10.91
797	Total IgM	73	11	11.1
798	Total IgM	32	5	73.65
799	Total IgM	25	4	81.23
800	Total IgM	38	6	93.86
801	Total IgM	33	5	1774.24
802	Total IgM	36	6	29.36
803	Total IgM	31	5	2.54
804	Total IgM	33	5	497.08
804	Total IgM	39	6	393.43
805	Total IgM	42	6	0.41
806	Total IgM	22	4	204
807	Total IgM	36	6	6.22
807	Total IgM	51	8	2.78
807	Total IgM	54	8	6.91
808	Total IgM	31	5	14.16
808	Total IgM	36	6	14.1
809	Total IgM	34	5	40.61
810	Total IgM	31	5	142.87
810	Total IgM	41	6	119.27
811	Total IgM	39	6	14.22
811	Total IgM	53	8	50.77
812	Total IgM	17	3	0.43
813	Total IgM	36	6	27.73
814	Total IgM	38	6	134.42
814	Total IgM	44	7	110.35
815	Total IgM	23	4	21.95
815	Total IgM	28	4	17.56
816	Total IgM	24	4	32.91
817	Total IgM	18	3	6.98
818	Total IgM	23	4	73.15
818	Total IgM	31	5	44.63
819	Total IgM	24	4	68.83
819	Total IgM	31	5	49.81
820	Total IgM	46	7	16.42
821	Total IgM	54	8	138.49
821	Total IgM	58	9	118.63
821	Total IgM	62	9	48.37
822	Total IgM	31	5	7.78
823	Total IgM	63	9	125.12
823	Total IgM	68	10	104.23
824	Total IgM	39	6	28.89
824	Total IgM	43	7	16.01
825	Total IgM	22	4	45.46
826	Total IgM	26	4	2.24
827	Total IgM	18	3	0.72
828	Total IgM	23	4	4.26
829	Total IgM	18	3	5.41
830	Total IgM	18	3	4.88
831	Total IgM	23	4	239.95
831	Total IgM	31	5	111.23
832	Total IgM	38	6	37.46
833	Total IgM	31	5	12.21
834	Total IgM	23	4	0.45
835	Total IgM	36	6	52.81
836	Total IgM	16	3	19.92
836	Total IgM	26	4	26.31
836	Total IgM	27	4	28.61
837	Total IgM	39	6	44.51
838	Total IgM	38	6	27.32
839	Total IgM	31	5	75.04
840	Total IgM	27	4	18.63
840	Total IgM	41	6	17.94
841	Total IgM	26	4	69.67
842	Total IgM	37	6	57.99
842	Total IgM	47	7	34.94
843	Total IgM	30	5	2.31
844	Total IgM	29	5	131.85
845	Total IgM	38	6	15.78
846	Total IgM	34	5	76.79
847	Total IgM	38	6	19.89
848	Total IgM	36	6	2.62
849	Total IgM	38	6	64.12
850	Total IgM	31	5	2.5
851	Total IgM	38	6	20.28
851	Total IgM	43	7	25.12
852	Total IgM	38	6	35.31
853	Total IgM	39	6	85.84
853	Total IgM	43	7	56.13
854	Total IgM	38	6	57.31
855	Total IgM	36	6	2.32
856	Total IgM	36	6	5.37
857	Total IgM	33	5	1.04
857	Total IgM	36	6	1.02
858	Total IgM	27	4	29.78
859	Total IgM	25	4	150.58
859	Total IgM	30	5	133.15
860	Total IgM	38	6	47.08
861	Total IgM	32	5	7.41
862	Total IgM	43	7	375.05
863	Total IgM	43	7	105.22
864	Total IgM	11	2	19.24
865	Total IgM	38	6	1.52
866	Total IgM	34	5	145.22
866	Total IgM	41	6	108.68
867	Total IgM	23	4	2.99
867	Total IgM	32	5	3.5
868	Total IgM	9	2	0.4
868	Total IgM	19	3	1.24
868	Total IgM	22	4	0.22
869	Total IgM	38	6	0.71
870	Total IgM	37	6	174.05
871	Total IgM	39	6	125.05
871	Total IgM	45	7	114.45
872	Total IgM	42	6	10.69
873	Total IgM	36	6	212.57
873	Total IgM	37	6	196.31
873	Total IgM	42	6	183
873	Total IgM	47	7	129.04
873	Total IgM	50	8	61.11
873	Total IgM	56	8	43.33
873	Total IgM	60	9	44.39
874	Total IgM	36	6	57.28
875	Total IgM	36	6	47.77
876	Total IgM	36	6	16.37
877	Total IgM	36	6	34.94
877	Total IgM	41	6	27.18
878	Total IgM	36	6	198.67
879	Total IgM	6	1	1.49
880	Total IgM	5	1	1.11
880	Total IgM	6	1	1.04
880	Total IgM	15	3	143.6
880	Total IgM	20	3	119.69
880	Total IgM	30	5	15.37
880	Total IgM	31	5	14.42
880	Total IgM	35	5	8.83
880	Total IgM	36	6	8.01
881	Total IgM	36	6	152.84
881	Total IgM	46	7	154.46
882	Total IgM	36	6	23.09
882	Total IgM	51	8	18.59
883	Total IgM	36	6	86.2
883	Total IgM	46	7	52.9
884	Total IgM	36	6	57.89
885	Total IgM	6	1	0.54
886	Total IgM	37	6	8.26
887	Total IgM	41	6	12.65
888	Total IgM	37	6	120.94
888	Total IgM	43	7	93.21
889	Total IgM	36	6	38.07
890	Total IgM	36	6	12.36
890	Total IgM	37	6	16.53
891	Total IgM	2	1	8.85
891	Total IgM	7	1	7.22
892	Total IgM	7	1	137.25
892	Total IgM	22	4	113
893	Total IgM	31	5	78.2
894	Total IgM	36	6	195.11
895	Total IgM	31	5	20.16
895	Total IgM	41	6	44.43
895	Total IgM	56	8	9.18
896	Total IgM	36	6	76.75
897	Total IgM	36	6	16.42
898	Total IgM	31	5	94.82
898	Total IgM	44	7	17.33
899	Total IgM	38	6	84.6
900	Total IgM	35	5	55.68
900	Total IgM	41	6	55.63
901	Total IgM	62	9	27.4
902	Total IgM	19	3	5.68
903	Total IgM	35	5	1.76
904	Total IgM	17	3	1.23
905	Total IgM	17	3	78.5
906	Total IgM	35	5	81.71
906	Total IgM	47	7	47.26
907	Total IgM	41	6	3.99
907	Total IgM	53	8	4.13
908	Total IgM	6	1	4.64
909	Total IgM	6	1	0.63
910	Total IgM	4	1	0.43
911	Total IgM	41	6	18.82
912	Total IgM	38	6	21.17
913	Total IgM	37	6	63.98
914	Total IgM	3	1	33.68
914	Total IgM	9	2	22.33
914	Total IgM	10	2	23.9
915	Total IgM	33	5	70.47
916	Total IgM	6	1	45.79
916	Total IgM	16	3	33.24
917	Total IgM	48	7	17.74
918	Total IgM	17	3	3.15
919	Total IgM	36	6	58.61
920	Total IgM	NA	NA	0.67
921	Total IgM	39	6	66.01
922	Total IgM	4	1	2.03
922	Total IgM	9	2	2.21
923	Total IgM	20	3	3.07
924	Total IgM	30	5	5714.26
924	Total IgM	37	6	4789.66
925	Total IgM	36	6	13.68
926	Total IgM	15	3	80.97
926	Total IgM	23	4	49.45
927	Total IgM	36	6	7.3
927	Total IgM	42	6	7.6
927	Total IgM	47	7	5.59
928	Total IgM	14	2	38.57
928	Total IgM	19	3	51.86
929	Total IgM	31	5	66.8
929	Total IgM	36	6	38.4
930	Total IgM	39	6	134.41
931	Total IgM	36	6	13.44
932	Total IgM	31	5	49.91
933	Total IgM	31	5	13.25
934	Total IgM	16	3	9.97
935	Total IgM	46	7	34.21
935	Total IgM	57	9	10.31
935	Total IgM	60	9	25.83
935	Total IgM	62	9	25.79
935	Total IgM	64	10	7.2
935	Total IgM	69	10	7.99
935	Total IgM	73	11	7.48
935	Total IgM	74	11	6.81
936	Total IgM	36	6	49.15
937	Total IgM	51	8	183.63
938	Total IgM	36	6	66.76
938	Total IgM	46	7	63.84
939	Total IgM	46	7	1321.33
939	Total IgM	50	8	1144.27
939	Total IgM	54	8	543.19
939	Total IgM	58	9	853.91
939	Total IgM	60	9	417.05
939	Total IgM	61	9	387.6
939	Total IgM	62	9	387.6
940	Total IgM	16	3	54.57
941	Total IgM	36	6	224.68
941	Total IgM	42	6	197.47
941	Total IgM	48	7	73.73
942	Total IgM	36	6	4.96
942	Total IgM	46	7	3.46
942	Total IgM	50	8	3.13
942	Total IgM	63	9	1.13
943	Total IgM	46	7	22.29
944	Total IgM	36	6	50.72
944	Total IgM	41	6	44.62
944	Total IgM	45	7	26.83
944	Total IgM	54	8	5.92
944	Total IgM	55	8	6.15
944	Total IgM	57	9	6.33
945	Total IgM	41	6	8.21
946	Total IgM	91	13	10.92
947	Total IgM	23	4	84.33
948	Total IgM	21	3	108.64
949	Total IgM	29	5	31.77
950	Total IgM	16	3	0.75
950	Total IgM	20	3	0.67
951	Total IgM	5	1	2.34
952	Total IgM	33	5	45.61
953	Total IgM	36	6	183.97
953	Total IgM	45	7	143.69
954	Total IgM	36	6	49.38
954	Total IgM	45	7	59.07
955	Total IgM	40	6	100.14
955	Total IgM	47	7	88.6
955	Total IgM	48	7	85.24
955	Total IgM	52	8	30.03
955	Total IgM	54	8	78.23
956	Total IgM	31	5	44.26
957	Total IgM	28	4	2.34
957	Total IgM	36	6	2.27
958	Total IgM	16	3	8.66
959	Total IgM	20	3	78.85
959	Total IgM	24	4	75.29
960	Total IgM	36	6	21.65
960	Total IgM	40	6	19.18
961	Total IgM	36	6	22.97
961	Total IgM	40	6	18.04
962	Total IgM	31	5	148.24
962	Total IgM	38	6	138.4
962	Total IgM	42	6	129.15
962	Total IgM	50	8	39.88
962	Total IgM	54	8	45.69
963	Total IgM	43	7	152.34
964	Total IgM	15	3	0.36
964	Total IgM	23	4	0.4
965	Total IgM	15	3	963.82
966	Total IgM	37	6	109.19
967	Total IgM	48	7	224.95
967	Total IgM	64	10	71.48
968	Total IgM	16	3	1.53
968	Total IgM	20	3	1.38
969	Total IgM	41	6	12.59
970	Total IgM	11	2	23.77
971	Total IgM	4	1	4.5
972	Total IgM	22	4	0.33
972	Total IgM	26	4	0.3
973	Total IgM	36	6	86.91
974	Total IgM	36	6	13.36
974	Total IgM	44	7	8.35
974	Total IgM	55	8	2.62
974	Total IgM	57	9	3.83
974	Total IgM	64	10	2.68
974	Total IgM	67	10	2.13
975	Total IgM	31	5	194.61
976	Total IgM	NA	NA	20.05
977	Total IgM	38	6	4.41
978	Total IgM	21	3	8.91
978	Total IgM	32	5	12.49
979	Total IgM	26	4	595.69
979	Total IgM	31	5	377.78
979	Total IgM	39	6	38.42
980	Total IgM	16	3	2.16
981	Total IgM	16	3	30.23
981	Total IgM	32	5	15.02
981	Total IgM	38	6	5.43
981	Total IgM	39	6	4.98
982	Total IgM	43	7	64.53
983	Total IgM	8	2	39.09
984	Total IgM	26	4	2653.96
984	Total IgM	33	5	3050.76
984	Total IgM	34	5	2374.56
984	Total IgM	39	6	1104.21
985	Total IgM	36	6	91.43
986	Total IgM	10	2	5.37
987	Total IgM	13	2	25.23
987	Total IgM	18	3	14.62
988	Total IgM	31	5	12.27
988	Total IgM	44	7	11.58
989	Total IgM	41	6	15.44
990	Total IgM	46	7	68.05
990	Total IgM	53	8	42.31
991	Total IgM	20	3	8.51
992	Total IgM	27	4	55.58
992	Total IgM	35	5	40.07
993	Total IgM	41	6	17.48
993	Total IgM	48	7	10.26
994	Total IgM	36	6	31.9
995	Total IgM	15	3	19.92
996	Total IgM	21	3	40.2
997	Total IgM	36	6	281.51
997	Total IgM	45	7	192.9
997	Total IgM	50	8	155.07
998	Total IgM	NA	NA	47.02
999	Total IgM	9	2	17.09
1000	Total IgM	46	7	174.28
1001	Total IgM	42	6	211.48
1001	Total IgM	54	8	209.13
1002	Total IgM	NA	NA	62.19
1003	Total IgM	36	6	2.42
1004	Total IgM	31	5	316.98
1005	Total IgM	11	2	2.55
1006	Total IgM	36	6	62.76
1006	Total IgM	46	7	19.98
1006	Total IgM	49	7	41.89
1007	Total IgM	46	7	340.26
1008	Total IgM	36	6	99.08
1009	Total IgM	21	3	0.47
1010	Total IgM	26	4	2416.19
1011	Total IgM	31	5	3.46
1012	Total IgM	46	7	2.03
1013	Total IgM	46	7	26.79
1014	Total IgM	46	7	631.34
1015	Total IgM	41	6	47.07
1015	Total IgM	46	7	39.29
1016	Total IgM	31	5	243.51
1016	Total IgM	44	7	103.7
1017	Total IgM	36	6	33.39
1018	Total IgM	36	6	237.49
1019	Total IgM	31	5	385.63
1020	Total IgM	16	3	220.23
1021	Total IgM	26	4	27.06
1022	Total IgM	36	6	67.87
1023	Total IgM	42	6	6.16
1024	Total IgM	36	6	20.83
1024	Total IgM	44	7	20.17
1025	Total IgM	38	6	45.76
1026	Total IgM	40	6	101.34
1027	Total IgM	26	4	6.9
1028	Total IgM	31	5	42.04
1029	Total IgM	4	1	48.98
1029	Total IgM	11	2	40.36
1030	Total IgM	13	2	91.12
1030	Total IgM	20	3	62.34
1031	Total IgM	39	6	101.2
1031	Total IgM	47	7	77.7
1032	Total IgM	40	6	31.84
1032	Total IgM	48	7	35.93
1033	Total IgM	31	5	3.23
1034	Total IgM	46	7	68.62
1034	Total IgM	50	8	67.52
1034	Total IgM	57	9	19.93
1035	Total IgM	37	6	58.59
1036	Total IgM	36	6	46.83
1036	Total IgM	46	7	28.46
1037	Total IgM	36	6	73.52
1038	Total IgM	36	6	103.91
1039	Total IgM	36	6	82.16
1040	Total IgM	29	5	50.73
1041	Total IgM	51	8	22.54
1042	Total IgM	41	6	1.5
1042	Total IgM	51	8	1.85
1042	Total IgM	56	8	1.56
1043	Total IgM	36	6	105.13
1044	Total IgM	31	5	88.09
1045	Total IgM	36	6	43.89
1046	Total IgM	36	6	34.49
1046	Total IgM	39	6	66.58
1047	Total IgM	31	5	84.57
1048	Total IgM	31	5	172.07
1049	Total IgM	31	5	119.78
1050	Total IgM	29	5	26.94
1051	Total IgM	36	6	59.96
1052	Total IgM	36	6	3.19
1053	Total IgM	14	2	27.86
1054	Total IgM	44	7	125.75
1055	Total IgM	61	9	6.36
1055	Total IgM	69	10	5.63
1055	Total IgM	80	12	1.15
1055	Total IgM	81	12	1.17
1055	Total IgM	88	13	0.88
1056	Total IgM	36	6	3.22
1056	Total IgM	43	7	2.77
1057	Total IgM	36	6	42.35
1057	Total IgM	41	6	36.26
1057	Total IgM	46	7	29.51
1058	Total IgM	39	6	24.88
1059	Total IgM	37	6	21.78
1059	Total IgM	42	6	28.27
1059	Total IgM	52	8	28.42
1060	Total IgM	28	4	129.26
1061	Total IgM	40	6	589.49
1062	Total IgM	42	6	430.25
1063	Total IgM	43	7	199.96
1064	Total IgM	19	3	37.21
1064	Total IgM	26	4	30.94
1065	Total IgM	40	6	27.74
1066	Total IgM	44	7	51.03
1066	Total IgM	51	8	33.15
1067	Total IgM	40	6	10.71
1067	Total IgM	45	7	9.11
1067	Total IgM	48	7	7.86
1068	Total IgM	45	7	169.94
1069	Total IgM	49	7	142.01
1070	Total IgM	31	5	66.78
1070	Total IgM	38	6	45.4
1071	Total IgM	38	6	4.99
1072	Total IgM	44	7	12.48
1073	Total IgM	23	4	12.02
1074	Total IgM	54	8	19.04
1075	Total IgM	43	7	60.12
1076	Total IgM	NA	NA	41.04
1077	Total IgM	32	5	36.15
1078	Total IgM	52	8	3.16
1079	Total IgM	69	10	10.94
1080	Total IgM	22	4	3.92
1080	Total IgM	35	5	2.09
1081	Total IgM	61	9	8.91
1081	Total IgM	63	9	7.79
1082	Total IgM	14	2	6.52
1083	Total IgM	16	3	1.59
1084	Total IgM	47	7	25.16
1085	Total IgM	38	6	19.55
1086	Total IgM	40	6	37.51
1086	Total IgM	42	6	31.33
1086	Total IgM	45	7	9.4
1086	Total IgM	51	8	13.37
1086	Total IgM	52	8	17.07
1086	Total IgM	53	8	14.59
1087	Total IgM	47	7	25.7
1087	Total IgM	57	9	48.3
1087	Total IgM	63	9	18.16
1087	Total IgM	67	10	11.64
1088	Total IgM	28	4	31.47
1089	Total IgM	30	5	4.35
1090	Total IgM	46	7	4.99
1091	Total IgM	40	6	18.96
1091	Total IgM	45	7	19.09
1091	Total IgM	54	8	8.02
1092	Total IgM	46	7	120.16
1092	Total IgM	53	8	80.46
1093	Total IgM	64	10	89.74
1093	Total IgM	65	10	84.75
1093	Total IgM	68	10	75.44
1094	Total IgM	62	9	23.36
1095	Total IgM	41	6	460.28
1095	Total IgM	45	7	204.54
1095	Total IgM	48	7	485.47
1095	Total IgM	53	8	126.95
1095	Total IgM	56	8	135.19
1095	Total IgM	60	9	144.84
1096	Total IgM	10	2	1.48
1096	Total IgM	12	2	0.73
1096	Total IgM	14	2	2.87
1096	Total IgM	16	3	2.32
1096	Total IgM	19	3	2.64
1097	Total IgM	43	7	149.91
1098	Total IgM	44	7	65.12
1099	Total IgM	24	4	11.19
1100	Total IgM	39	6	87.07
1101	Total IgM	39	6	37.84
1102	Total IgM	44	7	30.88
1102	Total IgM	49	7	29.96
1103	Total IgM	31	5	56.11
1104	Total IgM	28	4	58.18
1105	Total IgM	13	2	12.33
1106	Total IgM	47	7	29.44
1106	Total IgM	50	8	23.58
1106	Total IgM	56	8	11.68
1107	Total IgM	54	8	26.3
1107	Total IgM	56	8	14.41
1107	Total IgM	59	9	25.98
1107	Total IgM	61	9	11.49
1108	Total IgM	28	4	23.63
1110	Total IgM	40	6	2174.07
1111	Total IgM	39	6	129.03
1111	Total IgM	41	6	112.08
1112	Total IgM	5	1	1.21
1113	Total IgM	42	6	44.85
1114	Total IgM	35	5	129.68
1115	Total IgM	13	2	0.93
1115	Total IgM	17	3	0.83
1116	Total IgM	37	6	97.09
1117	Total IgM	47	7	92.16
1117	Total IgM	63	9	26.98
1118	Total IgM	35	5	71.39
1118	Total IgM	43	7	49.14
1118	Total IgM	48	7	43.14
1120	Total IgM	38	6	68.28
1121	Total IgM	49	7	245.03
1122	Total IgM	42	6	78.52
1122	Total IgM	44	7	70.55
1123	Total IgM	26	4	150.33
1124	Total IgM	39	6	58.4
1124	Total IgM	42	6	59.24
1124	Total IgM	47	7	47.95
1125	Total IgM	45	7	6.26
1126	Total IgM	61	9	40.53
1127	Total IgM	43	7	297.46
1127	Total IgM	44	7	277.55
1128	Total IgM	39	6	568.91
1128	Total IgM	44	7	502.76
1128	Total IgM	46	7	239.49
1129	Total IgM	36	6	47.36
1130	Total IgM	32	5	137.16
1131	Total IgM	NA	NA	17.83
1132	Total IgM	56	8	79.95
1133	Total IgM	61	9	100.33
1134	Total IgM	36	6	46.97
1135	Total IgM	38	6	47.26
1136	Total IgM	46	7	43.24
1136	Total IgM	52	8	32.58
1137	Total IgM	38	6	156.95
1137	Total IgM	46	7	46.07
1137	Total IgM	51	8	96.76
1137	Total IgM	52	8	30.9
1138	Total IgM	54	8	7.19
1139	Total IgM	31	5	13.87
1139	Total IgM	43	7	10.84
1140	Total IgM	36	6	33.57
1141	Total IgM	36	6	31.59
1142	Total IgM	36	6	92.1
1143	Total IgM	6	1	8.82
1144	Total IgM	37	6	150.5
1144	Total IgM	41	6	150.77
1144	Total IgM	43	7	138.48
1145	Total IgM	16	3	64.86
1145	Total IgM	27	4	29.84
1146	Total IgM	11	2	14.49
1146	Total IgM	22	4	11.12
1147	Total IgM	64	10	0.51
1147	Total IgM	69	10	1.37
1148	Total IgM	4	1	37.38
1149	Total IgM	31	5	4.45
1150	Total IgM	36	6	40.51
1151	Total IgM	36	6	7.5
1152	Total IgM	36	6	23.9
1153	Total IgM	16	3	17.04
1154	Total IgM	15	3	36.79
1154	Total IgM	19	3	29.02
1155	Total IgM	36	6	53.12
1155	Total IgM	43	7	26.56
1155	Total IgM	46	7	24.25
1155	Total IgM	48	7	23.65
1155	Total IgM	50	8	6
1155	Total IgM	57	9	8.71
1155	Total IgM	58	9	6.87
1155	Total IgM	59	9	5.38
1156	Total IgM	46	7	63.81
1157	Total IgM	36	6	8.97
1158	Total IgM	66	10	42.66
1159	Total IgM	50	8	17.52
1160	Total IgM	61	9	15.66
1161	Total IgM	46	7	7.07
1162	Total IgM	46	7	17.65
1163	Total IgM	44	7	48.58
1163	Total IgM	56	8	31.25
1164	Total IgM	41	6	6.66
1164	Total IgM	44	7	6.92
1165	Total IgM	41	6	14.17
1165	Total IgM	44	7	13.24
1166	Total IgM	36	6	67.05
1166	Total IgM	48	7	38.4
1166	Total IgM	52	8	14.97
1166	Total IgM	58	9	17.12
1167	Total IgM	51	8	4.93
1168	Total IgM	31	5	417.68
1169	Total IgM	31	5	14.92
1170	Total IgM	32	5	12.64
1171	Total IgM	46	7	22.38
1171	Total IgM	66	10	2.43
1172	Total IgM	36	6	95.05
1173	Total IgM	36	6	20.88
1174	Total IgM	37	6	51.16
1175	Total IgM	36	6	10.45
1176	Total IgM	40	6	33.76
1177	Total IgM	36	6	39.76
1178	Total IgM	36	6	95.21
1179	Total IgM	36	6	12.15
1180	Total IgM	46	7	113.63
1181	Total IgM	54	8	65.05
1182	Total IgM	49	7	54.36
1183	Total IgM	34	5	67.89
1184	Total IgM	31	5	222.39
1184	Total IgM	37	6	184.53
1185	Total IgM	31	5	20.48
1186	Total IgM	36	6	11.93
1187	Total IgM	36	6	99.24
1188	Total IgM	38	6	1611.94
1189	Total IgM	36	6	12.94
1190	Total IgM	39	6	52.4
1191	Total IgM	45	7	11.27
1192	Total IgM	42	6	4.88
1193	Total IgM	48	7	12.14
1194	Total IgM	31	5	46.9
1195	Total IgM	46	7	80.68
1196	Total IgM	24	4	19.07
1197	Total IgM	36	6	0.74
1198	Total IgM	36	6	49.92
1199	Total IgM	12	2	230.38
1200	Total IgM	43	7	8.8
1201	Total IgM	36	6	86.09
1202	Total IgM	56	8	46.42
1203	Total IgM	36	6	178.11
1204	Total IgM	36	6	23.46
1205	Total IgM	41	6	3.21
1205	Total IgM	57	9	1.6
1205	Total IgM	65	10	1.19
1205	Total IgM	68	10	0.89
1206	Total IgM	46	7	588.89
1207	Total IgM	48	7	11.88
1208	Total IgM	31	5	101.33
1209	Total IgM	29	5	57.67
1210	Total IgM	61	9	8.49
1211	Total IgM	31	5	221.94
1211	Total IgM	38	6	56.85
1212	Total IgM	31	5	123.94
1213	Total IgM	36	6	19.61
1213	Total IgM	47	7	12.99
1214	Total IgM	45	7	11.27
1214	Total IgM	57	9	7.85
1214	Total IgM	59	9	3.44
1214	Total IgM	61	9	3.48
1214	Total IgM	65	10	3.77
1215	Total IgM	36	6	66.75
1216	Total IgM	31	5	13.45
1217	Total IgM	36	6	16.1
1218	Total IgM	36	6	39.88
1218	Total IgM	42	6	29.05
1219	Total IgM	51	8	12.77
1219	Total IgM	67	10	1.36
1220	Total IgM	36	6	82.31
1221	Total IgM	51	8	26.77
1222	Total IgM	36	6	11.89
1223	Total IgM	14	2	6.34
1224	Total IgM	66	10	44.83
1224	Total IgM	72	11	43
1224	Total IgM	86	13	7.72
1224	Total IgM	93	14	3.2
1225	Total IgM	14	2	83.9
1225	Total IgM	20	3	24.71
1225	Total IgM	22	4	27.25
1225	Total IgM	26	4	71.67
1226	Total IgM	36	6	42.6
1226	Total IgM	50	8	10.03
1227	Total IgM	43	7	67.78
1228	Total IgM	21	3	34.97
1228	Total IgM	32	5	13.96
1229	Total IgM	20	3	28.07
1230	Total IgM	14	2	4.61
1231	Total IgM	31	5	1.23
1231	Total IgM	42	6	1.07
1232	Total IgM	41	6	5.54
1233	Total IgM	61	9	17.02
1234	Total IgM	47	7	10.7
1234	Total IgM	56	8	7.98
1234	Total IgM	57	9	8.32
1234	Total IgM	59	9	7.04
1234	Total IgM	62	9	3.07
1235	Total IgM	26	4	67.27
1235	Total IgM	29	5	61.29
1236	Total IgM	26	4	35.31
1236	Total IgM	28	4	36.63
1237	Total IgM	36	6	28.48
1237	Total IgM	39	6	21.73
1238	Total IgM	46	7	127.56
1238	Total IgM	52	8	103.09
1239	Total IgM	46	7	24.62
1239	Total IgM	50	8	19.65
1240	Total IgM	36	6	14.37
1240	Total IgM	42	6	8.58
1241	Total IgM	36	6	22.27
1242	Total IgM	17	3	16.64
1242	Total IgM	29	5	10.12
1243	Total IgM	34	5	4.52
1244	Total IgM	36	6	37.09
1245	Total IgM	21	3	3.52
1246	Total IgM	36	6	241.24
1246	Total IgM	40	6	193.61
1247	Total IgM	41	6	45.51
1247	Total IgM	42	6	61.04
1248	Total IgM	56	8	23.46
1248	Total IgM	62	9	19.9
1249	Total IgM	36	6	33.15
1250	Total IgM	36	6	22.7
1251	Total IgM	44	7	62.77
1252	Total IgM	46	7	49.95
1253	Total IgM	46	7	132.85
1253	Total IgM	52	8	107.82
1253	Total IgM	54	8	39.35
1254	Total IgM	46	7	11.15
1255	Total IgM	6	1	76.23
1256	Total IgM	35	5	19.62
1257	Total IgM	46	7	31.01
1257	Total IgM	56	8	18.54
1258	Total IgM	6	1	20.42
1259	Total IgM	13	2	81.83
1260	Total IgM	39	6	79.29
1261	Total IgM	31	5	13.66
1262	Total IgM	36	6	34.46
1263	Total IgM	NA	NA	54.02
1264	Total IgM	13	2	4.36
1265	Total IgM	43	7	123.5
1266	Total IgM	36	6	76.67
1267	Total IgM	44	7	18.34
1268	Total IgM	37	6	2.59
1268	Total IgM	43	7	2.26
1269	Total IgM	36	6	77.66
1269	Total IgM	42	6	71.79
1269	Total IgM	44	7	22.74
1269	Total IgM	47	7	63.94
1269	Total IgM	49	7	22.58
1269	Total IgM	53	8	19.93
1270	Total IgM	47	7	30.71
1271	Total IgM	45	7	42.44
1272	Total IgM	42	6	101.94
1273	Total IgM	36	6	7.75
1274	Total IgM	39	6	2.91
1275	Total IgM	31	5	30.04
1276	Total IgM	40	6	94.46
1277	Total IgM	52	8	7.2
1278	Total IgM	36	6	23.46
1279	Total IgM	10	2	16.42
1279	Total IgM	19	3	13.53
1280	Total IgM	15	3	5.16
1281	Total IgM	41	6	19.61
1281	Total IgM	47	7	16.78
1281	Total IgM	52	8	20.67
1282	Total IgM	31	5	32.12
1283	Total IgM	48	7	61.58
1284	Total IgM	46	7	93.07
1284	Total IgM	50	8	67.48
1285	Total IgM	49	7	61.98
1286	Total IgM	36	6	68.99
1286	Total IgM	46	7	30.4
1287	Total IgM	31	5	82.88
1288	Total IgM	41	6	167.33
1288	Total IgM	54	8	32.57
1288	Total IgM	59	9	46.97
1288	Total IgM	60	9	50.63
1289	Total IgM	46	7	64.58
1290	Total IgM	36	6	103.69
1290	Total IgM	48	7	24.93
1290	Total IgM	54	8	24.34
1291	Total IgM	121	18	95.84
1291	Total IgM	133	19	25.53
1291	Total IgM	139	20	25.05
1292	Total IgM	36	6	81.12
[truncated: 1,048 more rows]

## Sheet: Total IgG
PatientID	Antibody	Test_to_Onset (Day)	Test_to_Onset (Week)	Antibody Level
1	Total IgG	43	7	192.09
2	Total IgG	46	7	144.87
3	Total IgG	42	6	81.33
4	Total IgG	54	8	165.89
4	Total IgG	56	8	159.23
4	Total IgG	69	10	128.53
5	Total IgG	45	7	132.63
5	Total IgG	47	7	137.84
6	Total IgG	46	7	156.59
7	Total IgG	41	6	53.53
7	Total IgG	48	7	64.09
8	Total IgG	45	7	160.13
8	Total IgG	46	7	157.68
9	Total IgG	39	6	204.72
10	Total IgG	43	7	193.1
10	Total IgG	44	7	207.39
11	Total IgG	43	7	169.78
12	Total IgG	45	7	198.83
13	Total IgG	37	6	130.39
14	Total IgG	44	7	161.49
14	Total IgG	46	7	166.24
15	Total IgG	34	5	184.57
16	Total IgG	38	6	166.44
17	Total IgG	37	6	173.68
17	Total IgG	44	7	191.96
17	Total IgG	50	8	73.26
18	Total IgG	38	6	62.19
19	Total IgG	37	6	193.72
20	Total IgG	41	6	93.58
21	Total IgG	52	8	139.12
22	Total IgG	56	8	180.12
22	Total IgG	59	9	86.16
22	Total IgG	61	9	89.67
22	Total IgG	64	10	77.25
22	Total IgG	66	10	75.44
23	Total IgG	41	6	84.75
23	Total IgG	49	7	187
24	Total IgG	42	6	62.95
25	Total IgG	44	7	72.72
26	Total IgG	36	6	183.25
26	Total IgG	48	7	60.55
27	Total IgG	41	6	65.38
27	Total IgG	48	7	132.55
28	Total IgG	52	8	64.63
28	Total IgG	57	9	66.18
28	Total IgG	63	9	53.91
28	Total IgG	65	10	47.65
28	Total IgG	70	10	86.61
28	Total IgG	72	11	74.68
28	Total IgG	79	12	45.13
29	Total IgG	51	8	170.36
30	Total IgG	45	7	194.91
31	Total IgG	47	7	192.76
31	Total IgG	51	8	63.02
31	Total IgG	55	8	196.87
32	Total IgG	39	6	177.37
33	Total IgG	41	6	214.12
34	Total IgG	91	13	202.7
34	Total IgG	98	14	206.95
34	Total IgG	101	15	208.41
35	Total IgG	39	6	104.55
35	Total IgG	52	8	213.39
35	Total IgG	55	8	245.88
35	Total IgG	57	9	244.11
35	Total IgG	60	9	82.96
35	Total IgG	66	10	105.7
36	Total IgG	40	6	168.48
37	Total IgG	41	6	150.37
38	Total IgG	51	8	203.78
39	Total IgG	49	7	160.91
40	Total IgG	49	7	216.48
41	Total IgG	55	8	168.1
42	Total IgG	56	8	74.02
43	Total IgG	37	6	229.14
44	Total IgG	47	7	154.48
45	Total IgG	43	7	87.6
46	Total IgG	33	5	69.03
46	Total IgG	39	6	81.46
46	Total IgG	43	7	85.46
46	Total IgG	47	7	90.7
47	Total IgG	38	6	143.51
48	Total IgG	41	6	188.09
48	Total IgG	45	7	197.75
48	Total IgG	48	7	197.81
48	Total IgG	53	8	86.14
48	Total IgG	62	9	82.95
49	Total IgG	45	7	39.29
49	Total IgG	46	7	45.33
49	Total IgG	48	7	48.18
50	Total IgG	42	6	129.1
50	Total IgG	49	7	143.2
51	Total IgG	41	6	174.71
51	Total IgG	45	7	193.47
52	Total IgG	40	6	156.18
53	Total IgG	46	7	137.93
53	Total IgG	69	10	75.18
54	Total IgG	38	6	54.22
55	Total IgG	41	6	184.8
56	Total IgG	41	6	200.15
57	Total IgG	46	7	163.66
57	Total IgG	61	9	65.3
58	Total IgG	41	6	190.66
58	Total IgG	46	7	175.86
59	Total IgG	49	7	80.94
60	Total IgG	35	5	169.86
60	Total IgG	43	7	197.56
61	Total IgG	40	6	184.86
62	Total IgG	40	6	47.82
63	Total IgG	44	7	158.25
64	Total IgG	37	6	192.26
65	Total IgG	32	5	195.72
66	Total IgG	43	7	191.16
67	Total IgG	39	6	147.55
68	Total IgG	40	6	158.6
69	Total IgG	45	7	191.76
70	Total IgG	39	6	89.93
71	Total IgG	39	6	84.27
72	Total IgG	36	6	94.13
73	Total IgG	35	5	174.12
74	Total IgG	35	5	134.87
75	Total IgG	41	6	135.8
76	Total IgG	44	7	123.91
76	Total IgG	49	7	125.98
76	Total IgG	50	8	123.31
76	Total IgG	57	9	44.06
77	Total IgG	47	7	125.71
78	Total IgG	42	6	203.47
79	Total IgG	39	6	166.18
79	Total IgG	45	7	166.4
80	Total IgG	45	7	182.18
81	Total IgG	36	6	169.11
82	Total IgG	38	6	186.75
82	Total IgG	39	6	166.07
82	Total IgG	63	9	62.45
83	Total IgG	38	6	110
84	Total IgG	47	7	185.27
85	Total IgG	55	8	152.95
85	Total IgG	62	9	164.19
85	Total IgG	72	11	68.55
86	Total IgG	44	7	43.84
86	Total IgG	56	8	92.82
87	Total IgG	45	7	153.68
88	Total IgG	39	6	128.87
89	Total IgG	40	6	115.07
89	Total IgG	41	6	134.34
90	Total IgG	42	6	179.12
91	Total IgG	33	5	182.61
92	Total IgG	34	5	87.5
93	Total IgG	39	6	172.67
93	Total IgG	44	7	186.9
94	Total IgG	39	6	71.53
95	Total IgG	36	6	193.08
95	Total IgG	41	6	179.37
95	Total IgG	42	6	211.53
95	Total IgG	49	7	83.49
95	Total IgG	60	9	239.63
96	Total IgG	36	6	174.26
97	Total IgG	45	7	33.25
98	Total IgG	29	5	141.08
99	Total IgG	43	7	178.36
100	Total IgG	45	7	154.54
101	Total IgG	40	6	170.37
102	Total IgG	31	5	81.25
103	Total IgG	40	6	162.58
104	Total IgG	39	6	105.54
105	Total IgG	50	8	186.66
106	Total IgG	35	5	51.01
107	Total IgG	37	6	149.26
108	Total IgG	48	7	195.08
108	Total IgG	53	8	234.6
108	Total IgG	56	8	230.58
108	Total IgG	60	9	61.71
109	Total IgG	52	8	143.98
110	Total IgG	40	6	157.5
111	Total IgG	38	6	152.94
112	Total IgG	39	6	172.54
113	Total IgG	46	7	307.72
113	Total IgG	51	8	301.38
113	Total IgG	58	9	262.87
113	Total IgG	60	9	87.61
114	Total IgG	31	5	102.53
115	Total IgG	32	5	90.83
116	Total IgG	39	6	157.27
117	Total IgG	34	5	172.05
117	Total IgG	41	6	212.37
117	Total IgG	46	7	172.62
118	Total IgG	42	6	190.01
118	Total IgG	56	8	220.08
119	Total IgG	40	6	151.59
120	Total IgG	37	6	161.45
120	Total IgG	49	7	61.17
120	Total IgG	53	8	59.61
121	Total IgG	39	6	188.06
122	Total IgG	34	5	169.2
123	Total IgG	40	6	189.72
124	Total IgG	54	8	226.75
124	Total IgG	60	9	90.32
125	Total IgG	46	7	169.46
126	Total IgG	33	5	127.43
127	Total IgG	39	6	199.5
128	Total IgG	43	7	165.43
129	Total IgG	37	6	173.87
130	Total IgG	50	8	224.52
131	Total IgG	40	6	211.17
132	Total IgG	34	5	173.18
133	Total IgG	39	6	72.89
133	Total IgG	40	6	180.87
133	Total IgG	46	7	209.93
133	Total IgG	51	8	205.58
134	Total IgG	44	7	78.3
134	Total IgG	51	8	180.82
134	Total IgG	54	8	183.7
134	Total IgG	58	9	67.08
134	Total IgG	68	10	201.01
134	Total IgG	75	11	96.81
135	Total IgG	44	7	216.62
135	Total IgG	52	8	217.67
135	Total IgG	56	8	83.92
135	Total IgG	57	9	94.09
135	Total IgG	60	9	238.66
135	Total IgG	63	9	82.76
136	Total IgG	39	6	153.4
136	Total IgG	44	7	175.52
136	Total IgG	47	7	184.45
136	Total IgG	51	8	68.17
137	Total IgG	33	5	146.09
138	Total IgG	34	5	164.22
139	Total IgG	44	7	189.63
139	Total IgG	49	7	194.41
139	Total IgG	60	9	224.82
140	Total IgG	40	6	188.47
141	Total IgG	35	5	181.1
142	Total IgG	40	6	139.49
143	Total IgG	40	6	218.75
144	Total IgG	37	6	153.49
144	Total IgG	49	7	67.19
145	Total IgG	35	5	148.83
146	Total IgG	34	5	113.44
146	Total IgG	49	7	108.46
147	Total IgG	42	6	151.72
147	Total IgG	51	8	168.37
148	Total IgG	33	5	154.61
148	Total IgG	47	7	79.35
148	Total IgG	53	8	71.37
148	Total IgG	58	9	173.47
148	Total IgG	63	9	83.81
149	Total IgG	38	6	197.47
149	Total IgG	43	7	213.83
150	Total IgG	45	7	194.52
150	Total IgG	58	9	92.28
151	Total IgG	35	5	180.54
152	Total IgG	35	5	226.05
152	Total IgG	46	7	93.76
153	Total IgG	32	5	181.25
153	Total IgG	33	5	181.77
154	Total IgG	41	6	117.82
155	Total IgG	44	7	211.16
156	Total IgG	40	6	149.98
156	Total IgG	47	7	148.75
156	Total IgG	56	8	48.51
156	Total IgG	66	10	68.92
157	Total IgG	32	5	71.95
157	Total IgG	38	6	143.12
158	Total IgG	34	5	83.46
158	Total IgG	35	5	205.55
158	Total IgG	41	6	216.63
158	Total IgG	42	6	212.53
159	Total IgG	44	7	178.05
160	Total IgG	45	7	150.4
161	Total IgG	46	7	182.05
162	Total IgG	36	6	221.68
162	Total IgG	49	7	92.3
162	Total IgG	51	8	83.69
163	Total IgG	42	6	165.82
163	Total IgG	49	7	184.71
164	Total IgG	39	6	106.21
164	Total IgG	45	7	271.19
164	Total IgG	51	8	258.35
165	Total IgG	59	9	0.63
165	Total IgG	60	9	0.57
166	Total IgG	35	5	155.19
167	Total IgG	31	5	113.06
167	Total IgG	50	8	54.02
167	Total IgG	55	8	216.38
168	Total IgG	118	17	136.71
168	Total IgG	126	18	137.41
168	Total IgG	127	19	136.28
169	Total IgG	44	7	197.51
169	Total IgG	55	8	223.64
169	Total IgG	61	9	83.86
170	Total IgG	38	6	118.99
171	Total IgG	35	5	113.53
171	Total IgG	46	7	39.05
171	Total IgG	48	7	140.56
171	Total IgG	49	7	39.9
171	Total IgG	50	8	39.03
171	Total IgG	53	8	33.84
172	Total IgG	27	4	179.5
173	Total IgG	38	6	73.99
173	Total IgG	45	7	132.32
173	Total IgG	47	7	115.1
173	Total IgG	57	9	48.16
174	Total IgG	34	5	115.07
174	Total IgG	45	7	201.49
175	Total IgG	38	6	82.38
175	Total IgG	44	7	150.88
175	Total IgG	49	7	183.73
175	Total IgG	59	9	66.91
175	Total IgG	64	10	215.87
176	Total IgG	33	5	83.02
177	Total IgG	42	6	173.42
178	Total IgG	36	6	93.74
179	Total IgG	33	5	71.76
179	Total IgG	60	9	62.16
180	Total IgG	42	6	95.92
180	Total IgG	49	7	38.3
180	Total IgG	58	9	40.86
181	Total IgG	43	7	170.58
181	Total IgG	47	7	167.63
181	Total IgG	51	8	195.39
181	Total IgG	55	8	82.25
181	Total IgG	58	9	77.68
181	Total IgG	59	9	185.01
181	Total IgG	63	9	78.49
182	Total IgG	47	7	170.52
182	Total IgG	52	8	140.97
182	Total IgG	58	9	17.58
183	Total IgG	38	6	212.99
184	Total IgG	46	7	164.45
184	Total IgG	51	8	178.36
184	Total IgG	57	9	71.57
185	Total IgG	39	6	173.99
186	Total IgG	29	5	178.39
186	Total IgG	47	7	57.94
187	Total IgG	39	6	181.66
188	Total IgG	34	5	143.6
189	Total IgG	49	7	169.94
190	Total IgG	31	5	203.02
191	Total IgG	47	7	173.78
192	Total IgG	29	5	92.75
193	Total IgG	30	5	126.93
194	Total IgG	34	5	86.11
195	Total IgG	29	5	56.69
196	Total IgG	27	4	63.15
197	Total IgG	34	5	197.755
198	Total IgG	32	5	31.1
199	Total IgG	34	5	174.04
200	Total IgG	33	5	191.42
200	Total IgG	34	5	182.52
201	Total IgG	36	6	194.85
202	Total IgG	35	5	201.31
202	Total IgG	48	7	226
202	Total IgG	50	8	231.63
202	Total IgG	51	8	73.92
202	Total IgG	52	8	67.76
203	Total IgG	43	7	177.02
204	Total IgG	28	4	177.71
205	Total IgG	38	6	134.63
205	Total IgG	40	6	154.72
206	Total IgG	52	8	81.93
206	Total IgG	63	9	199.87
207	Total IgG	41	6	179.16
207	Total IgG	48	7	181.31
207	Total IgG	52	8	187.55
207	Total IgG	55	8	188.87
207	Total IgG	61	9	74.27
208	Total IgG	47	7	220.14
209	Total IgG	34	5	156.99
210	Total IgG	46	7	198.86
211	Total IgG	32	5	162.52
212	Total IgG	53	8	129.8
213	Total IgG	33	5	213.6
214	Total IgG	30	5	209.33
215	Total IgG	33	5	157.4
216	Total IgG	31	5	129.43
217	Total IgG	37	6	141.61
218	Total IgG	39	6	151.69
219	Total IgG	40	6	209.84
220	Total IgG	24	4	93.75
221	Total IgG	29	5	121.96
221	Total IgG	38	6	127.28
221	Total IgG	46	7	75.63
221	Total IgG	54	8	196.89
222	Total IgG	26	4	70.07
223	Total IgG	40	6	134.74
223	Total IgG	53	8	61.63
223	Total IgG	65	10	67.06
224	Total IgG	51	8	134.93
224	Total IgG	54	8	140.86
225	Total IgG	42	6	168.7
225	Total IgG	47	7	168.56
225	Total IgG	52	8	194.81
225	Total IgG	53	8	184.14
225	Total IgG	58	9	74.66
225	Total IgG	59	9	197.14
225	Total IgG	64	10	216.7
226	Total IgG	22	4	0.86
227	Total IgG	50	8	212.13
227	Total IgG	65	10	204.7
228	Total IgG	31	5	121.34
229	Total IgG	41	6	116.4
230	Total IgG	31	5	73.84
230	Total IgG	46	7	82.96
230	Total IgG	54	8	93.15
230	Total IgG	56	8	213.11
230	Total IgG	58	9	95.6
231	Total IgG	40	6	61.64
232	Total IgG	40	6	142.09
233	Total IgG	42	6	16.48
234	Total IgG	41	6	138.02
234	Total IgG	54	8	64.21
235	Total IgG	32	5	51.72
236	Total IgG	35	5	100.62
236	Total IgG	40	6	106.5
237	Total IgG	35	5	105.28
238	Total IgG	42	6	200.04
238	Total IgG	56	8	81.07
239	Total IgG	29	5	63.52
239	Total IgG	39	6	3.87
240	Total IgG	52	8	102.17
240	Total IgG	67	10	48.53
240	Total IgG	71	11	40.6
241	Total IgG	44	7	205.41
241	Total IgG	70	10	103.16
242	Total IgG	30	5	174.71
243	Total IgG	15	3	14.52
244	Total IgG	45	7	99.86
245	Total IgG	39	6	207.03
246	Total IgG	33	5	170.53
246	Total IgG	37	6	200.92
246	Total IgG	42	6	208.99
247	Total IgG	52	8	184.99
248	Total IgG	31	5	154.44
249	Total IgG	32	5	193.76
250	Total IgG	34	5	192.95
250	Total IgG	57	9	253.48
251	Total IgG	40	6	202.4
252	Total IgG	37	6	98.47
253	Total IgG	40	6	178.66
254	Total IgG	61	9	61.78
255	Total IgG	26	4	105.71
256	Total IgG	57	9	86.11
257	Total IgG	27	4	57.97
258	Total IgG	46	7	0.88
258	Total IgG	56	8	0.84
258	Total IgG	57	9	56.52
259	Total IgG	47	7	180.7
260	Total IgG	16	3	136.75
261	Total IgG	51	8	155.93
262	Total IgG	35	5	136.99
263	Total IgG	42	6	79.72
264	Total IgG	41	6	144.92
265	Total IgG	26	4	26.55
266	Total IgG	40	6	183.28
267	Total IgG	19	3	94.63
268	Total IgG	42	6	178.52
269	Total IgG	42	6	118.43
270	Total IgG	29	5	159.28
271	Total IgG	34	5	195.88
271	Total IgG	43	7	204.2
271	Total IgG	49	7	94.28
271	Total IgG	51	8	80.33
271	Total IgG	54	8	86.28
272	Total IgG	19	3	32.63
273	Total IgG	20	3	131.68
274	Total IgG	21	3	129.66
275	Total IgG	45	7	58.64
276	Total IgG	38	6	76.71
277	Total IgG	22	4	5.59
278	Total IgG	14	2	41.01
279	Total IgG	34	5	89.1
280	Total IgG	47	7	69.1
281	Total IgG	28	4	160.65
281	Total IgG	32	5	180.71
282	Total IgG	33	5	114.1
283	Total IgG	27	4	211.57
284	Total IgG	31	5	227.97
285	Total IgG	42	6	174.83
286	Total IgG	39	6	123.9
287	Total IgG	40	6	102.29
288	Total IgG	20	3	179.89
288	Total IgG	28	4	189.31
289	Total IgG	NA	NA	173.32
290	Total IgG	42	6	174.59
290	Total IgG	54	8	175.91
291	Total IgG	37	6	171.26
292	Total IgG	24	4	142.92
292	Total IgG	30	5	151.38
293	Total IgG	48	7	119.78
294	Total IgG	35	5	105.65
295	Total IgG	32	5	61.41
296	Total IgG	32	5	144.06
297	Total IgG	36	6	73.46
298	Total IgG	42	6	92.19
299	Total IgG	38	6	150.63
300	Total IgG	22	4	163.23
301	Total IgG	25	4	1.11
301	Total IgG	26	4	0.92
302	Total IgG	34	5	118.56
303	Total IgG	41	6	81.53
304	Total IgG	34	5	147.05
305	Total IgG	34	5	168.26
306	Total IgG	36	6	81.8
306	Total IgG	48	7	162.98
307	Total IgG	41	6	183.62
308	Total IgG	39	6	185.31
309	Total IgG	32	5	117.39
309	Total IgG	40	6	150.87
310	Total IgG	36	6	120.2
310	Total IgG	45	7	125.21
310	Total IgG	51	8	38.31
310	Total IgG	55	8	32.66
311	Total IgG	43	7	163.38
312	Total IgG	39	6	100.98
313	Total IgG	20	3	51.06
314	Total IgG	29	5	171.02
315	Total IgG	41	6	148.72
315	Total IgG	46	7	146.55
316	Total IgG	27	4	186
316	Total IgG	33	5	90.99
316	Total IgG	37	6	79.57
317	Total IgG	34	5	112.81
318	Total IgG	20	3	0.9
319	Total IgG	41	6	184.03
319	Total IgG	42	6	184.5
320	Total IgG	13	2	140.17
321	Total IgG	31	5	124.55
322	Total IgG	46	7	225
323	Total IgG	38	6	94.15
324	Total IgG	46	7	55.43
324	Total IgG	50	8	53.11
324	Total IgG	54	8	26.11
325	Total IgG	37	6	155.75
326	Total IgG	34	5	147.42
327	Total IgG	37	6	173.12
328	Total IgG	41	6	201.21
329	Total IgG	47	7	170.88
330	Total IgG	19	3	79.22
331	Total IgG	46	7	207.84
332	Total IgG	46	7	205.02
333	Total IgG	16	3	2.7
334	Total IgG	41	6	22.61
335	Total IgG	14	2	154.94
335	Total IgG	16	3	160.75
336	Total IgG	36	6	172.61
337	Total IgG	45	7	64.77
338	Total IgG	19	3	1.18
338	Total IgG	20	3	2.13
338	Total IgG	22	4	2.6
339	Total IgG	NA	NA	97.86
340	Total IgG	35	5	74.38
341	Total IgG	35	5	81.75
342	Total IgG	36	6	44.26
342	Total IgG	47	7	76.31
343	Total IgG	33	5	177.32
343	Total IgG	43	7	194.48
344	Total IgG	41	6	169.45
344	Total IgG	46	7	200.37
344	Total IgG	52	8	213.78
344	Total IgG	55	8	185.97
344	Total IgG	58	9	66.16
344	Total IgG	64	10	220.25
345	Total IgG	19	3	52.8
345	Total IgG	24	4	63.55
346	Total IgG	26	4	143.83
346	Total IgG	27	4	144.68
347	Total IgG	35	5	188.44
348	Total IgG	37	6	135.96
349	Total IgG	46	7	196.66
350	Total IgG	51	8	195.61
351	Total IgG	16	3	2
352	Total IgG	41	6	150.78
353	Total IgG	41	6	172.58
354	Total IgG	54	8	178.42
354	Total IgG	62	9	86.72
354	Total IgG	76	11	96.54
355	Total IgG	51	8	183.11
355	Total IgG	64	10	76.98
355	Total IgG	77	11	66.78
356	Total IgG	43	7	84.84
357	Total IgG	45	7	162.52
357	Total IgG	66	10	82.56
358	Total IgG	46	7	191.1
359	Total IgG	28	4	75.61
360	Total IgG	29	5	174.71
360	Total IgG	43	7	154.07
361	Total IgG	32	5	127.28
362	Total IgG	25	4	152.25
363	Total IgG	40	6	183.86
363	Total IgG	58	9	60.85
364	Total IgG	46	7	169.58
365	Total IgG	32	5	156.02
366	Total IgG	41	6	122.17
366	Total IgG	47	7	114.43
367	Total IgG	37	6	94.61
368	Total IgG	31	5	91.92
369	Total IgG	45	7	210.99
370	Total IgG	30	5	154.3
371	Total IgG	40	6	136.97
371	Total IgG	46	7	143.38
371	Total IgG	51	8	147.48
372	Total IgG	50	8	212.32
372	Total IgG	55	8	225.88
373	Total IgG	52	8	128.1
374	Total IgG	41	6	138.27
374	Total IgG	48	7	123.07
375	Total IgG	41	6	188.31
376	Total IgG	39	6	200.13
377	Total IgG	42	6	151.43
378	Total IgG	44	7	153.21
379	Total IgG	46	7	182.04
379	Total IgG	55	8	177.88
380	Total IgG	46	7	163.15
381	Total IgG	40	6	160.87
382	Total IgG	56	8	157.89
383	Total IgG	46	7	113.93
384	Total IgG	42	6	134.15
384	Total IgG	47	7	149.71
384	Total IgG	55	8	162.31
384	Total IgG	62	9	60.59
385	Total IgG	45	7	163.07
386	Total IgG	41	6	158.06
387	Total IgG	30	5	146.2
388	Total IgG	40	6	130.7
389	Total IgG	44	7	56.79
390	Total IgG	39	6	201.67
391	Total IgG	20	3	179.99
391	Total IgG	25	4	184.24
391	Total IgG	30	5	199.05
391	Total IgG	37	6	211.61
391	Total IgG	39	6	76.03
391	Total IgG	47	7	107.04
391	Total IgG	49	7	106.53
392	Total IgG	46	7	153.61
393	Total IgG	27	4	71.99
394	Total IgG	37	6	36.07
395	Total IgG	43	7	102.11
396	Total IgG	38	6	1.99
397	Total IgG	36	6	167.55
397	Total IgG	39	6	208.64
398	Total IgG	18	3	176.3
399	Total IgG	15	3	62.46
400	Total IgG	20	3	137.23
401	Total IgG	22	4	73.84
402	Total IgG	44	7	146.78
403	Total IgG	40	6	123.95
404	Total IgG	13	2	133.26
405	Total IgG	34	5	121.8
406	Total IgG	35	5	155
407	Total IgG	37	6	191.76
408	Total IgG	40	6	154.27
409	Total IgG	44	7	142.47
410	Total IgG	39	6	84.55
410	Total IgG	47	7	83.91
411	Total IgG	45	7	164.81
411	Total IgG	46	7	202.05
412	Total IgG	35	5	135.62
413	Total IgG	NA	NA	120.23
414	Total IgG	24	4	183.81
415	Total IgG	29	5	155.24
416	Total IgG	22	4	155.54
417	Total IgG	40	6	154.4
418	Total IgG	64	10	103.35
419	Total IgG	10	2	4.69
419	Total IgG	22	4	4.51
420	Total IgG	33	5	77.96
420	Total IgG	40	6	155.67
420	Total IgG	51	8	73.1
420	Total IgG	57	9	74.31
421	Total IgG	43	7	16.46
421	Total IgG	44	7	35.39
421	Total IgG	52	8	100.17
421	Total IgG	59	9	64.03
421	Total IgG	63	9	38.08
422	Total IgG	38	6	201.94
423	Total IgG	34	5	162.77
424	Total IgG	34	5	194.48
425	Total IgG	39	6	194.82
426	Total IgG	25	4	136.77
427	Total IgG	40	6	125.69
428	Total IgG	23	4	202.63
429	Total IgG	15	3	2.59
430	Total IgG	17	3	2.57
431	Total IgG	45	7	169.28
432	Total IgG	44	7	210.34
433	Total IgG	44	7	51.39
434	Total IgG	44	7	159.71
435	Total IgG	43	7	184.47
436	Total IgG	45	7	150.25
437	Total IgG	17	3	184.57
438	Total IgG	26	4	35.56
439	Total IgG	50	8	172.05
440	Total IgG	39	6	175.09
441	Total IgG	42	6	79.43
442	Total IgG	24	4	62.7
443	Total IgG	20	3	1.34
444	Total IgG	34	5	91.42
444	Total IgG	44	7	84.2
445	Total IgG	39	6	174.19
446	Total IgG	40	6	63.22
447	Total IgG	35	5	148.16
448	Total IgG	20	3	72.89
449	Total IgG	21	3	67.565
450	Total IgG	39	6	145.15
451	Total IgG	30	5	88.82
452	Total IgG	42	6	2.4
453	Total IgG	2	1	NA
454	Total IgG	37	6	193.51
455	Total IgG	33	5	16.87
456	Total IgG	43	7	154.24
457	Total IgG	38	6	3.77
458	Total IgG	37	6	64.52
458	Total IgG	38	6	68.36
459	Total IgG	42	6	155.26
460	Total IgG	42	6	106.38
461	Total IgG	39	6	136.48
462	Total IgG	55	8	185
463	Total IgG	44	7	167.55
464	Total IgG	9	2	153.14
465	Total IgG	14	2	58.01
466	Total IgG	26	4	0.56
467	Total IgG	38	6	0.86
468	Total IgG	10	2	58.52
469	Total IgG	37	6	152.99
470	Total IgG	10	2	1.2
471	Total IgG	47	7	180.45
472	Total IgG	41	6	186.46
473	Total IgG	38	6	2
474	Total IgG	14	2	4.69
475	Total IgG	39	6	152.69
476	Total IgG	41	6	85.56
477	Total IgG	31	5	1.4
478	Total IgG	36	6	79.82
478	Total IgG	37	6	168.72
479	Total IgG	31	5	74.06
480	Total IgG	42	6	122.48
481	Total IgG	37	6	2.23
481	Total IgG	39	6	2.44
482	Total IgG	41	6	60.4
483	Total IgG	43	7	231.45
484	Total IgG	37	6	1.23
484	Total IgG	44	7	1.23
485	Total IgG	14	2	0.95
486	Total IgG	34	5	189.05
487	Total IgG	55	8	183.74
488	Total IgG	26	4	78.29
489	Total IgG	36	6	5.02
490	Total IgG	38	6	67.17
491	Total IgG	41	6	86.37
492	Total IgG	41	6	76.76
493	Total IgG	NA	NA	0.79
494	Total IgG	42	6	216.98
494	Total IgG	51	8	231.03
495	Total IgG	51	8	91.48
495	Total IgG	52	8	189.94
495	Total IgG	58	9	209.99
496	Total IgG	36	6	175.37
497	Total IgG	35	5	147.95
497	Total IgG	42	6	155.44
498	Total IgG	31	5	3.8
499	Total IgG	36	6	0.52
500	Total IgG	41	6	177.71
500	Total IgG	46	7	180.06
501	Total IgG	35	5	144.93
502	Total IgG	42	6	152.08
503	Total IgG	38	6	112.62
504	Total IgG	42	6	157.42
505	Total IgG	37	6	142.2
506	Total IgG	22	4	195.2
507	Total IgG	46	7	162.71
508	Total IgG	25	4	196.23
508	Total IgG	33	5	99.99
508	Total IgG	39	6	90.46
508	Total IgG	40	6	95.85
508	Total IgG	41	6	101.03
508	Total IgG	42	6	98.85
508	Total IgG	53	8	103.95
509	Total IgG	26	4	71.73
510	Total IgG	29	5	133.795
511	Total IgG	21	3	97.23
511	Total IgG	27	4	113.58
512	Total IgG	22	4	6.7
513	Total IgG	12	2	128.73
514	Total IgG	36	6	217.49
515	Total IgG	25	4	125.93
515	Total IgG	36	6	146.86
515	Total IgG	50	8	179.9
515	Total IgG	53	8	79.3
516	Total IgG	39	6	186.21
517	Total IgG	33	5	181.23
517	Total IgG	40	6	197.13
518	Total IgG	25	4	177.71
519	Total IgG	21	3	108.69
520	Total IgG	24	4	163.94
520	Total IgG	26	4	147.81
520	Total IgG	27	4	175.26
520	Total IgG	33	5	75.24
521	Total IgG	32	5	165.14
522	Total IgG	11	2	1.08
523	Total IgG	14	2	4
524	Total IgG	17	3	156.89
524	Total IgG	26	4	181.31
525	Total IgG	41	6	163.31
526	Total IgG	35	5	152.29
527	Total IgG	25	4	190.44
528	Total IgG	40	6	128.43
529	Total IgG	41	6	211.23
530	Total IgG	35	5	224.19
531	Total IgG	39	6	101.5
532	Total IgG	41	6	180.63
533	Total IgG	51	8	121.08
534	Total IgG	39	6	95.21
535	Total IgG	39	6	79.02
536	Total IgG	39	6	64.08
537	Total IgG	41	6	117.4
538	Total IgG	40	6	140.12
539	Total IgG	34	5	78.37
540	Total IgG	41	6	111.97
541	Total IgG	19	3	163.44
542	Total IgG	41	6	182.28
543	Total IgG	36	6	233.55
544	Total IgG	41	6	214.75
545	Total IgG	41	6	189.43
545	Total IgG	49	7	183.92
546	Total IgG	45	7	182.84
547	Total IgG	35	5	148.36
548	Total IgG	26	4	153.04
549	Total IgG	32	5	165.96
550	Total IgG	53	8	190.58
551	Total IgG	37	6	129.18
552	Total IgG	12	2	1.49
553	Total IgG	55	8	143.87
554	Total IgG	18	3	20.81
554	Total IgG	28	4	19.22
554	Total IgG	38	6	7.97
554	Total IgG	41	6	18.68
555	Total IgG	18	3	98.09
555	Total IgG	27	4	133.57
556	Total IgG	41	6	192.54
557	Total IgG	36	6	145.22
558	Total IgG	21	3	146.72
559	Total IgG	36	6	186.4
560	Total IgG	41	6	189.62
560	Total IgG	55	8	202.7
561	Total IgG	36	6	176.38
562	Total IgG	10	2	1.94
562	Total IgG	18	3	2.53
563	Total IgG	32	5	150.34
564	Total IgG	39	6	166.98
564	Total IgG	45	7	174.27
565	Total IgG	35	5	181.2
565	Total IgG	48	7	67
566	Total IgG	35	5	206.1
567	Total IgG	27	4	184.54
568	Total IgG	41	6	197.08
568	Total IgG	42	6	206.78
569	Total IgG	37	6	2.24
570	Total IgG	14	2	0.95
570	Total IgG	18	3	1.41
571	Total IgG	32	5	45.62
571	Total IgG	41	6	192.92
572	Total IgG	34	5	73.32
572	Total IgG	49	7	55.57
573	Total IgG	25	4	101.53
573	Total IgG	31	5	186.53
574	Total IgG	6	1	99.79
575	Total IgG	16	3	21.81
576	Total IgG	67	10	107.07
576	Total IgG	76	11	234.82
577	Total IgG	55	8	205.63
578	Total IgG	9	2	80.02
578	Total IgG	20	3	170.86
579	Total IgG	22	4	119.35
580	Total IgG	37	6	93.64
581	Total IgG	48	7	190.34
582	Total IgG	52	8	193.76
583	Total IgG	25	4	27.49
583	Total IgG	30	5	23.01
584	Total IgG	9	2	45.63
585	Total IgG	36	6	71.09
586	Total IgG	43	7	231.29
586	Total IgG	60	9	61.96
587	Total IgG	37	6	35.175
587	Total IgG	43	7	12.65
588	Total IgG	13	2	219.29
589	Total IgG	32	5	59.44
589	Total IgG	46	7	93.16
589	Total IgG	50	8	206.78
590	Total IgG	42	6	167.71
591	Total IgG	45	7	3.38
592	Total IgG	47	7	87.23
592	Total IgG	62	9	48.93
593	Total IgG	43	7	143.51
594	Total IgG	14	2	172.66
595	Total IgG	19	3	132.75
596	Total IgG	47	7	93.11
596	Total IgG	65	10	208.7
597	Total IgG	44	7	142.08
598	Total IgG	30	5	205.87
599	Total IgG	47	7	80.17
600	Total IgG	52	8	228.98
601	Total IgG	42	6	154.22
602	Total IgG	40	6	64.36
602	Total IgG	51	8	21.82
602	Total IgG	55	8	54.07
602	Total IgG	56	8	22.48
602	Total IgG	61	9	46.01
602	Total IgG	64	10	20.21
602	Total IgG	70	10	18.29
603	Total IgG	63	9	114.74
603	Total IgG	72	11	63.64
603	Total IgG	83	12	44.36
603	Total IgG	87	13	90
604	Total IgG	47	7	86.59
605	Total IgG	34	5	136.73
606	Total IgG	46	7	54.05
606	Total IgG	55	8	90.66
606	Total IgG	61	9	57.51
606	Total IgG	64	10	113.38
607	Total IgG	39	6	83.36
607	Total IgG	60	9	60.98
608	Total IgG	45	7	93.61
608	Total IgG	61	9	218.87
609	Total IgG	47	7	83.19
609	Total IgG	68	10	86.99
610	Total IgG	27	4	76.68
611	Total IgG	37	6	77.3
612	Total IgG	37	6	99.79
612	Total IgG	51	8	69.85
613	Total IgG	55	8	190.6
613	Total IgG	70	10	84.77
613	Total IgG	71	11	87.66
614	Total IgG	49	7	108.17
615	Total IgG	41	6	137.83
616	Total IgG	33	5	84.27
617	Total IgG	40	6	93.22
618	Total IgG	33	5	113.82
618	Total IgG	34	5	112.05
618	Total IgG	54	8	54.13
619	Total IgG	47	7	58.36
619	Total IgG	59	9	181.53
619	Total IgG	60	9	161.3
620	Total IgG	42	6	74.98
620	Total IgG	54	8	170.76
620	Total IgG	55	8	138.91
620	Total IgG	69	10	77.49
621	Total IgG	38	6	185.84
621	Total IgG	52	8	91.97
622	Total IgG	37	6	76.36
623	Total IgG	39	6	175.43
624	Total IgG	59	9	33.34
625	Total IgG	42	6	56.23
626	Total IgG	30	5	82.62
626	Total IgG	36	6	177
627	Total IgG	39	6	138.88
628	Total IgG	43	7	181.69
628	Total IgG	49	7	196.94
629	Total IgG	38	6	137.4
630	Total IgG	39	6	43.03
630	Total IgG	50	8	144.77
630	Total IgG	65	10	57.62
631	Total IgG	38	6	161.86
632	Total IgG	22	4	94.63
632	Total IgG	30	5	216.21
632	Total IgG	39	6	81.97
633	Total IgG	32	5	83.27
634	Total IgG	42	6	58.91
635	Total IgG	38	6	227.78
636	Total IgG	NA	NA	78.49
637	Total IgG	39	6	152.36
637	Total IgG	52	8	58.65
637	Total IgG	55	8	53.51
637	Total IgG	64	10	62.98
638	Total IgG	43	7	220.26
639	Total IgG	39	6	163.65
639	Total IgG	44	7	156.15
639	Total IgG	48	7	167.65
639	Total IgG	54	8	83.26
640	Total IgG	34	5	100.98
640	Total IgG	35	5	23.41
640	Total IgG	45	7	36
641	Total IgG	37	6	70.83
641	Total IgG	59	9	50.58
642	Total IgG	36	6	79.95
643	Total IgG	33	5	158.44
643	Total IgG	40	6	180.26
643	Total IgG	45	7	194.83
643	Total IgG	50	8	64.44
644	Total IgG	32	5	77.47
645	Total IgG	35	5	155.34
646	Total IgG	39	6	92.09
647	Total IgG	37	6	93.22
647	Total IgG	55	8	191.24
647	Total IgG	60	9	61.57
648	Total IgG	38	6	153.53
649	Total IgG	27	4	75.35
650	Total IgG	34	5	142.68
651	Total IgG	49	7	138.04
652	Total IgG	15	3	84.47
653	Total IgG	39	6	179.77
654	Total IgG	37	6	102.9
655	Total IgG	54	8	123.03
655	Total IgG	66	10	107.35
656	Total IgG	42	6	92.55
656	Total IgG	55	8	178.6
657	Total IgG	32	5	51.11
658	Total IgG	30	5	100.9
658	Total IgG	43	7	197.94
659	Total IgG	24	4	165.19
660	Total IgG	10	2	82.31
660	Total IgG	16	3	111.68
661	Total IgG	12	2	100.9
661	Total IgG	14	2	150.91
662	Total IgG	37	6	62.35
663	Total IgG	27	4	96.77
664	Total IgG	18	3	222.38
664	Total IgG	23	4	193.44
665	Total IgG	9	2	52.95
666	Total IgG	37	6	82.64
667	Total IgG	38	6	189.92
667	Total IgG	42	6	170.24
667	Total IgG	48	7	171.85
667	Total IgG	53	8	77.07
668	Total IgG	37	6	70.88
668	Total IgG	50	8	203.96
669	Total IgG	43	7	175.91
669	Total IgG	60	9	50.02
669	Total IgG	65	10	98.7
670	Total IgG	40	6	24.91
670	Total IgG	50	8	52.64
671	Total IgG	32	5	45.32
671	Total IgG	49	7	75.7
672	Total IgG	27	4	75.48
672	Total IgG	37	6	174.48
673	Total IgG	40	6	197.59
673	Total IgG	50	8	195.55
674	Total IgG	39	6	161.32
675	Total IgG	37	6	62.19
675	Total IgG	40	6	137.7
676	Total IgG	15	3	165.97
677	Total IgG	47	7	71.67
677	Total IgG	56	8	173.37
678	Total IgG	41	6	93.55
679	Total IgG	29	5	163.2
680	Total IgG	39	6	200.91
681	Total IgG	36	6	187.84
682	Total IgG	39	6	149.18
683	Total IgG	29	5	179.15
683	Total IgG	33	5	182.72
684	Total IgG	36	6	188.14
685	Total IgG	34	5	131.82
686	Total IgG	32	5	112.23
687	Total IgG	41	6	191.17
688	Total IgG	37	6	198.95
689	Total IgG	32	5	119.57
690	Total IgG	22	4	2.24
690	Total IgG	31	5	121.76
691	Total IgG	32	5	88.66
692	Total IgG	36	6	58.84
693	Total IgG	17	3	103.39
694	Total IgG	38	6	195.42
695	Total IgG	16	3	59.64
695	Total IgG	17	3	129.25
696	Total IgG	20	3	155.74
696	Total IgG	32	5	184.6
697	Total IgG	16	3	197.19
698	Total IgG	53	8	187.08
699	Total IgG	42	6	84.58
700	Total IgG	27	4	53.32
701	Total IgG	32	5	54.05
702	Total IgG	27	4	77.52
703	Total IgG	39	6	149.16
704	Total IgG	16	3	142.68
704	Total IgG	40	6	78.89
705	Total IgG	23	4	132.92
705	Total IgG	28	4	137.41
705	Total IgG	31	5	140.01
706	Total IgG	34	5	175.37
707	Total IgG	39	6	204.58
708	Total IgG	32	5	69.03
709	Total IgG	38	6	93.32
710	Total IgG	62	9	97.38
711	Total IgG	38	6	23.87
711	Total IgG	43	7	28.99
711	Total IgG	52	8	13.74
712	Total IgG	28	4	62.62
712	Total IgG	33	5	69.87
713	Total IgG	32	5	52.95
713	Total IgG	33	5	124.29
713	Total IgG	43	7	142.21
713	Total IgG	45	7	162.08
714	Total IgG	17	3	85.32
715	Total IgG	37	6	77.47
715	Total IgG	49	7	193.91
716	Total IgG	37	6	80.19
717	Total IgG	39	6	182.23
718	Total IgG	39	6	177.91
719	Total IgG	44	7	210.72
720	Total IgG	38	6	62.04
721	Total IgG	37	6	55.62
722	Total IgG	62	9	96.42
723	Total IgG	38	6	169.6
723	Total IgG	50	8	196.39
724	Total IgG	32	5	70.37
724	Total IgG	39	6	173.56
724	Total IgG	46	7	0.33
724	Total IgG	47	7	47.98
724	Total IgG	53	8	50.86
724	Total IgG	55	8	52.75
724	Total IgG	56	8	57.82
724	Total IgG	57	9	188.72
725	Total IgG	37	6	83.19
726	Total IgG	42	6	69.81
726	Total IgG	59	9	45.83
727	Total IgG	11	2	94.44
727	Total IgG	19	3	187.42
728	Total IgG	22	4	48.37
728	Total IgG	30	5	186.77
729	Total IgG	17	3	74.66
730	Total IgG	17	3	76.76
730	Total IgG	27	4	189.52
731	Total IgG	21	3	65.5
731	Total IgG	29	5	170.92
732	Total IgG	21	3	69.5
733	Total IgG	38	6	88.11
734	Total IgG	32	5	161.62
735	Total IgG	37	6	83.83
735	Total IgG	39	6	168.1
735	Total IgG	45	7	183.85
736	Total IgG	38	6	106.85
736	Total IgG	43	7	107.68
736	Total IgG	51	8	42.1
736	Total IgG	60	9	44.51
737	Total IgG	42	6	48.37
737	Total IgG	59	9	45.16
737	Total IgG	73	11	71.56
738	Total IgG	42	6	106.49
738	Total IgG	50	8	252.16
739	Total IgG	38	6	43.3
739	Total IgG	39	6	145.3
739	Total IgG	46	7	159.46
740	Total IgG	26	4	166.1
740	Total IgG	41	6	86.7
741	Total IgG	37	6	36.07
741	Total IgG	47	7	222.98
742	Total IgG	37	6	91.49
743	Total IgG	37	6	96.87
744	Total IgG	37	6	71
745	Total IgG	22	4	80.68
746	Total IgG	6	1	3.52
747	Total IgG	37	6	71.53
747	Total IgG	50	8	223.3
747	Total IgG	58	9	65.95
748	Total IgG	45	7	76.36
749	Total IgG	42	6	24.35
749	Total IgG	52	8	140.07
750	Total IgG	37	6	81.75
750	Total IgG	48	7	193.12
751	Total IgG	39	6	176.05
752	Total IgG	38	6	137.17
752	Total IgG	47	7	150.71
753	Total IgG	37	6	88.11
754	Total IgG	37	6	98.12
754	Total IgG	50	8	227.79
754	Total IgG	53	8	201.63
754	Total IgG	57	9	81.91
755	Total IgG	30	5	106.48
755	Total IgG	36	6	158.38
756	Total IgG	34	5	204.07
757	Total IgG	31	5	122.05
757	Total IgG	40	6	234.83
757	Total IgG	48	7	102.47
758	Total IgG	42	6	172.86
759	Total IgG	32	5	85.6
760	Total IgG	37	6	108
761	Total IgG	32	5	80.42
762	Total IgG	37	6	94.44
763	Total IgG	37	6	135.74
763	Total IgG	45	7	151.58
763	Total IgG	50	8	154.55
763	Total IgG	57	9	50.87
764	Total IgG	42	6	74.06
764	Total IgG	48	7	138.64
765	Total IgG	32	5	91.49
766	Total IgG	67	10	166.66
767	Total IgG	9	2	86.61
768	Total IgG	27	4	71.09
769	Total IgG	32	5	83.46
769	Total IgG	33	5	171.42
769	Total IgG	48	7	193.78
770	Total IgG	38	6	97.38
771	Total IgG	13	2	152.16
772	Total IgG	27	4	125.76
773	Total IgG	26	4	99.51
773	Total IgG	39	6	210.45
773	Total IgG	44	7	85.97
773	Total IgG	47	7	78.06
774	Total IgG	37	6	171.5
774	Total IgG	49	7	203.8
774	Total IgG	52	8	203.95
774	Total IgG	54	8	173.43
774	Total IgG	57	9	63.82
774	Total IgG	63	9	68.89
775	Total IgG	43	7	186.24
775	Total IgG	47	7	183.84
775	Total IgG	52	8	190.27
776	Total IgG	36	6	68.29
776	Total IgG	49	7	176.43
777	Total IgG	20	3	1.93
778	Total IgG	38	6	115.28
779	Total IgG	27	4	178.23
780	Total IgG	37	6	100.76
781	Total IgG	32	5	176.07
781	Total IgG	46	7	60.71
782	Total IgG	57	9	159.95
783	Total IgG	36	6	89.97
784	Total IgG	25	4	77.92
785	Total IgG	36	6	90.59
786	Total IgG	22	4	2.21
787	Total IgG	57	9	220.03
788	Total IgG	39	6	274.87
789	Total IgG	23	4	114.23
790	Total IgG	47	7	170.86
791	Total IgG	28	4	153.17
792	Total IgG	36	6	99.57
792	Total IgG	51	8	97.54
792	Total IgG	65	10	108.57
793	Total IgG	37	6	171.13
794	Total IgG	37	6	192.57
794	Total IgG	40	6	199.23
794	Total IgG	45	7	73.8
795	Total IgG	43	7	0.99
796	Total IgG	6	1	200.69
797	Total IgG	68	10	198.18
797	Total IgG	73	11	195.6
798	Total IgG	32	5	164.26
799	Total IgG	25	4	160.17
800	Total IgG	38	6	182.26
801	Total IgG	33	5	175.49
802	Total IgG	36	6	36.9
803	Total IgG	31	5	76.3
804	Total IgG	33	5	139.94
804	Total IgG	39	6	155.39
805	Total IgG	42	6	68.62
806	Total IgG	22	4	147.26
807	Total IgG	36	6	83.16
807	Total IgG	51	8	93.7
807	Total IgG	54	8	210.49
808	Total IgG	31	5	0.68
808	Total IgG	36	6	0.82
809	Total IgG	34	5	167.02
810	Total IgG	31	5	173.87
810	Total IgG	41	6	189.44
811	Total IgG	39	6	60.33
811	Total IgG	53	8	44.55
812	Total IgG	17	3	1.19
813	Total IgG	36	6	75.29
814	Total IgG	38	6	164.72
814	Total IgG	44	7	186.55
815	Total IgG	23	4	164.44
815	Total IgG	28	4	177.49
816	Total IgG	24	4	181.8
817	Total IgG	18	3	173.28
818	Total IgG	23	4	192.52
818	Total IgG	31	5	211.42
819	Total IgG	24	4	212.18
819	Total IgG	31	5	209.1
820	Total IgG	46	7	80.33
821	Total IgG	54	8	189.36
821	Total IgG	58	9	174.46
821	Total IgG	62	9	55.07
822	Total IgG	31	5	38.55
823	Total IgG	63	9	140.72
823	Total IgG	68	10	154.78
824	Total IgG	39	6	150.32
824	Total IgG	43	7	171.73
825	Total IgG	22	4	94.66
826	Total IgG	26	4	0.4
827	Total IgG	18	3	2.23
828	Total IgG	23	4	4.62
829	Total IgG	18	3	5.24
830	Total IgG	18	3	180.67
831	Total IgG	23	4	149.92
831	Total IgG	31	5	198
832	Total IgG	38	6	140.02
833	Total IgG	31	5	83.93
834	Total IgG	23	4	4.72
835	Total IgG	36	6	77.5
836	Total IgG	16	3	97.98
836	Total IgG	26	4	209.14
836	Total IgG	27	4	210.58
837	Total IgG	39	6	170
838	Total IgG	38	6	185.1
839	Total IgG	31	5	80.21
840	Total IgG	27	4	151.39
840	Total IgG	41	6	46.08
841	Total IgG	26	4	131.87
842	Total IgG	37	6	174.84
842	Total IgG	47	7	199.76
843	Total IgG	30	5	216.55
844	Total IgG	29	5	140.02
845	Total IgG	38	6	181.65
846	Total IgG	34	5	199.08
847	Total IgG	38	6	144.08
848	Total IgG	36	6	88.32
849	Total IgG	38	6	114.85
850	Total IgG	31	5	9.65
851	Total IgG	38	6	165.14
851	Total IgG	43	7	202.23
852	Total IgG	38	6	89.55
853	Total IgG	39	6	121.77
853	Total IgG	43	7	122.64
854	Total IgG	38	6	95.48
855	Total IgG	36	6	89.57
856	Total IgG	36	6	82.02
857	Total IgG	33	5	2.34
857	Total IgG	36	6	1.97
858	Total IgG	27	4	192.06
859	Total IgG	25	4	164.16
859	Total IgG	30	5	173.46
860	Total IgG	38	6	191.97
861	Total IgG	32	5	203.89
862	Total IgG	43	7	127.29
863	Total IgG	43	7	158.93
864	Total IgG	11	2	97.79
865	Total IgG	38	6	2.13
866	Total IgG	34	5	152.66
866	Total IgG	41	6	144.46
867	Total IgG	23	4	0.74
867	Total IgG	32	5	0.97
868	Total IgG	9	2	1.45
868	Total IgG	19	3	1.61
868	Total IgG	22	4	0.62
869	Total IgG	38	6	3.03
870	Total IgG	37	6	159.9
871	Total IgG	39	6	150.42
871	Total IgG	45	7	157.28
872	Total IgG	42	6	180.56
873	Total IgG	36	6	156.07
873	Total IgG	37	6	161.79
873	Total IgG	42	6	184.51
873	Total IgG	47	7	170.6
873	Total IgG	50	8	64.54
873	Total IgG	56	8	63.36
873	Total IgG	60	9	221.25
874	Total IgG	36	6	178.51
875	Total IgG	36	6	144.53
876	Total IgG	36	6	153.41
877	Total IgG	36	6	162.53
877	Total IgG	41	6	170.7
878	Total IgG	36	6	114.53
879	Total IgG	6	1	1.81
880	Total IgG	5	1	2.11
880	Total IgG	6	1	1.78
880	Total IgG	15	3	142.18
880	Total IgG	20	3	185.56
880	Total IgG	30	5	185.86
880	Total IgG	31	5	60.51
880	Total IgG	35	5	93.8
880	Total IgG	36	6	66.11
881	Total IgG	36	6	104.93
881	Total IgG	46	7	120.24
882	Total IgG	36	6	114.87
882	Total IgG	51	8	100.87
883	Total IgG	36	6	206.5
883	Total IgG	46	7	237.04
884	Total IgG	36	6	192
885	Total IgG	6	1	16.84
886	Total IgG	37	6	172.28
887	Total IgG	41	6	133.96
888	Total IgG	37	6	162.51
888	Total IgG	43	7	173.77
889	Total IgG	36	6	164.64
890	Total IgG	36	6	151.89
890	Total IgG	37	6	141.92
891	Total IgG	2	1	39.13
891	Total IgG	7	1	61.02
892	Total IgG	7	1	134.74
892	Total IgG	22	4	163.13
893	Total IgG	31	5	129.94
894	Total IgG	36	6	109.28
895	Total IgG	31	5	107.54
895	Total IgG	41	6	133.44
895	Total IgG	56	8	158.69
896	Total IgG	36	6	134.35
897	Total IgG	36	6	198.65
898	Total IgG	31	5	166.04
898	Total IgG	44	7	76.12
899	Total IgG	38	6	140.06
900	Total IgG	35	5	92.46
900	Total IgG	41	6	100.45
901	Total IgG	62	9	135.15
902	Total IgG	19	3	118.7
903	Total IgG	35	5	117.95
904	Total IgG	17	3	36.2
905	Total IgG	17	3	112.12
906	Total IgG	35	5	152.27
906	Total IgG	47	7	147.52
907	Total IgG	41	6	34.05
907	Total IgG	53	8	45.96
908	Total IgG	6	1	63.31
909	Total IgG	6	1	3.27
910	Total IgG	4	1	1.24
911	Total IgG	41	6	153.74
912	Total IgG	38	6	126.61
913	Total IgG	37	6	199.5
914	Total IgG	3	1	189.23
914	Total IgG	9	2	204.89
914	Total IgG	10	2	195.34
915	Total IgG	33	5	185.72
916	Total IgG	6	1	192
916	Total IgG	16	3	171.3
917	Total IgG	48	7	173.73
918	Total IgG	17	3	1.63
919	Total IgG	36	6	183.24
920	Total IgG	NA	NA	1.31
921	Total IgG	39	6	193.2
922	Total IgG	4	1	1.14
922	Total IgG	9	2	1.15
923	Total IgG	20	3	55.87
924	Total IgG	30	5	44.08
924	Total IgG	37	6	96.01
925	Total IgG	36	6	166.83
926	Total IgG	15	3	150.81
926	Total IgG	23	4	201.61
927	Total IgG	36	6	109.82
927	Total IgG	42	6	112.71
927	Total IgG	47	7	106.69
928	Total IgG	14	2	177.85
928	Total IgG	19	3	198.63
929	Total IgG	31	5	161.29
929	Total IgG	36	6	184.16
930	Total IgG	39	6	148.83
931	Total IgG	36	6	177.08
932	Total IgG	31	5	185.5
933	Total IgG	31	5	146.8
934	Total IgG	16	3	130.16
935	Total IgG	46	7	163.41
935	Total IgG	57	9	211.83
935	Total IgG	60	9	205.11
935	Total IgG	62	9	211.62
935	Total IgG	64	10	67.85
935	Total IgG	69	10	194.97
935	Total IgG	73	11	107.88
935	Total IgG	74	11	107.8
936	Total IgG	36	6	169.69
937	Total IgG	51	8	161.37
938	Total IgG	36	6	186.36
938	Total IgG	46	7	192.92
939	Total IgG	46	7	134.28
939	Total IgG	50	8	120.96
939	Total IgG	54	8	50.61
939	Total IgG	58	9	42.42
939	Total IgG	60	9	46.55
939	Total IgG	61	9	48.73
939	Total IgG	62	9	45.87
940	Total IgG	16	3	179.18
941	Total IgG	36	6	140.18
941	Total IgG	42	6	173.14
941	Total IgG	48	7	64.31
942	Total IgG	36	6	179.29
942	Total IgG	46	7	179.23
942	Total IgG	50	8	182.53
942	Total IgG	63	9	85.26
943	Total IgG	46	7	142.54
944	Total IgG	36	6	152.14
944	Total IgG	41	6	177.79
944	Total IgG	45	7	151.04
944	Total IgG	54	8	67.51
944	Total IgG	55	8	69.86
944	Total IgG	57	9	74
945	Total IgG	41	6	191.16
946	Total IgG	91	13	106.37
947	Total IgG	23	4	168.3
948	Total IgG	21	3	130.55
949	Total IgG	29	5	150.47
950	Total IgG	16	3	2.06
950	Total IgG	20	3	1.67
951	Total IgG	5	1	4.35
952	Total IgG	33	5	172.73
953	Total IgG	36	6	198.29
953	Total IgG	45	7	211.24
954	Total IgG	36	6	181.54
954	Total IgG	45	7	204.52
955	Total IgG	40	6	157.74
955	Total IgG	47	7	166.05
955	Total IgG	48	7	165.71
955	Total IgG	52	8	65.17
955	Total IgG	54	8	162.7
956	Total IgG	31	5	193.56
957	Total IgG	28	4	1.5
957	Total IgG	36	6	1.75
958	Total IgG	16	3	170.6
959	Total IgG	20	3	194.52
959	Total IgG	24	4	196.4
960	Total IgG	36	6	173.67
960	Total IgG	40	6	208.03
961	Total IgG	36	6	171.7
961	Total IgG	40	6	173.07
962	Total IgG	31	5	186.41
962	Total IgG	38	6	199.58
962	Total IgG	42	6	187.21
962	Total IgG	50	8	65.88
962	Total IgG	54	8	217.9
963	Total IgG	43	7	169.12
964	Total IgG	15	3	6.91
964	Total IgG	23	4	5.74
965	Total IgG	15	3	87.48
966	Total IgG	37	6	146.9
967	Total IgG	48	7	183.77
967	Total IgG	64	10	224.08
968	Total IgG	16	3	0.84
968	Total IgG	20	3	0.87
969	Total IgG	41	6	206.45
970	Total IgG	11	2	187.16
971	Total IgG	4	1	71.39
972	Total IgG	22	4	1.11
972	Total IgG	26	4	1.3
973	Total IgG	36	6	157.61
974	Total IgG	36	6	205.48
974	Total IgG	44	7	217.7
974	Total IgG	55	8	92.91
974	Total IgG	57	9	92.3
974	Total IgG	64	10	117.21
974	Total IgG	67	10	111.19
975	Total IgG	31	5	141.86
976	Total IgG	NA	NA	137.79
977	Total IgG	38	6	97.11
978	Total IgG	21	3	152.38
978	Total IgG	32	5	158.9
979	Total IgG	26	4	127.96
979	Total IgG	31	5	170.94
979	Total IgG	39	6	89.19
980	Total IgG	16	3	75.84
981	Total IgG	16	3	200.97
981	Total IgG	32	5	69.23
981	Total IgG	38	6	191.51
981	Total IgG	39	6	206.01
982	Total IgG	43	7	201.96
983	Total IgG	8	2	124.29
984	Total IgG	26	4	97.5
984	Total IgG	33	5	91.37
984	Total IgG	34	5	96.03
984	Total IgG	39	6	39.25
985	Total IgG	36	6	150.13
986	Total IgG	10	2	98.69
987	Total IgG	13	2	75.56
987	Total IgG	18	3	87.05
988	Total IgG	31	5	131.93
988	Total IgG	44	7	137.7
989	Total IgG	41	6	112.15
990	Total IgG	46	7	176.61
990	Total IgG	53	8	192.71
991	Total IgG	20	3	65.98
992	Total IgG	27	4	162.3
992	Total IgG	35	5	192.88
993	Total IgG	41	6	181.82
993	Total IgG	48	7	192.35
994	Total IgG	36	6	171.26
995	Total IgG	15	3	170.34
996	Total IgG	21	3	177.87
997	Total IgG	36	6	141.39
997	Total IgG	45	7	176.78
997	Total IgG	50	8	78.49
998	Total IgG	NA	NA	102.15
999	Total IgG	9	2	170.62
1000	Total IgG	46	7	165.18
1001	Total IgG	42	6	159.02
1001	Total IgG	54	8	43.15
1002	Total IgG	NA	NA	86.95
1003	Total IgG	36	6	203.75
1004	Total IgG	31	5	160.37
1005	Total IgG	11	2	52.71
1006	Total IgG	36	6	191.76
1006	Total IgG	46	7	186.28
1006	Total IgG	49	7	196.63
1007	Total IgG	46	7	100.82
1008	Total IgG	36	6	172.4
1009	Total IgG	21	3	5.89
1010	Total IgG	26	4	147.83
1011	Total IgG	31	5	172.38
1012	Total IgG	46	7	157.33
1013	Total IgG	46	7	162.92
1014	Total IgG	46	7	65.02
1015	Total IgG	41	6	146.98
1015	Total IgG	46	7	166.12
1016	Total IgG	31	5	158.4
1016	Total IgG	44	7	170.98
1017	Total IgG	36	6	106.06
1018	Total IgG	36	6	177.36
1019	Total IgG	31	5	104.55
1020	Total IgG	16	3	63
1021	Total IgG	26	4	163.85
1022	Total IgG	36	6	152.61
1023	Total IgG	42	6	152.51
1024	Total IgG	36	6	172.14
1024	Total IgG	44	7	172.02
1025	Total IgG	38	6	182.61
1026	Total IgG	40	6	243.24
1027	Total IgG	26	4	154.15
1028	Total IgG	31	5	187.87
1029	Total IgG	4	1	159.09
1029	Total IgG	11	2	169.09
1030	Total IgG	13	2	217.93
1030	Total IgG	20	3	191.33
1031	Total IgG	39	6	215.82
1031	Total IgG	47	7	214.35
1032	Total IgG	40	6	204.93
1032	Total IgG	48	7	196.88
1033	Total IgG	31	5	173.71
1034	Total IgG	46	7	200.99
1034	Total IgG	50	8	208.89
1034	Total IgG	57	9	71.89
1035	Total IgG	37	6	144.45
1036	Total IgG	36	6	59.5
1036	Total IgG	46	7	52.15
1037	Total IgG	36	6	101.27
1038	Total IgG	36	6	135.54
1039	Total IgG	36	6	174.21
1040	Total IgG	29	5	175.18
1041	Total IgG	51	8	201.54
1042	Total IgG	41	6	164.88
1042	Total IgG	51	8	155.21
1042	Total IgG	56	8	128.08
1043	Total IgG	36	6	115.16
1044	Total IgG	31	5	173.95
1045	Total IgG	36	6	161.38
1046	Total IgG	36	6	159.83
1046	Total IgG	39	6	162.72
1047	Total IgG	31	5	144.15
1048	Total IgG	31	5	188.37
1049	Total IgG	31	5	149.57
1050	Total IgG	29	5	190.25
1051	Total IgG	36	6	192
1052	Total IgG	36	6	174.49
1053	Total IgG	14	2	181.21
1054	Total IgG	44	7	211.56
1055	Total IgG	61	9	234.43
1055	Total IgG	69	10	250.98
1055	Total IgG	80	12	84.44
1055	Total IgG	81	12	81.6
1055	Total IgG	88	13	132.7
1056	Total IgG	36	6	48.03
1056	Total IgG	43	7	44.72
1057	Total IgG	36	6	92.02
1057	Total IgG	41	6	103.47
1057	Total IgG	46	7	109.52
1058	Total IgG	39	6	137.66
1059	Total IgG	37	6	196.1
1059	Total IgG	42	6	180.74
1059	Total IgG	52	8	70.81
1060	Total IgG	28	4	133.23
1061	Total IgG	40	6	150.2
1062	Total IgG	42	6	84.82
1063	Total IgG	43	7	149.32
1064	Total IgG	19	3	153.63
1064	Total IgG	26	4	182.17
1065	Total IgG	40	6	231.05
1066	Total IgG	44	7	155.44
1066	Total IgG	51	8	173.33
1067	Total IgG	40	6	156.43
1067	Total IgG	45	7	156.17
1067	Total IgG	48	7	162.21
1068	Total IgG	45	7	248.15
1069	Total IgG	49	7	178.4
1070	Total IgG	31	5	178.82
1070	Total IgG	38	6	165.17
1071	Total IgG	38	6	186.91
1072	Total IgG	44	7	218.33
1073	Total IgG	23	4	104.87
1074	Total IgG	54	8	180.05
1075	Total IgG	43	7	181.23
1076	Total IgG	NA	NA	201.89
1077	Total IgG	32	5	75.72
1078	Total IgG	52	8	64
1079	Total IgG	69	10	100.65
1080	Total IgG	22	4	1.11
1080	Total IgG	35	5	0.52
1081	Total IgG	61	9	57.43
1081	Total IgG	63	9	68.09
1082	Total IgG	14	2	166.86
1083	Total IgG	16	3	60.86
1084	Total IgG	47	7	172.71
1085	Total IgG	38	6	100.49
1086	Total IgG	40	6	198.5
1086	Total IgG	42	6	76.55
1086	Total IgG	45	7	78.41
1086	Total IgG	51	8	80.96
1086	Total IgG	52	8	97.86
1086	Total IgG	53	8	94.61
1087	Total IgG	47	7	228.92
1087	Total IgG	57	9	79.92
1087	Total IgG	63	9	103.31
1087	Total IgG	67	10	101.85
1088	Total IgG	28	4	195.49
1089	Total IgG	30	5	196.54
1090	Total IgG	46	7	87.05
1091	Total IgG	40	6	199.85
1091	Total IgG	45	7	204.53
1091	Total IgG	54	8	70.92
1092	Total IgG	46	7	60.46
1092	Total IgG	53	8	70.43
1093	Total IgG	64	10	212.59
1093	Total IgG	65	10	182.27
1093	Total IgG	68	10	190.74
1094	Total IgG	62	9	150.32
1095	Total IgG	41	6	140.94
1095	Total IgG	45	7	59.3
1095	Total IgG	48	7	59.14
1095	Total IgG	53	8	49.61
1095	Total IgG	56	8	192.64
1095	Total IgG	60	9	87.8
1096	Total IgG	10	2	44.67
1096	Total IgG	12	2	18.09
1096	Total IgG	14	2	24.56
1096	Total IgG	16	3	21.46
1096	Total IgG	19	3	18.83
1097	Total IgG	43	7	184.67
1098	Total IgG	44	7	204.94
1099	Total IgG	24	4	234.2
1100	Total IgG	39	6	168.5
1101	Total IgG	39	6	142.04
1102	Total IgG	44	7	171.21
1102	Total IgG	49	7	129.36
1103	Total IgG	31	5	40.93
1104	Total IgG	28	4	155.64
1105	Total IgG	13	2	195.46
1106	Total IgG	47	7	74.38
1106	Total IgG	50	8	39.97
1106	Total IgG	56	8	68.66
1107	Total IgG	54	8	237.42
1107	Total IgG	56	8	86.16
1107	Total IgG	59	9	237.15
1107	Total IgG	61	9	67.29
1108	Total IgG	28	4	63.32
1110	Total IgG	40	6	92.13
1111	Total IgG	39	6	194.61
1111	Total IgG	41	6	194.24
1112	Total IgG	5	1	18.48
1113	Total IgG	42	6	173.3
1114	Total IgG	35	5	137.15
1115	Total IgG	13	2	3.95
1115	Total IgG	17	3	3.66
1116	Total IgG	37	6	119.4
1117	Total IgG	47	7	160.71
1117	Total IgG	63	9	55.52
1118	Total IgG	35	5	46.11
1118	Total IgG	43	7	43.82
1118	Total IgG	48	7	53.52
1120	Total IgG	38	6	193.08
1121	Total IgG	49	7	167.2
1122	Total IgG	42	6	184.71
1122	Total IgG	44	7	180.21
1123	Total IgG	26	4	184.28
1124	Total IgG	39	6	222.36
1124	Total IgG	42	6	232.06
1124	Total IgG	47	7	207.1
1125	Total IgG	45	7	78.49
1126	Total IgG	61	9	156.01
1127	Total IgG	43	7	166.91
1127	Total IgG	44	7	150.03
1128	Total IgG	39	6	117.31
1128	Total IgG	44	7	122.95
1128	Total IgG	46	7	49.91
1129	Total IgG	36	6	167.23
1130	Total IgG	32	5	213.48
1131	Total IgG	NA	NA	250.56
1132	Total IgG	56	8	161.16
1133	Total IgG	61	9	110.63
1134	Total IgG	36	6	222.35
1135	Total IgG	38	6	126.15
1136	Total IgG	46	7	121.96
1136	Total IgG	52	8	151.91
1137	Total IgG	38	6	169.69
1137	Total IgG	46	7	66.73
1137	Total IgG	51	8	60.74
1137	Total IgG	52	8	66.35
1138	Total IgG	54	8	209.98
1139	Total IgG	31	5	183.55
1139	Total IgG	43	7	201.96
1140	Total IgG	36	6	164.47
1141	Total IgG	36	6	213.33
1142	Total IgG	36	6	175.25
1143	Total IgG	6	1	159.07
1144	Total IgG	37	6	109.99
1144	Total IgG	41	6	117.76
1144	Total IgG	43	7	119.07
1145	Total IgG	16	3	177.47
1145	Total IgG	27	4	65.1
1146	Total IgG	11	2	163.1
1146	Total IgG	22	4	67.61
1147	Total IgG	64	10	1.11
1147	Total IgG	69	10	1.37
1148	Total IgG	4	1	222.48
1149	Total IgG	31	5	201.55
1150	Total IgG	36	6	156.5
1151	Total IgG	36	6	46.2
1152	Total IgG	36	6	211.18
1153	Total IgG	16	3	194.39
1154	Total IgG	15	3	201.36
1154	Total IgG	19	3	203.79
1155	Total IgG	36	6	173.69
1155	Total IgG	43	7	188.31
1155	Total IgG	46	7	211.44
1155	Total IgG	48	7	183.6
1155	Total IgG	50	8	71.87
1155	Total IgG	57	9	99.99
1155	Total IgG	58	9	109.75
1155	Total IgG	59	9	108.68
1156	Total IgG	46	7	207.23
1157	Total IgG	36	6	22.78
1158	Total IgG	66	10	139.58
1159	Total IgG	50	8	176.68
1160	Total IgG	61	9	200.22
1161	Total IgG	46	7	217.74
1162	Total IgG	46	7	145.91
1163	Total IgG	44	7	179.87
1163	Total IgG	56	8	160.03
1164	Total IgG	41	6	128.64
1164	Total IgG	44	7	114.67
1165	Total IgG	41	6	178.24
1165	Total IgG	44	7	208.77
1166	Total IgG	36	6	135.57
1166	Total IgG	48	7	182.16
1166	Total IgG	52	8	52.07
1166	Total IgG	58	9	91.31
1167	Total IgG	51	8	196.85
1168	Total IgG	31	5	116.27
1169	Total IgG	31	5	164.25
1170	Total IgG	32	5	171.59
1171	Total IgG	46	7	222.28
1171	Total IgG	66	10	103.85
1172	Total IgG	36	6	203.62
1173	Total IgG	36	6	182.01
1174	Total IgG	37	6	205.21
1175	Total IgG	36	6	146.5
1176	Total IgG	40	6	185.26
1177	Total IgG	36	6	190.8
1178	Total IgG	36	6	164.74
1179	Total IgG	36	6	201.69
1180	Total IgG	46	7	141.28
1181	Total IgG	54	8	192.18
1182	Total IgG	49	7	151.7
1183	Total IgG	34	5	166.01
1184	Total IgG	31	5	160.84
1184	Total IgG	37	6	179.09
1185	Total IgG	31	5	181.97
1186	Total IgG	36	6	177.97
1187	Total IgG	36	6	174.41
1188	Total IgG	38	6	134.85
1189	Total IgG	36	6	183.07
1190	Total IgG	39	6	174.01
1191	Total IgG	45	7	175.29
1192	Total IgG	42	6	106.8
1193	Total IgG	48	7	100.52
1194	Total IgG	31	5	166.11
1195	Total IgG	46	7	167.11
1196	Total IgG	24	4	130.4
1197	Total IgG	36	6	2.6
1198	Total IgG	36	6	116.26
1199	Total IgG	12	2	138.86
1200	Total IgG	43	7	155.48
1201	Total IgG	36	6	153.87
1202	Total IgG	56	8	137.82
1203	Total IgG	36	6	163.88
1204	Total IgG	36	6	161.52
1205	Total IgG	41	6	206.45
1205	Total IgG	57	9	57.25
1205	Total IgG	65	10	102.68
1205	Total IgG	68	10	71.46
1206	Total IgG	46	7	154
1207	Total IgG	48	7	152.75
1208	Total IgG	31	5	173.33
1209	Total IgG	29	5	164.81
1210	Total IgG	61	9	132.12
1211	Total IgG	31	5	164.7
1211	Total IgG	38	6	76.12
1212	Total IgG	31	5	196.88
1213	Total IgG	36	6	200.8
1213	Total IgG	47	7	81.46
1214	Total IgG	45	7	197.13
1214	Total IgG	57	9	80.83
1214	Total IgG	59	9	80.12
1214	Total IgG	61	9	82.75
1214	Total IgG	65	10	92.13
1215	Total IgG	36	6	118.86
1216	Total IgG	31	5	119.96
1217	Total IgG	36	6	201.53
1218	Total IgG	36	6	162.38
1218	Total IgG	42	6	165.37
1219	Total IgG	51	8	214.36
1219	Total IgG	67	10	71.57
1220	Total IgG	36	6	153.55
1221	Total IgG	51	8	193.14
1222	Total IgG	36	6	233.73
1223	Total IgG	14	2	62.32
1224	Total IgG	66	10	173.05
1224	Total IgG	72	11	201.65
1224	Total IgG	86	13	90.91
1224	Total IgG	93	14	95.3
1225	Total IgG	14	2	65.87
1225	Total IgG	20	3	60.61
1225	Total IgG	22	4	34.94
1225	Total IgG	26	4	41.46
1226	Total IgG	36	6	193.44
1226	Total IgG	50	8	78.88
1227	Total IgG	43	7	176.65
1228	Total IgG	21	3	184.79
1228	Total IgG	32	5	198.59
1229	Total IgG	20	3	120.67
1230	Total IgG	14	2	96.48
1231	Total IgG	31	5	72.63
1231	Total IgG	42	6	75.07
1232	Total IgG	41	6	139.52
1233	Total IgG	61	9	197.39
1234	Total IgG	47	7	210.23
1234	Total IgG	56	8	226.14
1234	Total IgG	57	9	88.7
1234	Total IgG	59	9	88.48
1234	Total IgG	62	9	82.73
1235	Total IgG	26	4	196.33
1235	Total IgG	29	5	170.55
1236	Total IgG	26	4	183.03
1236	Total IgG	28	4	181.37
1237	Total IgG	36	6	59.46
1237	Total IgG	39	6	68.14
1238	Total IgG	46	7	123.73
1238	Total IgG	52	8	141.52
1239	Total IgG	46	7	122.01
1239	Total IgG	50	8	131.65
1240	Total IgG	36	6	130.5
1240	Total IgG	42	6	131.6
1241	Total IgG	36	6	159.47
1242	Total IgG	17	3	193.49
1242	Total IgG	29	5	60.17
1243	Total IgG	34	5	174.02
1244	Total IgG	36	6	184.63
1245	Total IgG	21	3	209.99
1246	Total IgG	36	6	179.33
1246	Total IgG	40	6	183.81
1247	Total IgG	36	6	200.02
1247	Total IgG	41	6	188.4
1247	Total IgG	42	6	191.78
1248	Total IgG	56	8	175.09
1248	Total IgG	62	9	188.65
1249	Total IgG	36	6	136.63
1250	Total IgG	36	6	227.74
1251	Total IgG	44	7	187.11
1252	Total IgG	46	7	104.52
1253	Total IgG	46	7	196.61
1253	Total IgG	52	8	205.99
1253	Total IgG	54	8	87.69
1254	Total IgG	46	7	226.2
1255	Total IgG	6	1	214.84
1256	Total IgG	35	5	221.24
1257	Total IgG	46	7	174.14
1257	Total IgG	56	8	63.19
1258	Total IgG	6	1	167.81
1259	Total IgG	13	2	240.24
1260	Total IgG	39	6	151.43
1261	Total IgG	31	5	173.07
1262	Total IgG	36	6	109.45
1263	Total IgG	NA	NA	182.68
1264	Total IgG	13	2	207.09
1265	Total IgG	43	7	144.13
1266	Total IgG	36	6	206.37
1267	Total IgG	44	7	146.03
1268	Total IgG	37	6	204.16
1268	Total IgG	43	7	233.74
1269	Total IgG	36	6	209.09
1269	Total IgG	42	6	230.54
1269	Total IgG	44	7	92.97
1269	Total IgG	47	7	212.32
1269	Total IgG	49	7	69.1
1269	Total IgG	53	8	229.72
1270	Total IgG	47	7	178.91
1271	Total IgG	45	7	169.03
1272	Total IgG	42	6	215.85
1273	Total IgG	36	6	193.45
1274	Total IgG	39	6	61.98
1275	Total IgG	31	5	175.65
1276	Total IgG	40	6	155.59
1277	Total IgG	52	8	204.63
1278	Total IgG	36	6	198.22
1279	Total IgG	10	2	198.62
1279	Total IgG	19	3	202.79
1280	Total IgG	15	3	212.1
1281	Total IgG	41	6	56.52
1281	Total IgG	47	7	56.59
1281	Total IgG	52	8	27.19
1282	Total IgG	31	5	179.59
1283	Total IgG	48	7	202.79
1284	Total IgG	46	7	172.67
1284	Total IgG	50	8	206.95
1285	Total IgG	49	7	182.76
1286	Total IgG	36	6	193.07
1286	Total IgG	46	7	192.67
1287	Total IgG	31	5	196.61
1288	Total IgG	41	6	176.77
[truncated: 1,059 more rows]

## Sheet: S-IgM
PatientID	Antibody	Test_to_Onset (Day)	Test_to_Onset (Week)	Antibody Level
4	S-IgM	69	10	1.96039
4	S-IgM	73	11	1.63546
12	S-IgM	45	7	1.54778
22	S-IgM	61	9	2.72085
22	S-IgM	64	10	2.36762
22	S-IgM	66	10	2.69992
28	S-IgM	52	8	4.15567
28	S-IgM	65	10	1.79838
28	S-IgM	72	11	0.968153
28	S-IgM	73	11	1.10237
28	S-IgM	74	11	1.44837
31	S-IgM	55	8	5.31264
32	S-IgM	39	6	4.59903
35	S-IgM	38	6	1.65386
35	S-IgM	52	8	0.874754
35	S-IgM	60	9	0.702214
35	S-IgM	66	10	0.417399
35	S-IgM	67	10	0.629307
46	S-IgM	47	7	2.17861
48	S-IgM	62	9	9.24608
57	S-IgM	61	9	5.98171
76	S-IgM	49	7	1.47672
82	S-IgM	63	9	4.18548
85	S-IgM	72	11	0.766253
95	S-IgM	41	6	14.1183
95	S-IgM	60	9	2.44605
113	S-IgM	58	9	3.80932
120	S-IgM	53	8	0.249768
124	S-IgM	60	9	3.33149
134	S-IgM	68	10	0.744584
135	S-IgM	60	9	1.05588
135	S-IgM	63	9	0.513746
146	S-IgM	49	7	2.11397
148	S-IgM	53	8	12.4461
148	S-IgM	58	9	9.83152
148	S-IgM	63	9	8.86909
149	S-IgM	43	7	3.79798
156	S-IgM	56	8	0.792488
156	S-IgM	66	10	1.48376
156	S-IgM	67	10	2.66759
162	S-IgM	36	6	2.49657
162	S-IgM	51	8	1.05923
167	S-IgM	50	8	3.47652
169	S-IgM	48	7	1.36727
169	S-IgM	61	9	1.09315
171	S-IgM	49	7	1.32364
171	S-IgM	50	8	1.40988
171	S-IgM	53	8	0.960098
173	S-IgM	45	7	7.24372
173	S-IgM	57	9	0.444911
175	S-IgM	44	7	1.0217
175	S-IgM	59	9	0.493896
175	S-IgM	64	10	8.8
175	S-IgM	66	10	0.425717
179	S-IgM	60	9	3.12824
179	S-IgM	61	9	2.154
180	S-IgM	49	7	0.709186
180	S-IgM	58	9	0.9364
181	S-IgM	47	7	2.76947
181	S-IgM	58	9	1.44818
182	S-IgM	47	7	2.50084
184	S-IgM	57	9	4.38583
186	S-IgM	47	7	1.28354
202	S-IgM	48	7	2.27108
202	S-IgM	51	8	1.01507
202	S-IgM	52	8	1.99237
207	S-IgM	55	8	0.422688
207	S-IgM	61	9	0.339907
221	S-IgM	46	7	9.92287
221	S-IgM	54	8	2.9503
223	S-IgM	65	10	1.31687
225	S-IgM	47	7	10.337
225	S-IgM	53	8	0.708672
225	S-IgM	58	9	3.51838
225	S-IgM	64	10	3.47388
225	S-IgM	67	10	3.67127
227	S-IgM	69	10	1.22048
227	S-IgM	70	10	1.72098
230	S-IgM	58	9	4.66385
238	S-IgM	56	8	1.01516
240	S-IgM	67	10	2.09544
240	S-IgM	71	11	1.8388
243	S-IgM	14	2	0.0848432
254	S-IgM	61	9	1.49282
256	S-IgM	57	9	1.28617
271	S-IgM	51	8	5.54743
271	S-IgM	54	8	1.67118
310	S-IgM	51	8	7.88351
310	S-IgM	55	8	9.69561
316	S-IgM	33	5	0.320186
316	S-IgM	37	6	0.26696
324	S-IgM	50	8	0.79802
324	S-IgM	54	8	0.635698
329	S-IgM	47	7	2.78331
342	S-IgM	36	6	1.69471
344	S-IgM	46	7	5.03229
344	S-IgM	55	8	2.97736
344	S-IgM	58	9	2.85546
344	S-IgM	66	10	2.62421
354	S-IgM	62	9	1.0908
354	S-IgM	72	11	0.786063
354	S-IgM	76	11	0.878514
355	S-IgM	77	11	0.573207
357	S-IgM	66	10	0.594031
360	S-IgM	43	7	3.12519
363	S-IgM	58	9	3.32002
372	S-IgM	55	8	0.842156
384	S-IgM	55	8	1.96533
384	S-IgM	62	9	1.80704
391	S-IgM	37	6	3.5057
391	S-IgM	39	6	4.88942
391	S-IgM	47	7	4.77015
391	S-IgM	49	7	4.35052
418	S-IgM	53	8	4.82134
420	S-IgM	40	6	6.01946
420	S-IgM	51	8	5.10268
420	S-IgM	57	9	3.76778
420	S-IgM	62	9	3.29255
421	S-IgM	48	7	2.23171
421	S-IgM	63	9	2.32548
508	S-IgM	25	4	1.54613
508	S-IgM	39	6	1.01282
508	S-IgM	41	6	1.38562
508	S-IgM	46	7	0.888443
508	S-IgM	47	7	0.56219
515	S-IgM	25	4	0.945084
515	S-IgM	53	8	0.649637
520	S-IgM	33	5	9.38835
554	S-IgM	38	6	0.527529
554	S-IgM	41	6	0.541759
576	S-IgM	94	14	1.18648
576	S-IgM	95	14	1.64042
583	S-IgM	15	3	2.19441
583	S-IgM	30	5	0.195434
586	S-IgM	60	9	0.883248
589	S-IgM	50	8	2.12307
596	S-IgM	65	10	0.525149
602	S-IgM	56	8	1.22715
602	S-IgM	61	9	0.508173
602	S-IgM	64	10	1.80029
602	S-IgM	65	10	0.442179
603	S-IgM	83	12	2.43154
606	S-IgM	64	10	0.604334
607	S-IgM	60	9	0.655656
608	S-IgM	61	9	0.255064
609	S-IgM	68	10	4.36975
618	S-IgM	54	8	3.47632
620	S-IgM	69	10	2.59668
630	S-IgM	65	10	0.338
632	S-IgM	39	6	0.583014
637	S-IgM	55	8	7.16403
637	S-IgM	64	10	6.72312
637	S-IgM	65	10	7.79857
639	S-IgM	44	7	0.623369
639	S-IgM	54	8	2.91315
641	S-IgM	59	9	0.81018
643	S-IgM	50	8	0.505833
647	S-IgM	60	9	1.27197
664	S-IgM	23	4	14.0056
667	S-IgM	53	8	0.656928
669	S-IgM	43	7	4.19567
669	S-IgM	60	9	2.05255
669	S-IgM	65	10	1.30005
671	S-IgM	49	7	1.02924
704	S-IgM	40	6	10.1571
724	S-IgM	53	8	4.36881
724	S-IgM	56	8	4.08716
726	S-IgM	59	9	10.0979
736	S-IgM	60	9	1.26874
737	S-IgM	59	9	8.46365
737	S-IgM	69	10	6.48084
737	S-IgM	73	11	6.60539
740	S-IgM	41	6	1.21474
747	S-IgM	58	9	0.596797
747	S-IgM	66	10	0.506131
754	S-IgM	53	8	11.4069
754	S-IgM	57	9	9.80977
756	S-IgM	34	5	5.94665
757	S-IgM	48	7	1.36439
763	S-IgM	57	9	4.53798
769	S-IgM	48	7	1.70458
773	S-IgM	44	7	1.0798
773	S-IgM	47	7	2.10109
774	S-IgM	49	7	0.28217
774	S-IgM	52	8	0.333252
774	S-IgM	54	8	0.330574
774	S-IgM	57	9	0.244453
774	S-IgM	63	9	0.17579
792	S-IgM	65	10	2.08292
799	S-IgM	25	4	1.30895
821	S-IgM	54	8	4.27576
823	S-IgM	68	10	4.77045
824	S-IgM	43	7	0.871629
832	S-IgM	38	6	11.1186
840	S-IgM	41	6	1.30302
851	S-IgM	43	7	8.01325
859	S-IgM	30	5	3.20528
873	S-IgM	42	6	2.47186
873	S-IgM	56	8	1.28066
880	S-IgM	20	3	16.3864
880	S-IgM	30	5	0.600753
880	S-IgM	31	5	9.23181
880	S-IgM	35	5	8.14249
882	S-IgM	51	8	3.85009
892	S-IgM	22	4	11.3777
895	S-IgM	56	8	2.22795
928	S-IgM	19	3	1.48828
929	S-IgM	36	6	2.30746
935	S-IgM	57	9	2.85881
935	S-IgM	60	9	2.20966
935	S-IgM	64	10	2.61301
935	S-IgM	73	11	2.21641
935	S-IgM	74	11	1.89987
939	S-IgM	46	7	4.50708
939	S-IgM	58	9	4.00877
939	S-IgM	60	9	3.06299
939	S-IgM	61	9	3.19202
942	S-IgM	50	8	1.36709
942	S-IgM	63	9	1.00638
944	S-IgM	41	6	0.726635
944	S-IgM	54	8	0.448354
944	S-IgM	55	8	0.520976
955	S-IgM	54	8	0.707516
962	S-IgM	50	8	2.91027
974	S-IgM	55	8	2.55526
974	S-IgM	64	10	1.99197
981	S-IgM	32	5	1.53899
981	S-IgM	38	6	1.85484
988	S-IgM	44	7	1.20479
997	S-IgM	50	8	0.246569
1001	S-IgM	54	8	2.36567
1006	S-IgM	49	7	3.21252
1006	S-IgM	61	9	1.29142
1034	S-IgM	50	8	1.61152
1042	S-IgM	51	8	0.824815
1042	S-IgM	56	8	0.738991
1055	S-IgM	80	12	1.00038
1055	S-IgM	88	13	2.39074
1059	S-IgM	52	8	0.723842
1064	S-IgM	26	4	1.61609
1066	S-IgM	51	8	0.576711
1067	S-IgM	48	7	0.929927
1070	S-IgM	38	6	1.15997
1077	S-IgM	32	5	15.3614
1078	S-IgM	52	8	1.08654
1080	S-IgM	35	5	0.143222
1081	S-IgM	61	9	1.40131
1081	S-IgM	63	9	0.768506
1085	S-IgM	38	6	3.76911
1086	S-IgM	40	6	1.60134
1086	S-IgM	42	6	0.268867
1086	S-IgM	45	7	2.53161
1086	S-IgM	52	8	2.37213
1086	S-IgM	53	8	2.53587
1087	S-IgM	47	7	3.75342
1087	S-IgM	63	9	0.736962
1087	S-IgM	67	10	0.722246
1087	S-IgM	68	10	0.828934
1090	S-IgM	59	9	0.947856
1091	S-IgM	54	8	3.09865
1092	S-IgM	53	8	2.97705
1094	S-IgM	62	9	0.182543
1095	S-IgM	53	8	1.88968
1095	S-IgM	60	9	1.52434
1096	S-IgM	2	1	2.46557
1096	S-IgM	14	2	2.83852
1096	S-IgM	16	3	2.73921
1096	S-IgM	19	3	1.72749
1106	S-IgM	36	6	33.9435
1106	S-IgM	47	7	26.4751
1106	S-IgM	50	8	15.0696
1107	S-IgM	54	8	0.00641143
1107	S-IgM	59	9	4.97425
1107	S-IgM	61	9	4.39612
1109	S-IgM	70	10	0.586686
1112	S-IgM	5	1	1.59556
1117	S-IgM	63	9	0.537593
1118	S-IgM	43	7	4.33003
1119	S-IgM	46	7	0.419543
1124	S-IgM	47	7	3.15882
1137	S-IgM	38	6	1.70151
1137	S-IgM	51	8	1.52453
1137	S-IgM	52	8	0.980022
1139	S-IgM	43	7	1.58432
1146	S-IgM	22	4	1.09448
1155	S-IgM	36	6	8.12953
1155	S-IgM	43	7	6.46778
1155	S-IgM	50	8	5.3905
1155	S-IgM	58	9	4.04788
1155	S-IgM	59	9	1.27214
1166	S-IgM	36	6	6.27913
1166	S-IgM	52	8	4.09669
1166	S-IgM	58	9	4.23139
1171	S-IgM	66	10	0.21715
1205	S-IgM	41	6	0.396737
1205	S-IgM	57	9	1.16976
1205	S-IgM	65	10	0.791662
1209	S-IgM	29	5	7.70723
1213	S-IgM	47	7	1.36001
1214	S-IgM	45	7	3.8885
1214	S-IgM	57	9	0.504197
1214	S-IgM	59	9	1.93653
1214	S-IgM	65	10	2.0052
1214	S-IgM	66	10	2.70026
1219	S-IgM	67	10	0.95443
1220	S-IgM	36	6	4.67137
1224	S-IgM	86	13	0.657347
1224	S-IgM	87	13	0.877669
1225	S-IgM	14	2	2.31674
1225	S-IgM	20	3	1.88779
1225	S-IgM	26	4	1.94224
1226	S-IgM	50	8	0.279377
1233	S-IgM	61	9	1.61007
1234	S-IgM	47	7	2.36
1234	S-IgM	56	8	1.33049
1234	S-IgM	57	9	1.49496
1234	S-IgM	59	9	3.25719
1234	S-IgM	62	9	1.16089
1237	S-IgM	36	6	4.65672
1238	S-IgM	46	7	0.882592
1242	S-IgM	29	5	0.00561338
1242	S-IgM	38	6	9.34841
1245	S-IgM	21	3	0.885331
1247	S-IgM	36	6	2.82443
1248	S-IgM	56	8	3.64629
1249	S-IgM	36	6	33.7753
1250	S-IgM	36	6	1.18668
1251	S-IgM	44	7	2.76191
1252	S-IgM	46	7	1.79139
1257	S-IgM	56	8	4.73048
1269	S-IgM	42	6	1.96234
1269	S-IgM	49	7	1.50753
1269	S-IgM	53	8	1.57737
1270	S-IgM	47	7	0.999885
1273	S-IgM	36	6	1.69689
1274	S-IgM	39	6	0.222648
1275	S-IgM	31	5	2.22867
1278	S-IgM	36	6	1.87759
1279	S-IgM	19	3	1.89877
1281	S-IgM	52	8	0.504758
1288	S-IgM	54	8	0.954315
1288	S-IgM	59	9	8.21947
1288	S-IgM	60	9	0.988584
1288	S-IgM	61	9	1.28768
1290	S-IgM	48	7	8.1456
1290	S-IgM	54	8	1.57141
1290	S-IgM	55	8	7.31744
1290	S-IgM	56	8	7.2037
1291	S-IgM	133	19	1.49625
1291	S-IgM	139	20	0.503973
1291	S-IgM	140	20	1.21609
1291	S-IgM	141	21	1.36826
1293	S-IgM	39	6	0.0543822
1294	S-IgM	45	7	0.92236
1294	S-IgM	49	7	0.669034
1294	S-IgM	52	8	0.653289
1301	S-IgM	52	8	1.1795
1309	S-IgM	20	3	3.41764
1312	S-IgM	56	8	1.05892
1312	S-IgM	61	9	0.645762
1322	S-IgM	59	9	1.56437
1322	S-IgM	63	9	1.45187
1322	S-IgM	64	10	1.81365
1330	S-IgM	41	6	3.4132
1330	S-IgM	44	7	3.58065
1330	S-IgM	48	7	2.92357
1332	S-IgM	43	7	5.96915
1340	S-IgM	46	7	10.4943
1340	S-IgM	54	8	10.4386
1351	S-IgM	50	8	0.408701
1364	S-IgM	54	8	0.404725
1366	S-IgM	45	7	2.20312
1366	S-IgM	51	8	1.47068
1368	S-IgM	69	10	1.14045
1369	S-IgM	65	10	4.37579
1370	S-IgM	44	7	1.0766
1372	S-IgM	61	9	0.102001
1372	S-IgM	64	10	0.225171
1372	S-IgM	65	10	0.21602
1372	S-IgM	72	11	0.180196
1372	S-IgM	74	11	0.145089
1373	S-IgM	76	11	1.2139
1373	S-IgM	78	12	1.04688
1375	S-IgM	45	7	2.53452
1375	S-IgM	58	9	0.315587
1380	S-IgM	48	7	6.26119
1382	S-IgM	59	9	1.0951
1392	S-IgM	72	11	1.3842
1399	S-IgM	74	11	2.02098
1399	S-IgM	75	11	2.30588
1401	S-IgM	25	4	4.93709
1402	S-IgM	65	10	0.184031
1406	S-IgM	59	9	2.29162
1409	S-IgM	65	10	1.14042
1411	S-IgM	68	10	0.0448056
1411	S-IgM	73	11	0.95585
1412	S-IgM	76	11	11.0492
1412	S-IgM	80	12	3.76581
1413	S-IgM	64	10	0.357647
1414	S-IgM	37	6	1.16264
1414	S-IgM	40	6	1.71791
1415	S-IgM	41	6	2.36562
1421	S-IgM	63	9	28.5848
1423	S-IgM	49	7	2.62063
1423	S-IgM	57	9	1.86519
1425	S-IgM	60	9	2.31691
1434	S-IgM	29	5	0.385233
1441	S-IgM	38	6	0.269212
1441	S-IgM	44	7	0.263044
1446	S-IgM	18	3	0.484455
1446	S-IgM	19	3	0.466485
1449	S-IgM	44	7	1.34785
1449	S-IgM	47	7	1.17028
1455	S-IgM	32	5	0.835954
1456	S-IgM	49	7	1.08075
1457	S-IgM	40	6	4.51915
1457	S-IgM	43	7	1.25694
1460	S-IgM	56	8	3.38113
1460	S-IgM	58	9	3.34446
1460	S-IgM	64	10	3.2578
1460	S-IgM	67	10	2.84277
1462	S-IgM	38	6	0.483326
1462	S-IgM	43	7	0.464991
1465	S-IgM	18	3	4.09343
1466	S-IgM	43	7	0.0961173
1470	S-IgM	43	7	1.30865
1470	S-IgM	45	7	0.872346
1471	S-IgM	41	6	1.31321
1471	S-IgM	55	8	1.38544
1471	S-IgM	56	8	1.4081
1474	S-IgM	41	6	1.43108
1478	S-IgM	81	12	1.32031
1478	S-IgM	84	12	1.23418
1478	S-IgM	86	13	1.05329
1479	S-IgM	48	7	2.32754
1479	S-IgM	56	8	1.85596
1481	S-IgM	41	6	3.01639
1481	S-IgM	47	7	2.82218
1481	S-IgM	53	8	1.88411
1481	S-IgM	56	8	2.04092
1483	S-IgM	43	7	0.305753
1484	S-IgM	36	6	0.398706
1487	S-IgM	31	5	1.47971
1491	S-IgM	46	7	1.17667
1492	S-IgM	61	9	1.08639
1492	S-IgM	66	10	0.883593
1494	S-IgM	26	4	3.33401
1494	S-IgM	34	5	3.02387
1495	S-IgM	21	3	4.80335
1496	S-IgM	52	8	0.661324
1497	S-IgM	34	5	0.733851
1497	S-IgM	38	6	0.713718
1498	S-IgM	68	10	1.8286
1498	S-IgM	70	10	3.74736
1501	S-IgM	61	9	2.27876
1502	S-IgM	40	6	1.62253
1505	S-IgM	37	6	0.26533
1505	S-IgM	39	6	0.185695
1506	S-IgM	75	11	2.65735
1507	S-IgM	32	5	0.607361
1508	S-IgM	48	7	3.67008
1510	S-IgM	43	7	0.572964
1513	S-IgM	64	10	1.97105
1513	S-IgM	72	11	1.10837
1513	S-IgM	75	11	1.45678
1516	S-IgM	NA	NA	0.529004
1517	S-IgM	55	8	1.05584
1518	S-IgM	31	5	1.36941
1518	S-IgM	39	6	0.866192
1519	S-IgM	54	8	10.9268
1519	S-IgM	55	8	12.3829
1523	S-IgM	54	8	4.1395
1527	S-IgM	20	3	4.74884
1528	S-IgM	22	4	1.84276
1529	S-IgM	50	8	10.4979
1531	S-IgM	12	2	7.28402
1531	S-IgM	15	3	0.441273
1536	S-IgM	44	7	0.221485
1537	S-IgM	45	7	0.404272
1537	S-IgM	46	7	0.64468
1539	S-IgM	43	7	0.991397
1545	S-IgM	33	5	1.75483
1548	S-IgM	18	3	2.71124
1548	S-IgM	27	4	0.00761526
1550	S-IgM	16	3	2.99657
1551	S-IgM	20	3	14.5189
1553	S-IgM	55	8	0.53902
1562	S-IgM	21	3	0.055356
1562	S-IgM	27	4	0.0916807
1564	S-IgM	50	8	0.594099
1564	S-IgM	61	9	0.50488
1567	S-IgM	25	4	0.133896
1570	S-IgM	62	9	7.37831
1570	S-IgM	64	10	7.3835
1571	S-IgM	72	11	2.97575
1571	S-IgM	76	11	2.85611
1577	S-IgM	19	3	0.440988
1580	S-IgM	11	2	0.0850326
1581	S-IgM	44	7	0.298463
1582	S-IgM	39	6	4.69521
1582	S-IgM	45	7	3.54193
1582	S-IgM	46	7	3.82438
1582	S-IgM	47	7	2.76036
1586	S-IgM	21	3	1.33688
1587	S-IgM	31	5	0.707834
1587	S-IgM	39	6	0.540257
1588	S-IgM	21	3	2.46557
1590	S-IgM	NA	NA	1.07862
1591	S-IgM	43	7	1.77307
1591	S-IgM	46	7	1.84044
1592	S-IgM	43	7	0.407843
1592	S-IgM	44	7	2.30664
1592	S-IgM	46	7	1.0238
1592	S-IgM	54	8	0.682993
1593	S-IgM	29	5	0.364714
1593	S-IgM	37	6	4.67102
1593	S-IgM	38	6	5.45277
1595	S-IgM	43	7	1.50589
1595	S-IgM	51	8	2.16365
1595	S-IgM	55	8	2.26924
1610	S-IgM	12	2	0.190503
1610	S-IgM	13	2	0.193073
1616	S-IgM	17	3	0.0544836
1617	S-IgM	10	2	0.106702
1617	S-IgM	12	2	2.45662
1617	S-IgM	14	2	0.175449
1620	S-IgM	27	4	1.69484
1628	S-IgM	35	5	1.40433
1631	S-IgM	14	2	0.649495
1632	S-IgM	44	7	0.494633
1632	S-IgM	45	7	0.473499
1632	S-IgM	46	7	0.602823
1633	S-IgM	56	8	0.577732
1638	S-IgM	36	6	0.702694
1641	S-IgM	9	2	1.23833
1642	S-IgM	40	6	9.25992
1644	S-IgM	51	8	2.54751
1644	S-IgM	61	9	0.743367
1646	S-IgM	29	5	0.195298
1646	S-IgM	30	5	0.529876
1646	S-IgM	35	5	6.5924
1646	S-IgM	38	6	0.255903
1646	S-IgM	40	6	0.236851
1649	S-IgM	52	8	0.380093
1654	S-IgM	11	2	2.4447
1654	S-IgM	19	3	1.72248
1658	S-IgM	61	9	1.64413
1660	S-IgM	40	6	0.341084
1661	S-IgM	47	7	0.383969
1662	S-IgM	45	7	3.6712
1662	S-IgM	47	7	3.77931
1663	S-IgM	42	6	0.280926
1665	S-IgM	42	6	4.09058
1665	S-IgM	50	8	4.41922
1666	S-IgM	61	9	1.42281
1667	S-IgM	66	10	0.993088
1668	S-IgM	50	8	1.72652
1670	S-IgM	69	10	1.18145
1672	S-IgM	52	8	2.9582
1675	S-IgM	43	7	1.11427
1677	S-IgM	34	5	0.244439
1677	S-IgM	37	6	2.28741
1678	S-IgM	42	6	0.994218
1678	S-IgM	44	7	11.9193
1679	S-IgM	41	6	17.8293
1679	S-IgM	43	7	12.6587
1679	S-IgM	44	7	13.6016
1679	S-IgM	45	7	13.5562
1679	S-IgM	47	7	14.581
1683	S-IgM	46	7	3.26869
1685	S-IgM	43	7	2.80499
1691	S-IgM	49	7	2.10497
1691	S-IgM	60	9	1.41275
1692	S-IgM	38	6	0.811931
1693	S-IgM	11	2	4.26037
1695	S-IgM	53	8	0.786665
1697	S-IgM	59	9	3.11389
1697	S-IgM	60	9	3.01925
1698	S-IgM	44	7	1.05678
1700	S-IgM	42	6	1.82231
1701	S-IgM	42	6	1.26373
1707	S-IgM	51	8	0.32068
1707	S-IgM	54	8	0.489101
1707	S-IgM	57	9	0.255395
1710	S-IgM	62	9	8.29923
1711	S-IgM	57	9	2.35752
1712	S-IgM	28	4	0.520421
1713	S-IgM	71	11	0.57786
1714	S-IgM	42	6	1.36496
1716	S-IgM	56	8	0.270991
1718	S-IgM	17	3	4.34054
1719	S-IgM	42	6	2.09914
1722	S-IgM	65	10	0.82378
1722	S-IgM	75	11	0.486694
1724	S-IgM	43	7	1.60304
1729	S-IgM	19	3	7.02643
1730	S-IgM	38	6	10.7044
1730	S-IgM	40	6	9.86843
1730	S-IgM	42	6	9.26612
1731	S-IgM	55	8	0.958454
1736	S-IgM	42	6	1.74095
1742	S-IgM	59	9	1.17922
1742	S-IgM	61	9	1.33814
1743	S-IgM	39	6	1.38748
1743	S-IgM	42	6	0.644626
1743	S-IgM	43	7	1.58586
1745	S-IgM	41	6	2.80658
1745	S-IgM	43	7	5.65342
1745	S-IgM	45	7	7.38963
1745	S-IgM	47	7	6.49747
1745	S-IgM	51	8	7.26119
1745	S-IgM	52	8	4.70708
1745	S-IgM	53	8	3.46882
1746	S-IgM	45	7	0.211915
1746	S-IgM	49	7	0.175557
1746	S-IgM	57	9	0.137832
1746	S-IgM	58	9	0.108135
1748	S-IgM	44	7	0.793745
1749	S-IgM	45	7	1.14059
1750	S-IgM	60	9	1.1876
1750	S-IgM	61	9	1.56515
1753	S-IgM	57	9	0.259521
1761	S-IgM	39	6	0.756616
1761	S-IgM	44	7	0.515633
1761	S-IgM	45	7	0.564449
1761	S-IgM	51	8	0.409344
1761	S-IgM	52	8	0.331778
1762	S-IgM	54	8	12.2596
1762	S-IgM	61	9	14.9447
1765	S-IgM	58	9	1.86215
1766	S-IgM	61	9	2.73587
1767	S-IgM	39	6	1.03172
1772	S-IgM	54	8	5.27896
1772	S-IgM	57	9	2.543
1772	S-IgM	59	9	1.78309
1773	S-IgM	53	8	0.398239
1775	S-IgM	49	7	5.32734
1775	S-IgM	52	8	0.419319
1780	S-IgM	39	6	13.2787
1783	S-IgM	59	9	1.10061
1783	S-IgM	61	9	1.11058
1784	S-IgM	61	9	0.656197
1784	S-IgM	65	10	0.53505
1784	S-IgM	66	10	0.42473
1785	S-IgM	66	10	5.08021
1786	S-IgM	32	5	2.63049
1786	S-IgM	34	5	2.54616
1788	S-IgM	71	11	0.633287
1788	S-IgM	72	11	0.372654
1792	S-IgM	78	12	0.95188
1792	S-IgM	80	12	0.400613
1793	S-IgM	40	6	1.13981
1793	S-IgM	43	7	0.732343
1793	S-IgM	48	7	0.728894
1793	S-IgM	49	7	0.500517
1793	S-IgM	50	8	0.955891
1793	S-IgM	51	8	0.775316
1793	S-IgM	52	8	0.586314
1796	S-IgM	73	11	1.81431
1799	S-IgM	12	2	0.107006
1800	S-IgM	61	9	1.08182
1800	S-IgM	67	10	0.941797
1805	S-IgM	37	6	2.19838
1805	S-IgM	43	7	2.63782
1805	S-IgM	48	7	1.85038
1810	S-IgM	49	7	0.330932
1810	S-IgM	51	8	0.302548
1811	S-IgM	68	10	8.20249
1812	S-IgM	53	8	0.538249
1812	S-IgM	61	9	0.539561
1813	S-IgM	37	6	0.615267
1813	S-IgM	44	7	0.61223
1813	S-IgM	45	7	1.2545
1813	S-IgM	46	7	1.3023
1815	S-IgM	60	9	2.02822
1822	S-IgM	35	5	3.76516
1823	S-IgM	50	8	1.47409
1824	S-IgM	34	5	13.0036
1826	S-IgM	62	9	0.692454
1826	S-IgM	68	10	14.4924
1826	S-IgM	74	11	13.1512
1827	S-IgM	30	5	3.19234
1828	S-IgM	51	8	1.94385
1828	S-IgM	56	8	1.62405
1828	S-IgM	64	10	1.24397
1829	S-IgM	61	9	0.731342
1829	S-IgM	68	10	1.52047
1829	S-IgM	72	11	1.8995
1829	S-IgM	74	11	1.57228
1830	S-IgM	58	9	0.107804
1831	S-IgM	14	2	0.0924787
1831	S-IgM	15	3	0.849379
1832	S-IgM	61	9	2.68735
1832	S-IgM	64	10	0.239414
1832	S-IgM	71	11	0.219199
1833	S-IgM	61	9	2.80842
1834	S-IgM	66	10	8.04788
1835	S-IgM	61	9	1.5419
1835	S-IgM	68	10	1.4706
1835	S-IgM	72	11	6.30922
1836	S-IgM	53	8	0.235431
1836	S-IgM	55	8	1.28882
1837	S-IgM	47	7	1.15256
1838	S-IgM	12	2	7.47704
1840	S-IgM	67	10	1.66105
1841	S-IgM	74	11	2.46724
1844	S-IgM	3	1	0.572639
1845	S-IgM	61	9	1.86307
1847	S-IgM	66	10	0.553479
1848	S-IgM	2	1	4.32021
1849	S-IgM	61	9	10.4262
1850	S-IgM	66	10	8.76228

## Sheet: S-IgG
PatientID	Antibody	Test_to_Onset (Day)	Test_to_Onset (Week)	Antibody Level
4	S-IgG	69	10	24.3841
4	S-IgG	73	11	23.5807
12	S-IgG	45	7	53.2861
22	S-IgG	61	9	6.13797
22	S-IgG	64	10	5.9922
22	S-IgG	66	10	5.81792
28	S-IgG	52	8	23.3291
28	S-IgG	65	10	22.7155
28	S-IgG	72	11	22.8446
28	S-IgG	73	11	24.341
28	S-IgG	74	11	22.2855
31	S-IgG	55	8	45.4878
32	S-IgG	39	6	41.4775
35	S-IgG	38	6	45.2459
35	S-IgG	52	8	28.9953
35	S-IgG	60	9	31.0439
35	S-IgG	66	10	21.0049
35	S-IgG	67	10	27.8189
46	S-IgG	47	7	17.2423
48	S-IgG	62	9	16.3178
57	S-IgG	61	9	29.9162
76	S-IgG	49	7	17.8266
82	S-IgG	63	9	75.3277
85	S-IgG	72	11	41.1336
95	S-IgG	41	6	26.9769
95	S-IgG	60	9	71.2209
113	S-IgG	58	9	49.5626
120	S-IgG	53	8	12.1575
124	S-IgG	60	9	25.1423
134	S-IgG	68	10	12.6849
135	S-IgG	60	9	39.1224
135	S-IgG	63	9	21.9645
146	S-IgG	49	7	28.6647
148	S-IgG	53	8	35.0537
148	S-IgG	58	9	30.4927
148	S-IgG	63	9	29.8731
149	S-IgG	43	7	15.2666
156	S-IgG	56	8	29.342
156	S-IgG	66	10	38.04
156	S-IgG	67	10	37.329
162	S-IgG	36	6	27.8126
162	S-IgG	51	8	18.9313
167	S-IgG	50	8	21.2463
169	S-IgG	48	7	15.6053
169	S-IgG	61	9	35.8729
171	S-IgG	49	7	37.9363
171	S-IgG	50	8	45.6738
171	S-IgG	53	8	35.2032
173	S-IgG	45	7	45.5289
173	S-IgG	57	9	28.7948
175	S-IgG	44	7	12.5967
175	S-IgG	59	9	14.9949
175	S-IgG	64	10	31.1034
175	S-IgG	66	10	16.5442
179	S-IgG	60	9	23.5915
179	S-IgG	61	9	41.4026
180	S-IgG	49	7	32.7469
180	S-IgG	58	9	38.0038
181	S-IgG	47	7	33.4315
181	S-IgG	58	9	28.8003
182	S-IgG	47	7	53.3018
184	S-IgG	57	9	47.8058
186	S-IgG	47	7	29.9234
202	S-IgG	48	7	47.8206
202	S-IgG	51	8	11.6768
202	S-IgG	52	8	49.589
207	S-IgG	55	8	17.896
207	S-IgG	61	9	16.264
221	S-IgG	46	7	10.9011
221	S-IgG	54	8	19.8527
223	S-IgG	65	10	39.6411
225	S-IgG	47	7	48.3888
225	S-IgG	53	8	38.5765
225	S-IgG	58	9	17.8039
225	S-IgG	64	10	38.144
225	S-IgG	67	10	35.0462
227	S-IgG	69	10	60.5299
227	S-IgG	70	10	56.7422
230	S-IgG	58	9	21.5801
238	S-IgG	56	8	47.3336
240	S-IgG	67	10	13.383
240	S-IgG	71	11	14.3621
243	S-IgG	14	2	1.58667
254	S-IgG	61	9	31.7993
256	S-IgG	57	9	15.5507
271	S-IgG	51	8	38.4296
271	S-IgG	54	8	20.2115
310	S-IgG	51	8	15.9694
310	S-IgG	55	8	28.9192
316	S-IgG	33	5	46.7946
316	S-IgG	37	6	44.2357
324	S-IgG	50	8	8.185
324	S-IgG	54	8	7.59196
329	S-IgG	47	7	16.7514
342	S-IgG	36	6	22.1571
344	S-IgG	46	7	29.2388
344	S-IgG	55	8	24.2977
344	S-IgG	58	9	30.485
344	S-IgG	66	10	23.6818
354	S-IgG	62	9	30.958
354	S-IgG	72	11	26.8376
354	S-IgG	76	11	29.057
355	S-IgG	77	11	22.4388
357	S-IgG	66	10	22.6709
360	S-IgG	43	7	18.0048
363	S-IgG	58	9	10.3714
372	S-IgG	55	8	31.2662
384	S-IgG	55	8	22.8715
384	S-IgG	62	9	22.6661
391	S-IgG	37	6	8.35902
391	S-IgG	39	6	15.4195
391	S-IgG	47	7	15.5669
391	S-IgG	49	7	12.7659
418	S-IgG	53	8	12.159
420	S-IgG	40	6	39.1386
420	S-IgG	51	8	49.6593
420	S-IgG	57	9	38.9634
420	S-IgG	62	9	44.5358
421	S-IgG	48	7	21.5284
421	S-IgG	63	9	7.87236
508	S-IgG	25	4	8.95104
508	S-IgG	39	6	9.12463
508	S-IgG	41	6	13.6493
508	S-IgG	46	7	9.33619
508	S-IgG	47	7	10.7587
515	S-IgG	25	4	15.1484
515	S-IgG	53	8	12.2436
520	S-IgG	33	5	12.9167
554	S-IgG	38	6	1.23284
554	S-IgG	41	6	1.46363
576	S-IgG	94	14	23.4732
576	S-IgG	95	14	30.1668
583	S-IgG	15	3	20.9755
583	S-IgG	30	5	1.36278
586	S-IgG	60	9	32.4068
589	S-IgG	50	8	24.8114
596	S-IgG	65	10	23.9591
602	S-IgG	56	8	40.0187
602	S-IgG	61	9	7.19546
602	S-IgG	64	10	34.3496
602	S-IgG	65	10	6.33933
603	S-IgG	83	12	6.47454
606	S-IgG	64	10	6.51186
607	S-IgG	60	9	28.4374
608	S-IgG	61	9	27.5047
609	S-IgG	68	10	42.6311
618	S-IgG	54	8	65.0355
620	S-IgG	69	10	21.8082
630	S-IgG	65	10	2.15055
632	S-IgG	39	6	17.6011
637	S-IgG	55	8	55.5505
637	S-IgG	64	10	49.4924
637	S-IgG	65	10	56.585
639	S-IgG	44	7	18.9294
639	S-IgG	54	8	5.11701
641	S-IgG	59	9	14.5228
643	S-IgG	50	8	21.1661
647	S-IgG	60	9	81.9595
664	S-IgG	23	4	26.2375
667	S-IgG	53	8	3.96659
669	S-IgG	43	7	4.84233
669	S-IgG	60	9	64.0902
669	S-IgG	65	10	40.6948
671	S-IgG	49	7	52.338
704	S-IgG	40	6	58.0393
724	S-IgG	53	8	28.4938
724	S-IgG	56	8	30.3219
726	S-IgG	59	9	25.8437
736	S-IgG	60	9	15.2981
737	S-IgG	59	9	49.0319
737	S-IgG	69	10	42.1254
737	S-IgG	73	11	39.9536
740	S-IgG	41	6	13.2396
747	S-IgG	58	9	20.6393
747	S-IgG	66	10	20.1086
754	S-IgG	53	8	45.4682
754	S-IgG	57	9	49.7697
756	S-IgG	34	5	47.575
757	S-IgG	48	7	51.0873
763	S-IgG	57	9	30.8626
769	S-IgG	48	7	42.0294
773	S-IgG	44	7	13.2999
773	S-IgG	47	7	28.5157
774	S-IgG	49	7	69.2939
774	S-IgG	52	8	79.2558
774	S-IgG	54	8	86.354
774	S-IgG	57	9	81.188
774	S-IgG	63	9	67.7587
792	S-IgG	65	10	22.2296
799	S-IgG	25	4	34.3588
821	S-IgG	54	8	35.7794
823	S-IgG	68	10	28.3678
824	S-IgG	43	7	9.80234
832	S-IgG	38	6	36.8638
840	S-IgG	41	6	20.0308
851	S-IgG	43	7	14.1346
859	S-IgG	30	5	32.2828
873	S-IgG	42	6	23.8045
873	S-IgG	56	8	16.964
880	S-IgG	20	3	48.8274
880	S-IgG	30	5	17.7096
880	S-IgG	31	5	46.2569
880	S-IgG	35	5	43.5428
882	S-IgG	51	8	11.8576
892	S-IgG	22	4	23.6763
895	S-IgG	56	8	5.97534
928	S-IgG	19	3	27.6251
929	S-IgG	36	6	22.4299
935	S-IgG	57	9	13.7503
935	S-IgG	60	9	12.3996
935	S-IgG	64	10	16.0847
935	S-IgG	73	11	14.7545
935	S-IgG	74	11	12.2417
939	S-IgG	46	7	28.2699
939	S-IgG	58	9	11.1718
939	S-IgG	60	9	24.289
939	S-IgG	61	9	24.4524
942	S-IgG	50	8	22.4649
942	S-IgG	63	9	19.7545
944	S-IgG	41	6	14.0198
944	S-IgG	54	8	12.2508
944	S-IgG	55	8	12.719
955	S-IgG	54	8	16.4819
962	S-IgG	50	8	52.4971
974	S-IgG	55	8	15.5269
974	S-IgG	64	10	12.0734
981	S-IgG	32	5	9.31721
981	S-IgG	38	6	18.1627
988	S-IgG	44	7	8.40886
997	S-IgG	50	8	6.73318
1001	S-IgG	54	8	32.8648
1006	S-IgG	49	7	17.838
1006	S-IgG	61	9	14.3827
1034	S-IgG	50	8	24.6671
1042	S-IgG	51	8	6.68498
1042	S-IgG	56	8	7.11487
1055	S-IgG	80	12	36.3882
1055	S-IgG	88	13	26.2563
1059	S-IgG	52	8	42.2345
1064	S-IgG	26	4	26.2333
1066	S-IgG	51	8	26.5902
1067	S-IgG	48	7	27.3552
1070	S-IgG	38	6	27.9493
1077	S-IgG	32	5	53.0825
1078	S-IgG	52	8	42.8244
1080	S-IgG	35	5	0.0517075
1081	S-IgG	61	9	5.70717
1081	S-IgG	63	9	6.83052
1085	S-IgG	38	6	14.6203
1086	S-IgG	40	6	15.5756
1086	S-IgG	42	6	4.7701
1086	S-IgG	45	7	25.5054
1086	S-IgG	52	8	29.3794
1086	S-IgG	53	8	28.52
1087	S-IgG	47	7	42.6185
1087	S-IgG	63	9	37.5065
1087	S-IgG	67	10	40.8011
1087	S-IgG	68	10	45.5583
1090	S-IgG	59	9	29.7053
1091	S-IgG	54	8	26.5116
1092	S-IgG	53	8	33.9206
1094	S-IgG	62	9	8.75559
1095	S-IgG	53	8	3.56586
1095	S-IgG	60	9	3.7622
1096	S-IgG	2	1	3.44424
1096	S-IgG	14	2	5.22875
1096	S-IgG	16	3	25.1432
1096	S-IgG	19	3	2.94807
1106	S-IgG	36	6	24.2012
1106	S-IgG	47	7	22.0033
1106	S-IgG	50	8	34.0331
1107	S-IgG	54	8	0.0172222
1107	S-IgG	59	9	39.5919
1107	S-IgG	61	9	35.013
1109	S-IgG	70	10	46.5459
1112	S-IgG	5	1	1.68513
1117	S-IgG	63	9	29.9798
1118	S-IgG	43	7	20.6233
1119	S-IgG	46	7	6.44303
1124	S-IgG	47	7	9.34521
1137	S-IgG	38	6	19.8389
1137	S-IgG	51	8	51.1282
1137	S-IgG	52	8	24.2226
1139	S-IgG	43	7	46.6985
1146	S-IgG	22	4	29.8081
1155	S-IgG	36	6	13.1395
1155	S-IgG	43	7	11.6029
1155	S-IgG	50	8	12.4893
1155	S-IgG	58	9	10.6294
1155	S-IgG	59	9	11.2991
1166	S-IgG	36	6	36.4871
1166	S-IgG	52	8	40.8399
1166	S-IgG	58	9	38.8064
1171	S-IgG	66	10	16.7386
1205	S-IgG	41	6	0.578498
1205	S-IgG	57	9	16.2902
1205	S-IgG	65	10	11.5671
1209	S-IgG	29	5	42.9618
1213	S-IgG	47	7	29.9725
1214	S-IgG	45	7	16.1965
1214	S-IgG	57	9	24.816
1214	S-IgG	59	9	12.2267
1214	S-IgG	65	10	11.2603
1214	S-IgG	66	10	14.9327
1219	S-IgG	67	10	75.4436
1220	S-IgG	36	6	54.4729
1224	S-IgG	86	13	10.1904
1224	S-IgG	87	13	11.2201
1225	S-IgG	14	2	5.94504
1225	S-IgG	20	3	5.80491
1225	S-IgG	26	4	3.3014
1226	S-IgG	50	8	24.323
1233	S-IgG	61	9	19.7444
1234	S-IgG	47	7	35.3904
1234	S-IgG	56	8	29.0767
1234	S-IgG	57	9	33.7583
1234	S-IgG	59	9	11.3242
1234	S-IgG	62	9	27.9302
1237	S-IgG	36	6	5.6856
1238	S-IgG	46	7	24.5576
1242	S-IgG	29	5	0.0224968
1242	S-IgG	38	6	29.2779
1245	S-IgG	21	3	6.84202
1247	S-IgG	36	6	33.625
1248	S-IgG	56	8	17.8856
1249	S-IgG	36	6	11.3962
1250	S-IgG	36	6	38.1834
1251	S-IgG	44	7	49.9455
1252	S-IgG	46	7	24.0862
1257	S-IgG	56	8	58.398
1269	S-IgG	42	6	34.9615
1269	S-IgG	49	7	38.9923
1269	S-IgG	53	8	39.3483
1270	S-IgG	47	7	10.5072
1273	S-IgG	36	6	41.2467
1274	S-IgG	39	6	2.78417
1275	S-IgG	31	5	45.604
1278	S-IgG	36	6	24.2308
1279	S-IgG	19	3	60.4806
1281	S-IgG	52	8	4.18109
1288	S-IgG	54	8	22.2912
1288	S-IgG	59	9	22.3819
1288	S-IgG	60	9	20.6603
1288	S-IgG	61	9	29.0936
1290	S-IgG	48	7	32.1169
1290	S-IgG	54	8	46.9484
1290	S-IgG	55	8	29.575
1290	S-IgG	56	8	33.0374
1291	S-IgG	133	19	37.4371
1291	S-IgG	139	20	22.337
1291	S-IgG	140	20	26.128
1291	S-IgG	141	21	29.9378
1293	S-IgG	39	6	0.0512414
1294	S-IgG	45	7	62.3602
1294	S-IgG	49	7	53.2305
1294	S-IgG	52	8	54.0806
1301	S-IgG	52	8	13.2261
1309	S-IgG	20	3	38.6082
1312	S-IgG	56	8	30.928
1312	S-IgG	61	9	22.8657
1322	S-IgG	59	9	39.9471
1322	S-IgG	63	9	34.9991
1322	S-IgG	64	10	40.7166
1330	S-IgG	41	6	30.2787
1330	S-IgG	44	7	36.9982
1330	S-IgG	48	7	45.1666
1332	S-IgG	43	7	19.8661
1340	S-IgG	46	7	28.0446
1340	S-IgG	54	8	30.513
1351	S-IgG	50	8	2.83518
1364	S-IgG	54	8	22.7225
1366	S-IgG	45	7	53.5498
1366	S-IgG	51	8	45.6132
1368	S-IgG	69	10	8.66352
1369	S-IgG	65	10	28.1466
1370	S-IgG	44	7	16.7756
1372	S-IgG	61	9	6.5576
1372	S-IgG	64	10	13.4064
1372	S-IgG	65	10	16.1735
1372	S-IgG	72	11	13.6633
1372	S-IgG	74	11	14.1878
1373	S-IgG	76	11	26.9777
1373	S-IgG	78	12	25.1656
1375	S-IgG	45	7	29.175
1375	S-IgG	58	9	11.389
1380	S-IgG	48	7	35.5848
1382	S-IgG	59	9	14.0931
1392	S-IgG	72	11	9.8642
1399	S-IgG	74	11	23.5135
1399	S-IgG	75	11	24.8857
1401	S-IgG	25	4	14.7742
1402	S-IgG	65	10	16.9863
1406	S-IgG	59	9	24.3382
1409	S-IgG	65	10	47.4971
1411	S-IgG	68	10	0.207321
1411	S-IgG	73	11	36.6747
1412	S-IgG	76	11	30.5283
1412	S-IgG	80	12	29.3194
1413	S-IgG	64	10	35.0686
1414	S-IgG	37	6	6.82178
1414	S-IgG	40	6	12.149
1415	S-IgG	41	6	59.5753
1421	S-IgG	63	9	42.5898
1423	S-IgG	49	7	21.0288
1423	S-IgG	57	9	16.185
1425	S-IgG	60	9	73.4589
1434	S-IgG	29	5	4.3347
1441	S-IgG	38	6	0.155163
1441	S-IgG	44	7	0.141711
1446	S-IgG	18	3	13.8979
1446	S-IgG	19	3	13.5798
1449	S-IgG	44	7	33.148
1449	S-IgG	47	7	27.9548
1455	S-IgG	32	5	36.2565
1456	S-IgG	49	7	11.4546
1457	S-IgG	40	6	82.5322
1457	S-IgG	43	7	34.6834
1460	S-IgG	56	8	20.9225
1460	S-IgG	58	9	19.641
1460	S-IgG	64	10	20.0418
1460	S-IgG	67	10	18.7696
1462	S-IgG	38	6	0.17775
1462	S-IgG	43	7	0.423465
1465	S-IgG	18	3	3.86947
1466	S-IgG	43	7	0.0524517
1470	S-IgG	43	7	16.0116
1470	S-IgG	45	7	10.1983
1471	S-IgG	41	6	6.38283
1471	S-IgG	55	8	7.0169
1471	S-IgG	56	8	7.19158
1474	S-IgG	41	6	13.87
1478	S-IgG	81	12	24.4781
1478	S-IgG	84	12	23.1459
1478	S-IgG	86	13	22.4011
1479	S-IgG	48	7	13.3927
1479	S-IgG	56	8	11.0044
1481	S-IgG	41	6	35.7459
1481	S-IgG	47	7	39.4092
1481	S-IgG	53	8	31.4065
1481	S-IgG	56	8	35.2955
1483	S-IgG	43	7	5.05927
1484	S-IgG	36	6	12.8031
1487	S-IgG	31	5	31.6249
1491	S-IgG	46	7	10.2744
1492	S-IgG	61	9	38.014
1492	S-IgG	66	10	33.9906
1494	S-IgG	26	4	10.9286
1494	S-IgG	34	5	9.01662
1495	S-IgG	21	3	16.6708
1496	S-IgG	52	8	9.59007
1497	S-IgG	34	5	27.7811
1497	S-IgG	38	6	25.1822
1498	S-IgG	68	10	20.504
1498	S-IgG	70	10	29.0306
1501	S-IgG	61	9	32.072
1502	S-IgG	40	6	20.9476
1505	S-IgG	37	6	0.676384
1505	S-IgG	39	6	0.453126
1506	S-IgG	75	11	20.082
1507	S-IgG	32	5	10.1394
1508	S-IgG	48	7	21.091
1510	S-IgG	43	7	67.1543
1513	S-IgG	64	10	27.3527
1513	S-IgG	72	11	25.934
1513	S-IgG	75	11	24.0435
1516	S-IgG	NA	NA	22.196
1517	S-IgG	55	8	37.574
1518	S-IgG	31	5	22.683
1518	S-IgG	39	6	15.991
1519	S-IgG	54	8	51.4523
1519	S-IgG	55	8	64.9445
1523	S-IgG	54	8	88.8219
1527	S-IgG	20	3	5.24498
1528	S-IgG	22	4	18.4454
1529	S-IgG	50	8	2.7804
1531	S-IgG	12	2	39.457
1531	S-IgG	15	3	28.8033
1536	S-IgG	44	7	29.7163
1537	S-IgG	45	7	7.17089
1537	S-IgG	46	7	12.4533
1539	S-IgG	43	7	29.2426
1545	S-IgG	33	5	27.2813
1548	S-IgG	18	3	4.54072
1548	S-IgG	27	4	0.0841157
1550	S-IgG	16	3	7.67328
1551	S-IgG	20	3	77.3829
1553	S-IgG	55	8	70.4064
1562	S-IgG	21	3	0.0670161
1562	S-IgG	27	4	0.0705244
1564	S-IgG	50	8	12.9095
1564	S-IgG	61	9	10.5081
1567	S-IgG	25	4	0.0601469
1570	S-IgG	62	9	22.2937
1570	S-IgG	64	10	24.4815
1571	S-IgG	72	11	19.3771
1571	S-IgG	76	11	21.462
1577	S-IgG	19	3	0.0487962
1580	S-IgG	11	2	0.0613326
1581	S-IgG	44	7	2.273
1582	S-IgG	39	6	31.0589
1582	S-IgG	45	7	29.2452
1582	S-IgG	46	7	29.7441
1582	S-IgG	47	7	21.2589
1586	S-IgG	21	3	20.9161
1587	S-IgG	31	5	6.55266
1587	S-IgG	39	6	4.82465
1588	S-IgG	21	3	17.3793
1590	S-IgG	NA	NA	8.42618
1591	S-IgG	43	7	6.1894
1591	S-IgG	46	7	23.275
1592	S-IgG	43	7	16.3775
1592	S-IgG	44	7	38.163
1592	S-IgG	46	7	15.514
1592	S-IgG	54	8	13.5399
1593	S-IgG	29	5	33.0102
1593	S-IgG	37	6	14.681
1593	S-IgG	38	6	16.6718
1595	S-IgG	43	7	6.07596
1595	S-IgG	51	8	43.071
1595	S-IgG	55	8	46.6049
1610	S-IgG	12	2	0.0768457
1610	S-IgG	13	2	0.0652497
1616	S-IgG	17	3	0.118405
1617	S-IgG	10	2	0.0472834
1617	S-IgG	12	2	58.5988
1617	S-IgG	14	2	0.057252
1620	S-IgG	27	4	35.6723
1628	S-IgG	35	5	17.1874
1631	S-IgG	14	2	23.2632
1632	S-IgG	44	7	68.0767
1632	S-IgG	45	7	64.4367
1632	S-IgG	46	7	69.561
1633	S-IgG	56	8	8.2506
1638	S-IgG	36	6	18.0251
1641	S-IgG	9	2	0.105247
1642	S-IgG	40	6	48.3755
1644	S-IgG	51	8	18.3414
1644	S-IgG	61	9	2.58323
1646	S-IgG	29	5	1.75783
1646	S-IgG	30	5	3.04215
1646	S-IgG	35	5	17.109
1646	S-IgG	38	6	1.60541
1646	S-IgG	40	6	2.14418
1649	S-IgG	52	8	7.35007
1654	S-IgG	11	2	50.6409
1654	S-IgG	19	3	44.6938
1658	S-IgG	61	9	43.0082
1660	S-IgG	40	6	4.66445
1661	S-IgG	47	7	33.8211
1662	S-IgG	45	7	62.3853
1662	S-IgG	47	7	57.138
1663	S-IgG	42	6	27.4911
1665	S-IgG	42	6	18.1717
1665	S-IgG	50	8	15.4161
1666	S-IgG	61	9	64.9909
1667	S-IgG	66	10	25.3896
1668	S-IgG	50	8	9.7712
1670	S-IgG	69	10	24.0172
1672	S-IgG	52	8	27.1637
1675	S-IgG	43	7	9.06349
1677	S-IgG	34	5	4.30804
1677	S-IgG	37	6	18.5203
1678	S-IgG	42	6	42.6934
1678	S-IgG	44	7	24.7489
1679	S-IgG	41	6	21.1743
1679	S-IgG	43	7	17.791
1679	S-IgG	44	7	17.4107
1679	S-IgG	45	7	17.2446
1679	S-IgG	47	7	17.4801
1683	S-IgG	46	7	34.7073
1685	S-IgG	43	7	30.0016
1691	S-IgG	49	7	13.7989
1691	S-IgG	60	9	16.2902
1692	S-IgG	38	6	34.7636
1693	S-IgG	11	2	4.93504
1695	S-IgG	53	8	16.5799
1697	S-IgG	59	9	27.9626
1697	S-IgG	60	9	29.1628
1698	S-IgG	44	7	27.479
1700	S-IgG	42	6	26.2754
1701	S-IgG	42	6	30.5086
1707	S-IgG	51	8	4.00586
1707	S-IgG	54	8	8.79086
1707	S-IgG	57	9	3.56361
1710	S-IgG	62	9	18.9412
1711	S-IgG	57	9	9.2196
1712	S-IgG	28	4	1.83486
1713	S-IgG	71	11	4.81769
1714	S-IgG	42	6	10.0916
1716	S-IgG	56	8	8.06525
1718	S-IgG	17	3	37.9712
1719	S-IgG	42	6	87.2052
1722	S-IgG	65	10	26.5949
1722	S-IgG	75	11	23.3161
1724	S-IgG	43	7	65.2454
1729	S-IgG	19	3	58.3711
1730	S-IgG	38	6	56.5788
1730	S-IgG	40	6	31.0762
1730	S-IgG	42	6	53.2349
1731	S-IgG	55	8	56.1561
1736	S-IgG	42	6	37.6706
1742	S-IgG	59	9	4.32631
1742	S-IgG	61	9	3.90001
1743	S-IgG	39	6	10.7981
1743	S-IgG	42	6	22.1818
1743	S-IgG	43	7	14.0088
1745	S-IgG	41	6	22.9898
1745	S-IgG	43	7	44.7583
1745	S-IgG	45	7	57.0289
1745	S-IgG	47	7	53.9558
1745	S-IgG	51	8	61.1507
1745	S-IgG	52	8	54.339
1745	S-IgG	53	8	45.4165
1746	S-IgG	45	7	4.82375
1746	S-IgG	49	7	6.01572
1746	S-IgG	57	9	5.15323
1746	S-IgG	58	9	4.09441
1748	S-IgG	44	7	51.2649
1749	S-IgG	45	7	71.5347
1750	S-IgG	60	9	33.2946
1750	S-IgG	61	9	40.6502
1753	S-IgG	57	9	17.3304
1761	S-IgG	39	6	69.5176
1761	S-IgG	44	7	80.1053
1761	S-IgG	45	7	75.1119
1761	S-IgG	51	8	64.0425
1761	S-IgG	52	8	72.4387
1762	S-IgG	54	8	62.3125
1762	S-IgG	61	9	55.7938
1765	S-IgG	58	9	4.51748
1766	S-IgG	61	9	24.2472
1767	S-IgG	39	6	20.665
1772	S-IgG	54	8	30.8214
1772	S-IgG	57	9	15.8543
1772	S-IgG	59	9	15.8017
1773	S-IgG	53	8	36.392
1775	S-IgG	49	7	12.1559
1775	S-IgG	52	8	34.6616
1780	S-IgG	39	6	12.5549
1783	S-IgG	59	9	31.1191
1783	S-IgG	61	9	31.0004
1784	S-IgG	61	9	47.1609
1784	S-IgG	65	10	7.31799
1784	S-IgG	66	10	33.885
1785	S-IgG	66	10	40.0693
1786	S-IgG	32	5	23.6397
1786	S-IgG	34	5	23.2553
1788	S-IgG	71	11	15.5038
1788	S-IgG	72	11	16.3691
1792	S-IgG	78	12	9.39336
1792	S-IgG	80	12	21.3743
1793	S-IgG	40	6	25.0053
1793	S-IgG	43	7	16.6554
1793	S-IgG	48	7	47.9646
1793	S-IgG	49	7	13.3734
1793	S-IgG	50	8	14.7991
1793	S-IgG	51	8	13.0453
1793	S-IgG	52	8	10.2555
1796	S-IgG	73	11	24.5209
1799	S-IgG	12	2	8.51057
1800	S-IgG	61	9	73.7822
1800	S-IgG	67	10	71.616
1805	S-IgG	37	6	5.2907
1805	S-IgG	43	7	20.4361
1805	S-IgG	48	7	6.00768
1810	S-IgG	49	7	24.3519
1810	S-IgG	51	8	30.9251
1811	S-IgG	68	10	23.7158
1812	S-IgG	53	8	23.8047
1812	S-IgG	61	9	25.7957
1813	S-IgG	37	6	3.19007
1813	S-IgG	44	7	5.61003
1813	S-IgG	45	7	10.6558
1813	S-IgG	46	7	10.0997
1815	S-IgG	60	9	17.808
1822	S-IgG	35	5	25.1281
1823	S-IgG	50	8	16.4741
1824	S-IgG	34	5	4.689
1826	S-IgG	62	9	4.02189
1826	S-IgG	68	10	56.2335
1826	S-IgG	74	11	54.5011
1827	S-IgG	30	5	18.4556
1828	S-IgG	51	8	11.2643
1828	S-IgG	56	8	10.2119
1828	S-IgG	64	10	7.59943
1829	S-IgG	61	9	7.31052
1829	S-IgG	68	10	11.4903
1829	S-IgG	72	11	15.2868
1829	S-IgG	74	11	10.467
1830	S-IgG	58	9	1.42912
1831	S-IgG	14	2	0.103979
1831	S-IgG	15	3	1.83285
1832	S-IgG	61	9	24.303
1832	S-IgG	64	10	23.2927
1832	S-IgG	71	11	21.842
1833	S-IgG	61	9	36.8388
1834	S-IgG	66	10	12.4895
1835	S-IgG	61	9	12.3893
1835	S-IgG	68	10	14.0526
1835	S-IgG	72	11	17.3352
1836	S-IgG	53	8	15.2817
1836	S-IgG	55	8	10.6622
1837	S-IgG	47	7	39.016
1838	S-IgG	12	2	20.924
1840	S-IgG	67	10	14.3462
1841	S-IgG	74	11	62.924
1844	S-IgG	3	1	17.2348
1845	S-IgG	61	9	18.8656
1847	S-IgG	66	10	44.7986
1848	S-IgG	2	1	36.1608
1849	S-IgG	61	9	49.7065
1850	S-IgG	66	10	36.8056

## Sheet: RBD-IgM
PatientID	Antibody	Test_to_Onset (Day)	Test_to_Onset (Week)	Antibody Level
4	RBD-IgM	69	10	0.947024
4	RBD-IgM	73	11	0.748277
12	RBD-IgM	45	7	2.34302
22	RBD-IgM	61	9	3.37765
22	RBD-IgM	64	10	3.28062
22	RBD-IgM	66	10	3.4019
28	RBD-IgM	52	8	1.94289
28	RBD-IgM	65	10	0.998811
28	RBD-IgM	72	11	0.882135
28	RBD-IgM	73	11	0.950745
28	RBD-IgM	74	11	0.745597
31	RBD-IgM	55	8	0.805361
32	RBD-IgM	39	6	4.2091
35	RBD-IgM	38	6	0.556907
35	RBD-IgM	52	8	0.500304
35	RBD-IgM	60	9	0.44596
35	RBD-IgM	66	10	0.371229
35	RBD-IgM	67	10	0.472316
46	RBD-IgM	47	7	1.2004
48	RBD-IgM	62	9	24.5521
57	RBD-IgM	61	9	5.79318
76	RBD-IgM	49	7	1.37028
82	RBD-IgM	63	9	4.59259
85	RBD-IgM	72	11	0.90732
95	RBD-IgM	41	6	15.2813
95	RBD-IgM	60	9	2.21452
113	RBD-IgM	58	9	2.04701
120	RBD-IgM	53	8	2.22485
124	RBD-IgM	60	9	4.01792
134	RBD-IgM	68	10	0.688438
135	RBD-IgM	60	9	0.981436
135	RBD-IgM	63	9	0.509784
146	RBD-IgM	49	7	2.73981
148	RBD-IgM	53	8	12.7007
148	RBD-IgM	58	9	11.0028
148	RBD-IgM	63	9	9.25687
149	RBD-IgM	43	7	2.30039
156	RBD-IgM	56	8	0.597532
156	RBD-IgM	66	10	1.3384
156	RBD-IgM	67	10	1.6275
162	RBD-IgM	36	6	8.77766
162	RBD-IgM	51	8	0.565387
167	RBD-IgM	50	8	2.89963
169	RBD-IgM	48	7	0.834553
169	RBD-IgM	61	9	2.01896
171	RBD-IgM	49	7	1.26845
171	RBD-IgM	50	8	1.3835
171	RBD-IgM	53	8	0.944046
173	RBD-IgM	45	7	2.20106
173	RBD-IgM	57	9	0.318783
175	RBD-IgM	44	7	0.876886
175	RBD-IgM	59	9	0.452245
175	RBD-IgM	64	10	8.78177
175	RBD-IgM	66	10	0.386602
179	RBD-IgM	60	9	4.39756
179	RBD-IgM	61	9	1.85552
180	RBD-IgM	49	7	1.10335
180	RBD-IgM	58	9	1.82187
181	RBD-IgM	47	7	2.76788
181	RBD-IgM	58	9	2.01939
182	RBD-IgM	47	7	2.09229
184	RBD-IgM	57	9	5.77786
186	RBD-IgM	47	7	1.304
202	RBD-IgM	48	7	1.04523
202	RBD-IgM	51	8	0.579087
202	RBD-IgM	52	8	1.11976
207	RBD-IgM	55	8	0.369261
207	RBD-IgM	61	9	0.293173
221	RBD-IgM	46	7	15.9482
221	RBD-IgM	54	8	13.5195
223	RBD-IgM	65	10	1.40369
225	RBD-IgM	47	7	3.51377
225	RBD-IgM	53	8	0.751498
225	RBD-IgM	58	9	1.13864
225	RBD-IgM	64	10	0.887368
225	RBD-IgM	67	10	1.19555
227	RBD-IgM	69	10	1.00028
227	RBD-IgM	70	10	1.09465
230	RBD-IgM	58	9	3.93962
238	RBD-IgM	56	8	0.449662
240	RBD-IgM	67	10	1.55686
240	RBD-IgM	71	11	1.42903
243	RBD-IgM	14	2	0.316624
254	RBD-IgM	61	9	0.823735
256	RBD-IgM	57	9	1.18247
271	RBD-IgM	51	8	6.80485
271	RBD-IgM	54	8	3.49628
310	RBD-IgM	51	8	3.48114
310	RBD-IgM	55	8	5.60091
316	RBD-IgM	33	5	0.225286
316	RBD-IgM	37	6	0.188761
324	RBD-IgM	50	8	0.76891
324	RBD-IgM	54	8	0.813606
329	RBD-IgM	47	7	2.04063
342	RBD-IgM	36	6	1.86359
344	RBD-IgM	46	7	5.73302
344	RBD-IgM	55	8	3.6321
344	RBD-IgM	58	9	3.35835
344	RBD-IgM	66	10	3.49492
354	RBD-IgM	62	9	1.53217
354	RBD-IgM	72	11	1.27125
354	RBD-IgM	76	11	1.37235
355	RBD-IgM	77	11	0.656497
357	RBD-IgM	66	10	0.442091
360	RBD-IgM	43	7	3.12954
363	RBD-IgM	58	9	2.16174
372	RBD-IgM	55	8	1.26457
384	RBD-IgM	55	8	3.1015
384	RBD-IgM	62	9	2.89466
391	RBD-IgM	37	6	3.24287
391	RBD-IgM	39	6	5.23887
391	RBD-IgM	47	7	4.80176
391	RBD-IgM	49	7	4.36662
418	RBD-IgM	53	8	4.33473
420	RBD-IgM	40	6	5.37883
420	RBD-IgM	51	8	4.41939
420	RBD-IgM	57	9	2.98839
420	RBD-IgM	62	9	2.79804
421	RBD-IgM	48	7	2.20714
421	RBD-IgM	63	9	0.976284
508	RBD-IgM	25	4	1.23935
508	RBD-IgM	39	6	0.91139
508	RBD-IgM	41	6	1.17638
508	RBD-IgM	46	7	0.877974
508	RBD-IgM	47	7	0.874522
515	RBD-IgM	25	4	1.12809
515	RBD-IgM	53	8	0.687983
520	RBD-IgM	33	5	11.1276
554	RBD-IgM	38	6	0.507621
554	RBD-IgM	41	6	0.529198
576	RBD-IgM	94	14	0.905396
576	RBD-IgM	95	14	1.13785
583	RBD-IgM	15	3	1.92893
583	RBD-IgM	30	5	0.193122
586	RBD-IgM	60	9	0.800924
589	RBD-IgM	50	8	4.41224
596	RBD-IgM	65	10	0.68619
602	RBD-IgM	56	8	1.18117
602	RBD-IgM	61	9	0.290712
602	RBD-IgM	64	10	1.68305
602	RBD-IgM	65	10	0.232633
603	RBD-IgM	83	12	1.4753
606	RBD-IgM	64	10	0.384256
607	RBD-IgM	60	9	0.923219
608	RBD-IgM	61	9	0.227444
609	RBD-IgM	68	10	3.56518
618	RBD-IgM	54	8	3.84942
620	RBD-IgM	69	10	1.09275
630	RBD-IgM	65	10	0.260592
632	RBD-IgM	39	6	0.245304
637	RBD-IgM	55	8	5.16921
637	RBD-IgM	64	10	4.91003
637	RBD-IgM	65	10	5.63946
639	RBD-IgM	44	7	0.624402
639	RBD-IgM	54	8	1.67651
641	RBD-IgM	59	9	0.572034
643	RBD-IgM	50	8	0.370528
647	RBD-IgM	60	9	1.11607
664	RBD-IgM	23	4	3.5093
667	RBD-IgM	53	8	0.20299
669	RBD-IgM	43	7	6.58344
669	RBD-IgM	60	9	1.6396
669	RBD-IgM	65	10	0.859037
671	RBD-IgM	49	7	1.45479
704	RBD-IgM	40	6	1.34342
724	RBD-IgM	53	8	14.8432
724	RBD-IgM	56	8	20.7816
726	RBD-IgM	59	9	7.82193
736	RBD-IgM	60	9	0.616007
737	RBD-IgM	59	9	9.47832
737	RBD-IgM	69	10	6.95473
737	RBD-IgM	73	11	6.54191
740	RBD-IgM	41	6	1.51791
747	RBD-IgM	58	9	0.564828
747	RBD-IgM	66	10	0.550991
754	RBD-IgM	53	8	9.14037
754	RBD-IgM	57	9	8.73222
756	RBD-IgM	34	5	4.61761
757	RBD-IgM	48	7	1.56573
763	RBD-IgM	57	9	5.86643
769	RBD-IgM	48	7	1.92172
773	RBD-IgM	44	7	1.36879
773	RBD-IgM	47	7	2.62663
774	RBD-IgM	49	7	0.332821
774	RBD-IgM	52	8	0.398897
774	RBD-IgM	54	8	0.385521
774	RBD-IgM	57	9	0.304401
774	RBD-IgM	63	9	0.23385
792	RBD-IgM	65	10	1.79455
799	RBD-IgM	25	4	1.18391
821	RBD-IgM	54	8	3.5075
823	RBD-IgM	68	10	6.71754
824	RBD-IgM	43	7	0.243708
832	RBD-IgM	38	6	6.33602
840	RBD-IgM	41	6	1.18485
851	RBD-IgM	43	7	4.02082
859	RBD-IgM	30	5	2.6487
873	RBD-IgM	42	6	2.10026
873	RBD-IgM	56	8	0.958088
880	RBD-IgM	20	3	10.8769
880	RBD-IgM	30	5	0.596798
880	RBD-IgM	31	5	6.55507
880	RBD-IgM	35	5	4.96108
882	RBD-IgM	51	8	3.1308
892	RBD-IgM	22	4	12.0725
895	RBD-IgM	56	8	1.11587
928	RBD-IgM	19	3	1.00028
929	RBD-IgM	36	6	3.02792
935	RBD-IgM	57	9	0.68808
935	RBD-IgM	60	9	0.546953
935	RBD-IgM	64	10	0.6607
935	RBD-IgM	73	11	0.604358
935	RBD-IgM	74	11	0.609525
939	RBD-IgM	46	7	3.26964
939	RBD-IgM	58	9	3.38453
939	RBD-IgM	60	9	2.42557
939	RBD-IgM	61	9	2.45365
942	RBD-IgM	50	8	1.63191
942	RBD-IgM	63	9	1.14666
944	RBD-IgM	41	6	0.665926
944	RBD-IgM	54	8	0.485303
944	RBD-IgM	55	8	0.51602
955	RBD-IgM	54	8	0.926719
962	RBD-IgM	50	8	2.29823
974	RBD-IgM	55	8	2.12588
974	RBD-IgM	64	10	1.82956
981	RBD-IgM	32	5	0.417353
981	RBD-IgM	38	6	0.738819
988	RBD-IgM	44	7	0.690127
997	RBD-IgM	50	8	0.16875
1001	RBD-IgM	54	8	1.91838
1006	RBD-IgM	49	7	3.01935
1006	RBD-IgM	61	9	2.51121
1034	RBD-IgM	50	8	1.00582
1042	RBD-IgM	51	8	1.04473
1042	RBD-IgM	56	8	0.929578
1055	RBD-IgM	80	12	0.874109
1055	RBD-IgM	88	13	1.73037
1059	RBD-IgM	52	8	1.01393
1064	RBD-IgM	26	4	1.39847
1066	RBD-IgM	51	8	0.506458
1067	RBD-IgM	48	7	1.06853
1070	RBD-IgM	38	6	0.518529
1077	RBD-IgM	32	5	22.9302
1078	RBD-IgM	52	8	1.13978
1080	RBD-IgM	35	5	0.258683
1081	RBD-IgM	61	9	1.12947
1081	RBD-IgM	63	9	1.32584
1085	RBD-IgM	38	6	2.30764
1086	RBD-IgM	40	6	1.65323
1086	RBD-IgM	42	6	0.444756
1086	RBD-IgM	45	7	2.58323
1086	RBD-IgM	52	8	2.49133
1086	RBD-IgM	53	8	2.49529
1087	RBD-IgM	47	7	2.71008
1087	RBD-IgM	63	9	0.828711
1087	RBD-IgM	67	10	0.751188
1087	RBD-IgM	68	10	0.822602
1090	RBD-IgM	59	9	0.660331
1091	RBD-IgM	54	8	2.09261
1092	RBD-IgM	53	8	3.32231
1094	RBD-IgM	62	9	0.371289
1095	RBD-IgM	53	8	1.0602
1095	RBD-IgM	60	9	0.984955
1096	RBD-IgM	2	1	1.29851
1096	RBD-IgM	14	2	0.463984
1096	RBD-IgM	16	3	5.22263
1096	RBD-IgM	19	3	0.246698
1106	RBD-IgM	36	6	50.5222
1106	RBD-IgM	47	7	42.3704
1106	RBD-IgM	50	8	21.4714
1107	RBD-IgM	54	8	0.00310898
1107	RBD-IgM	59	9	5.61424
1107	RBD-IgM	61	9	5.17259
1109	RBD-IgM	70	10	0.71961
1112	RBD-IgM	5	1	1.4085
1117	RBD-IgM	63	9	0.670303
1118	RBD-IgM	43	7	3.86346
1119	RBD-IgM	46	7	0.391937
1124	RBD-IgM	47	7	0.877605
1137	RBD-IgM	38	6	0.855365
1137	RBD-IgM	51	8	1.24503
1137	RBD-IgM	52	8	0.653237
1139	RBD-IgM	43	7	1.46159
1146	RBD-IgM	22	4	0.582233
1155	RBD-IgM	36	6	10.5701
1155	RBD-IgM	43	7	8.36747
1155	RBD-IgM	50	8	7.30675
1155	RBD-IgM	58	9	4.87314
1155	RBD-IgM	59	9	3.39805
1166	RBD-IgM	36	6	7.0782
1166	RBD-IgM	52	8	4.04584
1166	RBD-IgM	58	9	4.84199
1171	RBD-IgM	66	10	0.177436
1205	RBD-IgM	41	6	0.222654
1205	RBD-IgM	57	9	0.646202
1205	RBD-IgM	65	10	0.452428
1209	RBD-IgM	29	5	4.65925
1213	RBD-IgM	47	7	2.03413
1214	RBD-IgM	45	7	2.11631
1214	RBD-IgM	57	9	4.16801
1214	RBD-IgM	59	9	1.15464
1214	RBD-IgM	65	10	1.29851
1214	RBD-IgM	66	10	1.53504
1219	RBD-IgM	67	10	0.902544
1220	RBD-IgM	36	6	14.8924
1224	RBD-IgM	86	13	0.47359
1224	RBD-IgM	87	13	0.503148
1225	RBD-IgM	14	2	3.41431
1225	RBD-IgM	20	3	2.88173
1225	RBD-IgM	26	4	0.33312
1226	RBD-IgM	50	8	3.09082
1233	RBD-IgM	61	9	1.08269
1234	RBD-IgM	47	7	2.03116
1234	RBD-IgM	56	8	1.39632
1234	RBD-IgM	57	9	1.33118
1234	RBD-IgM	59	9	5.63967
1234	RBD-IgM	62	9	1.11697
1237	RBD-IgM	36	6	2.50455
1238	RBD-IgM	46	7	0.924102
1242	RBD-IgM	29	5	0.00480513
1242	RBD-IgM	38	6	7.15033
1245	RBD-IgM	21	3	0.624637
1247	RBD-IgM	36	6	2.98753
1248	RBD-IgM	56	8	3.6252
1249	RBD-IgM	36	6	39.4144
1250	RBD-IgM	36	6	1.21818
1251	RBD-IgM	44	7	2.56142
1252	RBD-IgM	46	7	2.63783
1257	RBD-IgM	56	8	2.33914
1269	RBD-IgM	42	6	1.55184
1269	RBD-IgM	49	7	1.08574
1269	RBD-IgM	53	8	1.1955
1270	RBD-IgM	47	7	0.716352
1273	RBD-IgM	36	6	1.06495
1274	RBD-IgM	39	6	0.180045
1275	RBD-IgM	31	5	1.14086
1278	RBD-IgM	36	6	1.20163
1279	RBD-IgM	19	3	2.79808
1281	RBD-IgM	52	8	0.453818
1288	RBD-IgM	54	8	0.797555
1288	RBD-IgM	59	9	9.25002
1288	RBD-IgM	60	9	0.781635
1288	RBD-IgM	61	9	1.02323
1290	RBD-IgM	48	7	7.21673
1290	RBD-IgM	54	8	1.62823
1290	RBD-IgM	55	8	6.5309
1290	RBD-IgM	56	8	6.7723
1291	RBD-IgM	133	19	2.09049
1291	RBD-IgM	139	20	0.383765
1291	RBD-IgM	140	20	1.44433
1291	RBD-IgM	141	21	1.69215
1293	RBD-IgM	39	6	0.0689046
1294	RBD-IgM	45	7	1.03014
1294	RBD-IgM	49	7	0.783724
1294	RBD-IgM	52	8	0.789286
1301	RBD-IgM	52	8	0.979382
1309	RBD-IgM	20	3	2.21212
1312	RBD-IgM	56	8	2.02085
1312	RBD-IgM	61	9	1.53174
1322	RBD-IgM	59	9	1.36821
1322	RBD-IgM	63	9	1.08114
1322	RBD-IgM	64	10	1.28169
1330	RBD-IgM	41	6	2.62929
1330	RBD-IgM	44	7	2.47
1330	RBD-IgM	48	7	2.39423
1332	RBD-IgM	43	7	15.4244
1340	RBD-IgM	46	7	9.07979
1340	RBD-IgM	54	8	9.85258
1351	RBD-IgM	50	8	0.308654
1364	RBD-IgM	54	8	3.33009
1366	RBD-IgM	45	7	1.6521
1366	RBD-IgM	51	8	1.39006
1368	RBD-IgM	69	10	0.662511
1369	RBD-IgM	65	10	2.94719
1370	RBD-IgM	44	7	1.54823
1372	RBD-IgM	61	9	0.0867533
1372	RBD-IgM	64	10	0.171199
1372	RBD-IgM	65	10	0.191273
1372	RBD-IgM	72	11	0.160526
1372	RBD-IgM	74	11	0.13801
1373	RBD-IgM	76	11	5.00433
1373	RBD-IgM	78	12	4.99279
1375	RBD-IgM	45	7	3.26337
1375	RBD-IgM	58	9	0.21799
1380	RBD-IgM	48	7	6.95479
1382	RBD-IgM	59	9	0.489348
1392	RBD-IgM	72	11	0.704803
1399	RBD-IgM	74	11	1.74889
1399	RBD-IgM	75	11	2.01275
1401	RBD-IgM	25	4	3.48153
1402	RBD-IgM	65	10	0.187937
1406	RBD-IgM	59	9	1.15625
1409	RBD-IgM	65	10	0.837248
1411	RBD-IgM	68	10	0.0716259
1411	RBD-IgM	73	11	1.05131
1412	RBD-IgM	76	11	6.40116
1412	RBD-IgM	80	12	3.50098
1413	RBD-IgM	64	10	0.432738
1414	RBD-IgM	37	6	0.89625
1414	RBD-IgM	40	6	1.35726
1415	RBD-IgM	41	6	1.77204
1421	RBD-IgM	63	9	16.3778
1423	RBD-IgM	49	7	2.75851
1423	RBD-IgM	57	9	2.20306
1425	RBD-IgM	60	9	1.41385
1434	RBD-IgM	29	5	0.338928
1441	RBD-IgM	38	6	0.350555
1441	RBD-IgM	44	7	0.346838
1446	RBD-IgM	18	3	0.347919
1446	RBD-IgM	19	3	0.318563
1449	RBD-IgM	44	7	1.28222
1449	RBD-IgM	47	7	1.07025
1455	RBD-IgM	32	5	0.71517
1456	RBD-IgM	49	7	1.67218
1457	RBD-IgM	40	6	5.45456
1457	RBD-IgM	43	7	1.26323
1460	RBD-IgM	56	8	2.95382
1460	RBD-IgM	58	9	2.8755
1460	RBD-IgM	64	10	2.68737
1460	RBD-IgM	67	10	2.31959
1462	RBD-IgM	38	6	1.30358
1462	RBD-IgM	43	7	1.8688
1465	RBD-IgM	18	3	0.493079
1466	RBD-IgM	43	7	0.143535
1470	RBD-IgM	43	7	1.4052
1470	RBD-IgM	45	7	0.932072
1471	RBD-IgM	41	6	0.820876
1471	RBD-IgM	55	8	0.777007
1471	RBD-IgM	56	8	0.819612
1474	RBD-IgM	41	6	1.26039
1478	RBD-IgM	81	12	1.7451
1478	RBD-IgM	84	12	1.50993
1478	RBD-IgM	86	13	1.48534
1479	RBD-IgM	48	7	1.94322
1479	RBD-IgM	56	8	1.6635
1481	RBD-IgM	41	6	3.36928
1481	RBD-IgM	47	7	3.08121
1481	RBD-IgM	53	8	2.09213
1481	RBD-IgM	56	8	2.23829
1483	RBD-IgM	43	7	0.369898
1484	RBD-IgM	36	6	0.402721
1487	RBD-IgM	31	5	1.79176
1491	RBD-IgM	46	7	1.11607
1492	RBD-IgM	61	9	0.952284
1492	RBD-IgM	66	10	0.875428
1494	RBD-IgM	26	4	2.78098
1494	RBD-IgM	34	5	2.57376
1495	RBD-IgM	21	3	6.55625
1496	RBD-IgM	52	8	0.512896
1497	RBD-IgM	34	5	0.771344
1497	RBD-IgM	38	6	0.783769
1498	RBD-IgM	68	10	1.11301
1498	RBD-IgM	70	10	3.03748
1501	RBD-IgM	61	9	2.71976
1502	RBD-IgM	40	6	1.53496
1505	RBD-IgM	37	6	0.449483
1505	RBD-IgM	39	6	0.348165
1506	RBD-IgM	75	11	6.78408
1507	RBD-IgM	32	5	0.568232
1508	RBD-IgM	48	7	3.55248
1510	RBD-IgM	43	7	0.543822
1513	RBD-IgM	64	10	1.23703
1513	RBD-IgM	72	11	0.977644
1513	RBD-IgM	75	11	0.826393
1516	RBD-IgM	NA	NA	0.532246
1517	RBD-IgM	55	8	0.517865
1518	RBD-IgM	31	5	1.27657
1518	RBD-IgM	39	6	0.817208
1519	RBD-IgM	54	8	11.5805
1519	RBD-IgM	55	8	12.3125
1523	RBD-IgM	54	8	4.60976
1527	RBD-IgM	20	3	4.36924
1528	RBD-IgM	22	4	1.05401
1529	RBD-IgM	50	8	11.9789
1531	RBD-IgM	12	2	2.5134
1531	RBD-IgM	15	3	0.426833
1536	RBD-IgM	44	7	0.268122
1537	RBD-IgM	45	7	0.271514
1537	RBD-IgM	46	7	0.469318
1539	RBD-IgM	43	7	0.544433
1545	RBD-IgM	33	5	1.46422
1548	RBD-IgM	18	3	1.33423
1548	RBD-IgM	27	4	0.00389182
1550	RBD-IgM	16	3	2.42276
1551	RBD-IgM	20	3	11.7317
1553	RBD-IgM	55	8	0.69381
1562	RBD-IgM	21	3	0.0910738
1562	RBD-IgM	27	4	0.215034
1564	RBD-IgM	50	8	0.679544
1564	RBD-IgM	61	9	0.547375
1567	RBD-IgM	25	4	0.209334
1570	RBD-IgM	62	9	14.5809
1570	RBD-IgM	64	10	15.6168
1571	RBD-IgM	72	11	5.02658
1571	RBD-IgM	76	11	4.60865
1577	RBD-IgM	19	3	0.442165
1580	RBD-IgM	11	2	0.223552
1581	RBD-IgM	44	7	0.244454
1582	RBD-IgM	39	6	4.21767
1582	RBD-IgM	45	7	3.33028
1582	RBD-IgM	46	7	3.76362
1582	RBD-IgM	47	7	2.88272
1586	RBD-IgM	21	3	0.211761
1587	RBD-IgM	31	5	0.661456
1587	RBD-IgM	39	6	0.550327
1588	RBD-IgM	21	3	0.975863
1590	RBD-IgM	NA	NA	1.83487
1591	RBD-IgM	43	7	2.6806
1591	RBD-IgM	46	7	1.29586
1592	RBD-IgM	43	7	0.302641
1592	RBD-IgM	44	7	2.48716
1592	RBD-IgM	46	7	0.822855
1592	RBD-IgM	54	8	0.618158
1593	RBD-IgM	29	5	0.484464
1593	RBD-IgM	37	6	5.65909
1593	RBD-IgM	38	6	6.07245
1595	RBD-IgM	43	7	1.34866
1595	RBD-IgM	51	8	1.81401
1595	RBD-IgM	55	8	1.83717
1610	RBD-IgM	12	2	0.302444
1610	RBD-IgM	13	2	0.323972
1616	RBD-IgM	17	3	0.0545116
1617	RBD-IgM	10	2	0.100002
1617	RBD-IgM	12	2	1.76372
1617	RBD-IgM	14	2	0.176686
1620	RBD-IgM	27	4	1.85426
1628	RBD-IgM	35	5	3.78845
1631	RBD-IgM	14	2	0.551684
1632	RBD-IgM	44	7	0.683324
1632	RBD-IgM	45	7	0.655227
1632	RBD-IgM	46	7	0.77615
1633	RBD-IgM	56	8	0.280964
1638	RBD-IgM	36	6	1.41625
1641	RBD-IgM	9	2	2.57285
1642	RBD-IgM	40	6	16.3622
1644	RBD-IgM	51	8	5.87841
1644	RBD-IgM	61	9	0.385447
1646	RBD-IgM	29	5	0.185447
1646	RBD-IgM	30	5	0.393942
1646	RBD-IgM	35	5	8.59361
1646	RBD-IgM	38	6	0.220641
1646	RBD-IgM	40	6	0.17867
1649	RBD-IgM	52	8	0.587642
1654	RBD-IgM	11	2	1.62153
1654	RBD-IgM	19	3	1.10695
1658	RBD-IgM	61	9	2.19703
1660	RBD-IgM	40	6	0.161328
1661	RBD-IgM	47	7	0.501862
1662	RBD-IgM	45	7	1.27075
1662	RBD-IgM	47	7	1.26627
1663	RBD-IgM	42	6	0.29794
1665	RBD-IgM	42	6	8.52021
1665	RBD-IgM	50	8	7.02601
1666	RBD-IgM	61	9	1.16352
1667	RBD-IgM	66	10	0.68039
1668	RBD-IgM	50	8	0.122786
1670	RBD-IgM	69	10	1.17358
1672	RBD-IgM	52	8	8.40942
1675	RBD-IgM	43	7	0.69236
1677	RBD-IgM	34	5	0.453691
1677	RBD-IgM	37	6	1.36156
1678	RBD-IgM	42	6	1.05956
1678	RBD-IgM	44	7	15.1408
1679	RBD-IgM	41	6	23.5933
1679	RBD-IgM	43	7	16.7375
1679	RBD-IgM	44	7	16.8243
1679	RBD-IgM	45	7	18.1747
1679	RBD-IgM	47	7	17.7274
1683	RBD-IgM	46	7	3.56723
1685	RBD-IgM	43	7	2.3321
1691	RBD-IgM	49	7	1.18012
1691	RBD-IgM	60	9	0.682669
1692	RBD-IgM	38	6	1.14201
1693	RBD-IgM	11	2	2.52414
1695	RBD-IgM	53	8	1.32319
1697	RBD-IgM	59	9	0.425468
1697	RBD-IgM	60	9	0.57663
1698	RBD-IgM	44	7	0.679663
1700	RBD-IgM	42	6	1.05068
1701	RBD-IgM	42	6	1.10606
1707	RBD-IgM	51	8	0.288487
1707	RBD-IgM	54	8	0.524042
1707	RBD-IgM	57	9	0.209275
1710	RBD-IgM	62	9	2.55868
1711	RBD-IgM	57	9	2.25969
1712	RBD-IgM	28	4	0.453844
1713	RBD-IgM	71	11	0.210583
1714	RBD-IgM	42	6	2.34548
1716	RBD-IgM	56	8	0.248715
1718	RBD-IgM	17	3	3.50515
1719	RBD-IgM	42	6	1.86418
1722	RBD-IgM	65	10	1.18517
1722	RBD-IgM	75	11	0.878097
1724	RBD-IgM	43	7	2.14919
1729	RBD-IgM	19	3	2.17269
1730	RBD-IgM	38	6	0.969723
1730	RBD-IgM	40	6	1.01672
1730	RBD-IgM	42	6	0.867879
1731	RBD-IgM	55	8	0.68017
1736	RBD-IgM	42	6	1.94846
1742	RBD-IgM	59	9	0.612585
1742	RBD-IgM	61	9	0.618717
1743	RBD-IgM	39	6	0.610483
1743	RBD-IgM	42	6	0.657766
1743	RBD-IgM	43	7	0.735431
1745	RBD-IgM	41	6	1.28355
1745	RBD-IgM	43	7	3.01994
1745	RBD-IgM	45	7	3.35498
1745	RBD-IgM	47	7	3.49001
1745	RBD-IgM	51	8	3.66187
1745	RBD-IgM	52	8	2.32832
1745	RBD-IgM	53	8	1.67166
1746	RBD-IgM	45	7	0.176985
1746	RBD-IgM	49	7	0.167904
1746	RBD-IgM	57	9	0.159248
1746	RBD-IgM	58	9	0.126506
1748	RBD-IgM	44	7	2.82678
1749	RBD-IgM	45	7	4.66128
1750	RBD-IgM	60	9	1.4448
1750	RBD-IgM	61	9	1.87119
1753	RBD-IgM	57	9	1.10301
1761	RBD-IgM	39	6	0.990352
1761	RBD-IgM	44	7	0.642933
1761	RBD-IgM	45	7	0.624089
1761	RBD-IgM	51	8	0.476875
1761	RBD-IgM	52	8	0.573726
1762	RBD-IgM	54	8	13.6658
1762	RBD-IgM	61	9	16.9562
1765	RBD-IgM	58	9	1.79594
1766	RBD-IgM	61	9	2.45233
1767	RBD-IgM	39	6	0.636316
1772	RBD-IgM	54	8	3.2748
1772	RBD-IgM	57	9	2.67507
1772	RBD-IgM	59	9	3.0194
1773	RBD-IgM	53	8	0.54487
1775	RBD-IgM	49	7	5.09845
1775	RBD-IgM	52	8	0.559885
1780	RBD-IgM	39	6	18.3737
1783	RBD-IgM	59	9	0.353645
1783	RBD-IgM	61	9	0.362006
1784	RBD-IgM	61	9	0.660879
1784	RBD-IgM	65	10	0.520039
1784	RBD-IgM	66	10	0.47683
1785	RBD-IgM	66	10	1.27795
1786	RBD-IgM	32	5	2.07198
1786	RBD-IgM	34	5	1.9411
1788	RBD-IgM	71	11	0.740931
1788	RBD-IgM	72	11	0.548724
1792	RBD-IgM	78	12	0.928609
1792	RBD-IgM	80	12	0.313206
1793	RBD-IgM	40	6	0.420909
1793	RBD-IgM	43	7	0.246176
1793	RBD-IgM	48	7	1.2612
1793	RBD-IgM	49	7	0.237235
1793	RBD-IgM	50	8	0.72374
1793	RBD-IgM	51	8	0.600369
1793	RBD-IgM	52	8	0.46814
1796	RBD-IgM	73	11	1.13084
1799	RBD-IgM	12	2	0.135114
1800	RBD-IgM	61	9	0.493631
1800	RBD-IgM	67	10	0.45267
1805	RBD-IgM	37	6	1.19189
1805	RBD-IgM	43	7	6.01055
1805	RBD-IgM	48	7	0.950279
1810	RBD-IgM	49	7	0.484569
1810	RBD-IgM	51	8	0.405614
1811	RBD-IgM	68	10	1.02615
1812	RBD-IgM	53	8	0.548571
1812	RBD-IgM	61	9	0.591586
1813	RBD-IgM	37	6	0.758487
1813	RBD-IgM	44	7	0.73224
1813	RBD-IgM	45	7	1.68349
1813	RBD-IgM	46	7	1.69095
1815	RBD-IgM	60	9	1.63784
1822	RBD-IgM	35	5	6.39478
1823	RBD-IgM	50	8	0.832573
1824	RBD-IgM	34	5	9.95045
1826	RBD-IgM	62	9	0.436633
1826	RBD-IgM	68	10	27.5752
1826	RBD-IgM	74	11	21.9307
1827	RBD-IgM	30	5	2.39164
1828	RBD-IgM	51	8	2.34642
1828	RBD-IgM	56	8	2.26481
1828	RBD-IgM	64	10	1.81641
1829	RBD-IgM	61	9	1.17584
1829	RBD-IgM	68	10	2.23068
1829	RBD-IgM	72	11	1.92687
1829	RBD-IgM	74	11	1.63148
1830	RBD-IgM	58	9	0.0896684
1831	RBD-IgM	14	2	0.101623
1831	RBD-IgM	15	3	0.658452
1832	RBD-IgM	61	9	1.45524
1832	RBD-IgM	64	10	0.656267
1832	RBD-IgM	71	11	0.572664
1833	RBD-IgM	61	9	3.64046
1834	RBD-IgM	66	10	6.99396
1835	RBD-IgM	61	9	4.67787
1835	RBD-IgM	68	10	1.43669
1835	RBD-IgM	72	11	6.8087
1836	RBD-IgM	53	8	0.191486
1836	RBD-IgM	55	8	1.55459
1837	RBD-IgM	47	7	1.11679
1838	RBD-IgM	12	2	6.46203
1840	RBD-IgM	67	10	0.294026
1841	RBD-IgM	74	11	1.69179
1844	RBD-IgM	3	1	0.263771
1845	RBD-IgM	61	9	1.1648
1847	RBD-IgM	66	10	0.543852
1848	RBD-IgM	2	1	0.539744
1849	RBD-IgM	61	9	7.3006
1850	RBD-IgM	66	10	8.06148

## Sheet: RBD-IgG
PatientID	Antibody	Test_to_Onset (Day)	Test_to_Onset (Week)	Antibody Level
4	RBD-IgG	69	10	32.8532
4	RBD-IgG	73	11	28.2353
12	RBD-IgG	45	7	60.0142
22	RBD-IgG	61	9	5.34781
22	RBD-IgG	64	10	5.51972
22	RBD-IgG	66	10	5.64974
28	RBD-IgG	52	8	43.8642
28	RBD-IgG	65	10	42.7986
28	RBD-IgG	72	11	42.8019
28	RBD-IgG	73	11	45.5842
28	RBD-IgG	74	11	41.3874
31	RBD-IgG	55	8	42.1803
32	RBD-IgG	39	6	20.4373
35	RBD-IgG	38	6	31.8381
35	RBD-IgG	52	8	17.6115
35	RBD-IgG	60	9	17.0588
35	RBD-IgG	66	10	13.3774
35	RBD-IgG	67	10	15.0957
46	RBD-IgG	47	7	20.7021
48	RBD-IgG	62	9	16.6
57	RBD-IgG	61	9	18.4336
76	RBD-IgG	49	7	25.1574
82	RBD-IgG	63	9	90.3463
85	RBD-IgG	72	11	56.6515
95	RBD-IgG	41	6	35.1741
95	RBD-IgG	60	9	100.34
113	RBD-IgG	58	9	49.6105
120	RBD-IgG	53	8	11.1106
124	RBD-IgG	60	9	39.2591
134	RBD-IgG	68	10	10.3927
135	RBD-IgG	60	9	30.3843
135	RBD-IgG	63	9	16.4141
146	RBD-IgG	49	7	33.6883
148	RBD-IgG	53	8	26.1037
148	RBD-IgG	58	9	27.3985
148	RBD-IgG	63	9	26.0852
149	RBD-IgG	43	7	21.4945
156	RBD-IgG	56	8	27.2444
156	RBD-IgG	66	10	36.0319
156	RBD-IgG	67	10	34.8294
162	RBD-IgG	36	6	59.231
162	RBD-IgG	51	8	23.4802
167	RBD-IgG	50	8	24.256
169	RBD-IgG	48	7	3.81626
169	RBD-IgG	61	9	119.836
171	RBD-IgG	49	7	40.0524
171	RBD-IgG	50	8	51.1226
171	RBD-IgG	53	8	34.6778
173	RBD-IgG	45	7	61.2818
173	RBD-IgG	57	9	31.6516
175	RBD-IgG	44	7	37.5686
175	RBD-IgG	59	9	25.4446
175	RBD-IgG	64	10	29.0202
175	RBD-IgG	66	10	25.2363
179	RBD-IgG	60	9	16.1391
179	RBD-IgG	61	9	13.583
180	RBD-IgG	49	7	42.5004
180	RBD-IgG	58	9	35.8876
181	RBD-IgG	47	7	17.6892
181	RBD-IgG	58	9	13.8262
182	RBD-IgG	47	7	54.0487
184	RBD-IgG	57	9	40.1165
186	RBD-IgG	47	7	35.189
202	RBD-IgG	48	7	25.5902
202	RBD-IgG	51	8	11.7349
202	RBD-IgG	52	8	24.1273
207	RBD-IgG	55	8	14.5002
207	RBD-IgG	61	9	12.5414
221	RBD-IgG	46	7	13.3988
221	RBD-IgG	54	8	19.2422
223	RBD-IgG	65	10	52.7554
225	RBD-IgG	47	7	71.318
225	RBD-IgG	53	8	65.2974
225	RBD-IgG	58	9	32.8348
225	RBD-IgG	64	10	51.9361
225	RBD-IgG	67	10	47.3672
227	RBD-IgG	69	10	62.9554
227	RBD-IgG	70	10	61.7448
230	RBD-IgG	58	9	13.4306
238	RBD-IgG	56	8	59.2747
240	RBD-IgG	67	10	8.30265
240	RBD-IgG	71	11	9.00084
243	RBD-IgG	14	2	3.62994
254	RBD-IgG	61	9	26.6341
256	RBD-IgG	57	9	22.1909
271	RBD-IgG	51	8	49.2354
271	RBD-IgG	54	8	31.0894
310	RBD-IgG	51	8	16.936
310	RBD-IgG	55	8	27.63
316	RBD-IgG	33	5	64.4128
316	RBD-IgG	37	6	59.7201
324	RBD-IgG	50	8	13.6649
324	RBD-IgG	54	8	12.0177
329	RBD-IgG	47	7	13.2032
342	RBD-IgG	36	6	17.2011
344	RBD-IgG	46	7	47.7609
344	RBD-IgG	55	8	35.8695
344	RBD-IgG	58	9	22.7126
344	RBD-IgG	66	10	31.8364
354	RBD-IgG	62	9	38.4797
354	RBD-IgG	72	11	35.1447
354	RBD-IgG	76	11	29.521
355	RBD-IgG	77	11	5.94551
357	RBD-IgG	66	10	12.6971
360	RBD-IgG	43	7	27.3207
363	RBD-IgG	58	9	5.78717
372	RBD-IgG	55	8	38.7348
384	RBD-IgG	55	8	16.8365
384	RBD-IgG	62	9	16.0069
391	RBD-IgG	37	6	9.55601
391	RBD-IgG	39	6	17.4924
391	RBD-IgG	47	7	19.5027
391	RBD-IgG	49	7	16.1962
418	RBD-IgG	53	8	15.8607
420	RBD-IgG	40	6	58.2354
420	RBD-IgG	51	8	59.5565
420	RBD-IgG	57	9	47.2499
420	RBD-IgG	62	9	46.3699
421	RBD-IgG	48	7	16.3422
421	RBD-IgG	63	9	7.28011
508	RBD-IgG	25	4	12.2364
508	RBD-IgG	39	6	9.40601
508	RBD-IgG	41	6	12.1859
508	RBD-IgG	46	7	8.69071
508	RBD-IgG	47	7	10.0256
515	RBD-IgG	25	4	19.181
515	RBD-IgG	53	8	16.0426
520	RBD-IgG	33	5	24.5074
554	RBD-IgG	38	6	0.287917
554	RBD-IgG	41	6	0.350807
576	RBD-IgG	94	14	35.7366
576	RBD-IgG	95	14	42.4539
583	RBD-IgG	15	3	46.6778
583	RBD-IgG	30	5	1.14696
586	RBD-IgG	60	9	20.4105
589	RBD-IgG	50	8	15.4798
596	RBD-IgG	65	10	18.5371
602	RBD-IgG	56	8	51.7268
602	RBD-IgG	61	9	8.77889
602	RBD-IgG	64	10	16.5571
602	RBD-IgG	65	10	7.81577
603	RBD-IgG	83	12	5.20128
606	RBD-IgG	64	10	6.43221
607	RBD-IgG	60	9	47.9987
608	RBD-IgG	61	9	35.9736
609	RBD-IgG	68	10	26.8376
618	RBD-IgG	54	8	71.8303
620	RBD-IgG	69	10	13.9337
630	RBD-IgG	65	10	1.62416
632	RBD-IgG	39	6	10.8532
637	RBD-IgG	55	8	45.0062
637	RBD-IgG	64	10	44.5955
637	RBD-IgG	65	10	50.9583
639	RBD-IgG	44	7	10.7802
639	RBD-IgG	54	8	2.35665
641	RBD-IgG	59	9	9.89665
643	RBD-IgG	50	8	10.5939
647	RBD-IgG	60	9	80.0906
664	RBD-IgG	23	4	17.4582
667	RBD-IgG	53	8	4.4514
669	RBD-IgG	43	7	4.63584
669	RBD-IgG	60	9	53.7182
669	RBD-IgG	65	10	30.3191
671	RBD-IgG	49	7	24.9849
704	RBD-IgG	40	6	82.4958
724	RBD-IgG	53	8	13.4892
724	RBD-IgG	56	8	13.6708
726	RBD-IgG	59	9	35.8053
736	RBD-IgG	60	9	13.3706
737	RBD-IgG	59	9	80.9878
737	RBD-IgG	69	10	72.6764
737	RBD-IgG	73	11	70.3727
740	RBD-IgG	41	6	12.0945
747	RBD-IgG	58	9	24.5305
747	RBD-IgG	66	10	21.4399
754	RBD-IgG	53	8	87.4261
754	RBD-IgG	57	9	95.9156
756	RBD-IgG	34	5	61.641
757	RBD-IgG	48	7	48.0329
763	RBD-IgG	57	9	44.875
769	RBD-IgG	48	7	59.3774
773	RBD-IgG	44	7	15.2226
773	RBD-IgG	47	7	32.8643
774	RBD-IgG	49	7	87.5151
774	RBD-IgG	52	8	94.502
774	RBD-IgG	54	8	102.062
774	RBD-IgG	57	9	94.1805
774	RBD-IgG	63	9	87.0834
792	RBD-IgG	65	10	16.9936
799	RBD-IgG	25	4	65.5233
821	RBD-IgG	54	8	27.4508
823	RBD-IgG	68	10	34.6543
824	RBD-IgG	43	7	4.56036
832	RBD-IgG	38	6	75.2262
840	RBD-IgG	41	6	18.9193
851	RBD-IgG	43	7	17.9211
859	RBD-IgG	30	5	33.0424
873	RBD-IgG	42	6	47.8427
873	RBD-IgG	56	8	28.4196
880	RBD-IgG	20	3	84.4215
880	RBD-IgG	30	5	28.9062
880	RBD-IgG	31	5	64.9747
880	RBD-IgG	35	5	59.3017
882	RBD-IgG	51	8	16.0555
892	RBD-IgG	22	4	18.1371
895	RBD-IgG	56	8	4.23643
928	RBD-IgG	19	3	13.4429
929	RBD-IgG	36	6	24.2467
935	RBD-IgG	57	9	16.6731
935	RBD-IgG	60	9	13.1587
935	RBD-IgG	64	10	14.7657
935	RBD-IgG	73	11	11.979
935	RBD-IgG	74	11	10.5241
939	RBD-IgG	46	7	31.993
939	RBD-IgG	58	9	6.29444
939	RBD-IgG	60	9	25.6094
939	RBD-IgG	61	9	26.4726
942	RBD-IgG	50	8	16.0789
942	RBD-IgG	63	9	13.0454
944	RBD-IgG	41	6	16.8649
944	RBD-IgG	54	8	12.499
944	RBD-IgG	55	8	13.5787
955	RBD-IgG	54	8	6.21568
962	RBD-IgG	50	8	51.7302
974	RBD-IgG	55	8	9.25025
974	RBD-IgG	64	10	8.08581
981	RBD-IgG	32	5	7.49103
981	RBD-IgG	38	6	18.8114
988	RBD-IgG	44	7	3.92353
997	RBD-IgG	50	8	3.84201
1001	RBD-IgG	54	8	33.4278
1006	RBD-IgG	49	7	20.7715
1006	RBD-IgG	61	9	15.8956
1034	RBD-IgG	50	8	25.5817
1042	RBD-IgG	51	8	13.6631
1042	RBD-IgG	56	8	12.7949
1055	RBD-IgG	80	12	31.4725
1055	RBD-IgG	88	13	29.3716
1059	RBD-IgG	52	8	54.5756
1064	RBD-IgG	26	4	39.7276
1066	RBD-IgG	51	8	20.8011
1067	RBD-IgG	48	7	25.7175
1070	RBD-IgG	38	6	13.7177
1077	RBD-IgG	32	5	21.9601
1078	RBD-IgG	52	8	46.0501
1080	RBD-IgG	35	5	0.0261102
1081	RBD-IgG	61	9	7.63807
1081	RBD-IgG	63	9	9.99322
1085	RBD-IgG	38	6	10.4985
1086	RBD-IgG	40	6	32.5403
1086	RBD-IgG	42	6	10.3137
1086	RBD-IgG	45	7	51.5613
1086	RBD-IgG	52	8	47.8008
1086	RBD-IgG	53	8	52.784
1087	RBD-IgG	47	7	41.8977
1087	RBD-IgG	63	9	23.3213
1087	RBD-IgG	67	10	27.9634
1087	RBD-IgG	68	10	29.404
1090	RBD-IgG	59	9	43.54
1091	RBD-IgG	54	8	39.5374
1092	RBD-IgG	53	8	22.9269
1094	RBD-IgG	62	9	4.50969
1095	RBD-IgG	53	8	1.54687
1095	RBD-IgG	60	9	1.67518
1096	RBD-IgG	2	1	1.89279
1096	RBD-IgG	14	2	9.35914
1096	RBD-IgG	16	3	16.0069
1096	RBD-IgG	19	3	5.87447
1106	RBD-IgG	36	6	5.17152
1106	RBD-IgG	47	7	5.50897
1106	RBD-IgG	50	8	33.2792
1107	RBD-IgG	54	8	0.00837027
1107	RBD-IgG	59	9	30.4047
1107	RBD-IgG	61	9	27.8339
1109	RBD-IgG	70	10	40.2
1112	RBD-IgG	5	1	0.953446
1117	RBD-IgG	63	9	37.0775
1118	RBD-IgG	43	7	33.4779
1119	RBD-IgG	46	7	4.70116
1124	RBD-IgG	47	7	7.27286
1137	RBD-IgG	38	6	21.7745
1137	RBD-IgG	51	8	63.1304
1137	RBD-IgG	52	8	16.5635
1139	RBD-IgG	43	7	66.5482
1146	RBD-IgG	22	4	45.2631
1155	RBD-IgG	36	6	19.0638
1155	RBD-IgG	43	7	18.794
1155	RBD-IgG	50	8	16.6411
1155	RBD-IgG	58	9	14.4096
1155	RBD-IgG	59	9	14.3019
1166	RBD-IgG	36	6	37.7868
1166	RBD-IgG	52	8	22.7266
1166	RBD-IgG	58	9	21.6593
1171	RBD-IgG	66	10	6.05162
1205	RBD-IgG	41	6	0.199667
1205	RBD-IgG	57	9	10.7892
1205	RBD-IgG	65	10	8.16535
1209	RBD-IgG	29	5	81.8545
1213	RBD-IgG	47	7	31.2552
1214	RBD-IgG	45	7	28.6927
1214	RBD-IgG	57	9	23.5759
1214	RBD-IgG	59	9	16.2987
1214	RBD-IgG	65	10	16.1988
1214	RBD-IgG	66	10	19.9543
1219	RBD-IgG	67	10	63.6879
1220	RBD-IgG	36	6	57.3242
1224	RBD-IgG	86	13	9.63998
1224	RBD-IgG	87	13	9.95034
1225	RBD-IgG	14	2	8.34892
1225	RBD-IgG	20	3	7.69967
1225	RBD-IgG	26	4	6.55681
1226	RBD-IgG	50	8	77.6718
1233	RBD-IgG	61	9	9.64143
1234	RBD-IgG	47	7	44.2243
1234	RBD-IgG	56	8	36.4552
1234	RBD-IgG	57	9	37.4675
1234	RBD-IgG	59	9	95.55
1234	RBD-IgG	62	9	32.0955
1237	RBD-IgG	36	6	4.98231
1238	RBD-IgG	46	7	14.0193
1242	RBD-IgG	29	5	0.0111337
1242	RBD-IgG	38	6	14.2988
1245	RBD-IgG	21	3	4.81148
1247	RBD-IgG	36	6	102.859
1248	RBD-IgG	56	8	23.3089
1249	RBD-IgG	36	6	16.222
1250	RBD-IgG	36	6	30.7333
1251	RBD-IgG	44	7	56.3695
1252	RBD-IgG	46	7	20.4224
1257	RBD-IgG	56	8	49.7053
1269	RBD-IgG	42	6	53.709
1269	RBD-IgG	49	7	51.132
1269	RBD-IgG	53	8	52.7001
1270	RBD-IgG	47	7	9.21253
1273	RBD-IgG	36	6	61.7605
1274	RBD-IgG	39	6	0.466177
1275	RBD-IgG	31	5	24.6514
1278	RBD-IgG	36	6	29.3165
1279	RBD-IgG	19	3	85.2352
1281	RBD-IgG	52	8	0.972276
1288	RBD-IgG	54	8	30.6386
1288	RBD-IgG	59	9	21.3782
1288	RBD-IgG	60	9	32.3853
1288	RBD-IgG	61	9	42.7414
1290	RBD-IgG	48	7	36.692
1290	RBD-IgG	54	8	48.8101
1290	RBD-IgG	55	8	37.9065
1290	RBD-IgG	56	8	38.8612
1291	RBD-IgG	133	19	53.0015
1291	RBD-IgG	139	20	31.9832
1291	RBD-IgG	140	20	43.2117
1291	RBD-IgG	141	21	46.175
1293	RBD-IgG	39	6	0.0214329
1294	RBD-IgG	45	7	71.3908
1294	RBD-IgG	49	7	63.491
1294	RBD-IgG	52	8	62.9013
1301	RBD-IgG	52	8	15.136
1309	RBD-IgG	20	3	54.9649
1312	RBD-IgG	56	8	35.1511
1312	RBD-IgG	61	9	27.0367
1322	RBD-IgG	59	9	47.2766
1322	RBD-IgG	63	9	46.2985
1322	RBD-IgG	64	10	50.7014
1330	RBD-IgG	41	6	40.8949
1330	RBD-IgG	44	7	52.0587
1330	RBD-IgG	48	7	53.9984
1332	RBD-IgG	43	7	29.7217
1340	RBD-IgG	46	7	31.2608
1340	RBD-IgG	54	8	31.1956
1351	RBD-IgG	50	8	1.50385
1364	RBD-IgG	54	8	18.7959
1366	RBD-IgG	45	7	112.012
1366	RBD-IgG	51	8	113.098
1368	RBD-IgG	69	10	8.87466
1369	RBD-IgG	65	10	24.3428
1370	RBD-IgG	44	7	8.40624
1372	RBD-IgG	61	9	2.49336
1372	RBD-IgG	64	10	4.92588
1372	RBD-IgG	65	10	5.84424
1372	RBD-IgG	72	11	4.46073
1372	RBD-IgG	74	11	4.12328
1373	RBD-IgG	76	11	23.2491
1373	RBD-IgG	78	12	22.647
1375	RBD-IgG	45	7	46.2169
1375	RBD-IgG	58	9	18.0696
1380	RBD-IgG	48	7	31.5212
1382	RBD-IgG	59	9	12.369
1392	RBD-IgG	72	11	6.4464
1399	RBD-IgG	74	11	28.0758
1399	RBD-IgG	75	11	33.4643
1401	RBD-IgG	25	4	22.879
1402	RBD-IgG	65	10	17.0123
1406	RBD-IgG	59	9	18.453
1409	RBD-IgG	65	10	45.1717
1411	RBD-IgG	68	10	0.307121
1411	RBD-IgG	73	11	58.7524
1412	RBD-IgG	76	11	27.2676
1412	RBD-IgG	80	12	45.5886
1413	RBD-IgG	64	10	17.2164
1414	RBD-IgG	37	6	7.46192
1414	RBD-IgG	40	6	14.0097
1415	RBD-IgG	41	6	54.6811
1421	RBD-IgG	63	9	39.0093
1423	RBD-IgG	49	7	26.8681
1423	RBD-IgG	57	9	20.7078
1425	RBD-IgG	60	9	72.9534
1434	RBD-IgG	29	5	1.67252
1441	RBD-IgG	38	6	0.0179549
1441	RBD-IgG	44	7	0.0206084
1446	RBD-IgG	18	3	13.2265
1446	RBD-IgG	19	3	12.4438
1449	RBD-IgG	44	7	41.3232
1449	RBD-IgG	47	7	37.0214
1455	RBD-IgG	32	5	80.0657
1456	RBD-IgG	49	7	7.12925
1457	RBD-IgG	40	6	84.7573
1457	RBD-IgG	43	7	41.932
1460	RBD-IgG	56	8	37.7407
1460	RBD-IgG	58	9	35.6737
1460	RBD-IgG	64	10	33.5531
1460	RBD-IgG	67	10	29.9143
1462	RBD-IgG	38	6	0.0447047
1462	RBD-IgG	43	7	0.181208
1465	RBD-IgG	18	3	2.66481
1466	RBD-IgG	43	7	0.0250259
1470	RBD-IgG	43	7	9.36694
1470	RBD-IgG	45	7	5.94498
1471	RBD-IgG	41	6	2.54837
1471	RBD-IgG	55	8	2.55205
1471	RBD-IgG	56	8	2.48684
1474	RBD-IgG	41	6	15.0639
1478	RBD-IgG	81	12	12.0734
1478	RBD-IgG	84	12	10.3107
1478	RBD-IgG	86	13	10.1976
1479	RBD-IgG	48	7	14.8909
1479	RBD-IgG	56	8	12.8496
1481	RBD-IgG	41	6	36.8911
1481	RBD-IgG	47	7	41.0633
1481	RBD-IgG	53	8	32.1193
1481	RBD-IgG	56	8	32.6461
1483	RBD-IgG	43	7	2.30164
1484	RBD-IgG	36	6	13.657
1487	RBD-IgG	31	5	44.1755
1491	RBD-IgG	46	7	17.2751
1492	RBD-IgG	61	9	45.985
1492	RBD-IgG	66	10	43.8071
1494	RBD-IgG	26	4	6.25803
1494	RBD-IgG	34	5	5.28527
1495	RBD-IgG	21	3	31.9542
1496	RBD-IgG	52	8	5.69745
1497	RBD-IgG	34	5	38.9693
1497	RBD-IgG	38	6	35.3038
1498	RBD-IgG	68	10	16.0731
1498	RBD-IgG	70	10	21.9249
1501	RBD-IgG	61	9	50.5693
1502	RBD-IgG	40	6	20.1277
1505	RBD-IgG	37	6	0.550114
1505	RBD-IgG	39	6	0.397131
1506	RBD-IgG	75	11	19.7909
1507	RBD-IgG	32	5	9.80616
1508	RBD-IgG	48	7	38.1944
1510	RBD-IgG	43	7	83.641
1513	RBD-IgG	64	10	13.9403
1513	RBD-IgG	72	11	12.0958
1513	RBD-IgG	75	11	11.118
1516	RBD-IgG	NA	NA	6.85454
1517	RBD-IgG	55	8	40.274
1518	RBD-IgG	31	5	28.647
1518	RBD-IgG	39	6	20.8744
1519	RBD-IgG	54	8	73.9986
1519	RBD-IgG	55	8	78.7076
1523	RBD-IgG	54	8	87.7751
1527	RBD-IgG	20	3	4.09533
1528	RBD-IgG	22	4	5.7319
1529	RBD-IgG	50	8	3.45867
1531	RBD-IgG	12	2	58.0418
1531	RBD-IgG	15	3	46.7502
1536	RBD-IgG	44	7	36.4215
1537	RBD-IgG	45	7	3.98309
1537	RBD-IgG	46	7	7.97605
1539	RBD-IgG	43	7	34.6347
1545	RBD-IgG	33	5	18.6252
1548	RBD-IgG	18	3	6.39337
1548	RBD-IgG	27	4	0.0147017
1550	RBD-IgG	16	3	10.3088
1551	RBD-IgG	20	3	106.958
1553	RBD-IgG	55	8	60.888
1562	RBD-IgG	21	3	0.0387881
1562	RBD-IgG	27	4	0.0360296
1564	RBD-IgG	50	8	7.81354
1564	RBD-IgG	61	9	5.81935
1567	RBD-IgG	25	4	0.109978
1570	RBD-IgG	62	9	29.224
1570	RBD-IgG	64	10	32.0662
1571	RBD-IgG	72	11	16.9306
1571	RBD-IgG	76	11	19.0185
1577	RBD-IgG	19	3	0.0204285
1580	RBD-IgG	11	2	0.0243063
1581	RBD-IgG	44	7	0.765083
1582	RBD-IgG	39	6	48.8938
1582	RBD-IgG	45	7	46.8484
1582	RBD-IgG	46	7	47.4608
1582	RBD-IgG	47	7	39.7094
1586	RBD-IgG	21	3	12.5826
1587	RBD-IgG	31	5	6.36249
1587	RBD-IgG	39	6	4.02943
1588	RBD-IgG	21	3	22.7041
1590	RBD-IgG	NA	NA	11.95
1591	RBD-IgG	43	7	8.58755
1591	RBD-IgG	46	7	10.4307
1592	RBD-IgG	43	7	8.31908
1592	RBD-IgG	44	7	21.1551
1592	RBD-IgG	46	7	19.0825
1592	RBD-IgG	54	8	19.1976
1593	RBD-IgG	29	5	21.5954
1593	RBD-IgG	37	6	20.4325
1593	RBD-IgG	38	6	22.7225
1595	RBD-IgG	43	7	10.7
1595	RBD-IgG	51	8	46.6646
1595	RBD-IgG	55	8	43.9817
1610	RBD-IgG	12	2	0.0170903
1610	RBD-IgG	13	2	0.0197688
1616	RBD-IgG	17	3	0.0227072
1617	RBD-IgG	10	2	0.021268
1617	RBD-IgG	12	2	54.5373
1617	RBD-IgG	14	2	0.0281941
1620	RBD-IgG	27	4	34.2988
1628	RBD-IgG	35	5	15.748
1631	RBD-IgG	14	2	7.00474
1632	RBD-IgG	44	7	60.2607
1632	RBD-IgG	45	7	59.2671
1632	RBD-IgG	46	7	61.3113
1633	RBD-IgG	56	8	6.61576
1638	RBD-IgG	36	6	16.8316
1641	RBD-IgG	9	2	0.0509962
1642	RBD-IgG	40	6	59.7849
1644	RBD-IgG	51	8	6.17754
1644	RBD-IgG	61	9	1.67878
1646	RBD-IgG	29	5	0.950443
1646	RBD-IgG	30	5	2.36961
1646	RBD-IgG	35	5	25.7147
1646	RBD-IgG	38	6	1.14314
1646	RBD-IgG	40	6	2.59795
1649	RBD-IgG	52	8	6.40959
1654	RBD-IgG	11	2	57.3499
1654	RBD-IgG	19	3	35.0208
1658	RBD-IgG	61	9	32.7526
1660	RBD-IgG	40	6	2.61805
1661	RBD-IgG	47	7	21.8945
1662	RBD-IgG	45	7	3.47666
1662	RBD-IgG	47	7	3.65141
1663	RBD-IgG	42	6	31.2744
1665	RBD-IgG	42	6	18.3217
1665	RBD-IgG	50	8	21.2055
1666	RBD-IgG	61	9	98.2112
1667	RBD-IgG	66	10	21.4215
1668	RBD-IgG	50	8	8.24613
1670	RBD-IgG	69	10	18.6522
1672	RBD-IgG	52	8	16.1472
1675	RBD-IgG	43	7	8.11574
1677	RBD-IgG	34	5	0.766752
1677	RBD-IgG	37	6	29.3246
1678	RBD-IgG	42	6	12.1364
1678	RBD-IgG	44	7	27.8781
1679	RBD-IgG	41	6	47.2635
1679	RBD-IgG	43	7	39.1171
1679	RBD-IgG	44	7	38.1556
1679	RBD-IgG	45	7	40.9187
1679	RBD-IgG	47	7	34.6383
1683	RBD-IgG	46	7	21.7839
1685	RBD-IgG	43	7	44.8597
1691	RBD-IgG	49	7	91.8955
1691	RBD-IgG	60	9	78.5804
1692	RBD-IgG	38	6	63.9571
1693	RBD-IgG	11	2	3.58986
1695	RBD-IgG	53	8	17.4711
1697	RBD-IgG	59	9	15.5337
1697	RBD-IgG	60	9	14.6224
1698	RBD-IgG	44	7	51.6423
1700	RBD-IgG	42	6	12.0815
1701	RBD-IgG	42	6	35.8957
1707	RBD-IgG	51	8	4.23154
1707	RBD-IgG	54	8	4.48056
1707	RBD-IgG	57	9	4.58679
1710	RBD-IgG	62	9	20.7422
1711	RBD-IgG	57	9	10.3348
1712	RBD-IgG	28	4	1.05414
1713	RBD-IgG	71	11	3.20942
1714	RBD-IgG	42	6	14.3646
1716	RBD-IgG	56	8	6.01988
1718	RBD-IgG	17	3	48.2411
1719	RBD-IgG	42	6	74.2813
1722	RBD-IgG	65	10	21.0448
1722	RBD-IgG	75	11	19.4108
1724	RBD-IgG	43	7	66.6104
1729	RBD-IgG	19	3	74.4658
1730	RBD-IgG	38	6	78.7084
1730	RBD-IgG	40	6	76.9269
1730	RBD-IgG	42	6	79.864
1731	RBD-IgG	55	8	47.5612
1736	RBD-IgG	42	6	52.0594
1742	RBD-IgG	59	9	3.90697
1742	RBD-IgG	61	9	3.76752
1743	RBD-IgG	39	6	19.2585
1743	RBD-IgG	42	6	29.7891
1743	RBD-IgG	43	7	22.2872
1745	RBD-IgG	41	6	29.6185
1745	RBD-IgG	43	7	3.25914
1745	RBD-IgG	45	7	4.17718
1745	RBD-IgG	47	7	4.78833
1745	RBD-IgG	51	8	4.75768
1745	RBD-IgG	52	8	2.15452
1745	RBD-IgG	53	8	1.77124
1746	RBD-IgG	45	7	2.98663
1746	RBD-IgG	49	7	3.91577
1746	RBD-IgG	57	9	3.44979
1746	RBD-IgG	58	9	2.45695
1748	RBD-IgG	44	7	84.2474
1749	RBD-IgG	45	7	80.1667
1750	RBD-IgG	60	9	47.7778
1750	RBD-IgG	61	9	52.2333
1753	RBD-IgG	57	9	16.2236
1761	RBD-IgG	39	6	72.6076
1761	RBD-IgG	44	7	57.8886
1761	RBD-IgG	45	7	59.3979
1761	RBD-IgG	51	8	53.6686
1761	RBD-IgG	52	8	53.4066
1762	RBD-IgG	54	8	39.9673
1762	RBD-IgG	61	9	42.0963
1765	RBD-IgG	58	9	11.1196
1766	RBD-IgG	61	9	13.7164
1767	RBD-IgG	39	6	12.8619
1772	RBD-IgG	54	8	44.6434
1772	RBD-IgG	57	9	15.9873
1772	RBD-IgG	59	9	16.0635
1773	RBD-IgG	53	8	22.7191
1775	RBD-IgG	49	7	16.5563
1775	RBD-IgG	52	8	24.1865
1780	RBD-IgG	39	6	18.1062
1783	RBD-IgG	59	9	21.5248
1783	RBD-IgG	61	9	20.6644
1784	RBD-IgG	61	9	52.1135
1784	RBD-IgG	65	10	1.84651
1784	RBD-IgG	66	10	40.2973
1785	RBD-IgG	66	10	46.0216
1786	RBD-IgG	32	5	24.2595
1786	RBD-IgG	34	5	24.0087
1788	RBD-IgG	71	11	18.487
1788	RBD-IgG	72	11	31.8096
1792	RBD-IgG	78	12	5.62882
1792	RBD-IgG	80	12	19.9313
1793	RBD-IgG	40	6	15.442
1793	RBD-IgG	43	7	8.18477
1793	RBD-IgG	48	7	59.9258
1793	RBD-IgG	49	7	5.24672
1793	RBD-IgG	50	8	5.73667
1793	RBD-IgG	51	8	4.56247
1793	RBD-IgG	52	8	4.02346
1796	RBD-IgG	73	11	22.966
1799	RBD-IgG	12	2	0.897548
1800	RBD-IgG	61	9	98.2413
1800	RBD-IgG	67	10	100.473
1805	RBD-IgG	37	6	4.01628
1805	RBD-IgG	43	7	5.34258
1805	RBD-IgG	48	7	3.63657
1810	RBD-IgG	49	7	26.4846
1810	RBD-IgG	51	8	26.4936
1811	RBD-IgG	68	10	35.6111
1812	RBD-IgG	53	8	27.7952
1812	RBD-IgG	61	9	27.9844
1813	RBD-IgG	37	6	2.59596
1813	RBD-IgG	44	7	5.38237
1813	RBD-IgG	45	7	7.19638
1813	RBD-IgG	46	7	6.46488
1815	RBD-IgG	60	9	34.4909
1822	RBD-IgG	35	5	46.7549
1823	RBD-IgG	50	8	27.6959
1824	RBD-IgG	34	5	6.8006
1826	RBD-IgG	62	9	1.32312
1826	RBD-IgG	68	10	27.1001
1826	RBD-IgG	74	11	23.8727
1827	RBD-IgG	30	5	20.0984
1828	RBD-IgG	51	8	13.5597
1828	RBD-IgG	56	8	11.1042
1828	RBD-IgG	64	10	9.15228
1829	RBD-IgG	61	9	7.30235
1829	RBD-IgG	68	10	13.7553
1829	RBD-IgG	72	11	16.0792
1829	RBD-IgG	74	11	13.1355
1830	RBD-IgG	58	9	1.55335
1831	RBD-IgG	14	2	0.0507263
1831	RBD-IgG	15	3	2.21158
1832	RBD-IgG	61	9	28.0953
1832	RBD-IgG	64	10	23.0262
1832	RBD-IgG	71	11	21.4153
1833	RBD-IgG	61	9	55.4803
1834	RBD-IgG	66	10	13.9231
1835	RBD-IgG	61	9	12.2734
1835	RBD-IgG	68	10	28.2201
1835	RBD-IgG	72	11	17.8711
1836	RBD-IgG	53	8	6.30404
1836	RBD-IgG	55	8	12.2074
1837	RBD-IgG	47	7	29.8501
1838	RBD-IgG	12	2	53.0931
1840	RBD-IgG	67	10	47.7828
1841	RBD-IgG	74	11	66.3225
1844	RBD-IgG	3	1	6.45052
1845	RBD-IgG	61	9	5.84451
1847	RBD-IgG	66	10	43.9112
1848	RBD-IgG	2	1	18.4667
1849	RBD-IgG	61	9	67.3145
1850	RBD-IgG	66	10	42.9103

## Sheet: N-IgM
PatientID	Antibody	Test_to_Onset (Day)	Test_to_Onset (Week)	Antibody Level
4	N-IgM	69	10	0.192719
4	N-IgM	73	11	0.178746
12	N-IgM	45	7	0.297774
22	N-IgM	61	9	0.536338
22	N-IgM	64	10	0.428447
22	N-IgM	66	10	0.418731
28	N-IgM	52	8	0.0882823
28	N-IgM	65	10	0.195213
28	N-IgM	72	11	0.394151
28	N-IgM	73	11	0.427804
28	N-IgM	74	11	0.296124
31	N-IgM	55	8	0.557126
32	N-IgM	39	6	1.00028
35	N-IgM	38	6	0.663072
35	N-IgM	52	8	0.357622
35	N-IgM	60	9	0.300003
35	N-IgM	66	10	0.206597
35	N-IgM	67	10	0.276886
46	N-IgM	47	7	2.18027
48	N-IgM	62	9	0.254087
57	N-IgM	61	9	2.87207
76	N-IgM	49	7	0.311718
82	N-IgM	63	9	2.16346
85	N-IgM	72	11	0.565221
95	N-IgM	41	6	1.31615
95	N-IgM	60	9	0.492209
113	N-IgM	58	9	2.81579
120	N-IgM	53	8	0.361265
124	N-IgM	60	9	0.527489
134	N-IgM	68	10	2.18491
135	N-IgM	60	9	0.192896
135	N-IgM	63	9	0.0995136
146	N-IgM	49	7	0.494042
148	N-IgM	53	8	0.435569
148	N-IgM	58	9	0.341532
148	N-IgM	63	9	0.295581
149	N-IgM	43	7	0.5481
156	N-IgM	56	8	1.2188
156	N-IgM	66	10	2.84477
156	N-IgM	67	10	6.32141
162	N-IgM	36	6	15.2601
162	N-IgM	51	8	4.59356
167	N-IgM	50	8	0.485806
169	N-IgM	48	7	1.09606
169	N-IgM	61	9	0.894361
171	N-IgM	49	7	0.757162
171	N-IgM	50	8	0.863338
171	N-IgM	53	8	0.590873
173	N-IgM	45	7	4.58296
173	N-IgM	57	9	0.0865313
175	N-IgM	44	7	0.393167
175	N-IgM	59	9	0.260119
175	N-IgM	64	10	0.601551
175	N-IgM	66	10	0.213448
179	N-IgM	60	9	1.74914
179	N-IgM	61	9	2.79652
180	N-IgM	49	7	3.43222
180	N-IgM	58	9	0.498895
181	N-IgM	47	7	1.28286
181	N-IgM	58	9	0.788167
182	N-IgM	47	7	1.74692
184	N-IgM	57	9	4.69269
186	N-IgM	47	7	0.588409
202	N-IgM	48	7	1.79774
202	N-IgM	51	8	0.45549
202	N-IgM	52	8	1.31116
207	N-IgM	55	8	0.2804
207	N-IgM	61	9	0.194334
221	N-IgM	46	7	2.35072
221	N-IgM	54	8	2.0978
223	N-IgM	65	10	0.235864
225	N-IgM	47	7	3.07713
225	N-IgM	53	8	0.66569
225	N-IgM	58	9	1.45071
225	N-IgM	64	10	1.04214
225	N-IgM	67	10	1.61013
227	N-IgM	69	10	0.37729
227	N-IgM	70	10	0.45529
230	N-IgM	58	9	0.558992
238	N-IgM	56	8	1.36704
240	N-IgM	67	10	0.0574477
240	N-IgM	71	11	0.0476786
243	N-IgM	14	2	0.223259
254	N-IgM	61	9	3.49403
256	N-IgM	57	9	0.233376
271	N-IgM	51	8	0.621413
271	N-IgM	54	8	1.33236
310	N-IgM	51	8	1.79883
310	N-IgM	55	8	2.81431
316	N-IgM	33	5	0.29024
316	N-IgM	37	6	0.228199
324	N-IgM	50	8	5.79879
324	N-IgM	54	8	5.07967
329	N-IgM	47	7	5.76914
342	N-IgM	36	6	5.25917
344	N-IgM	46	7	0.490782
344	N-IgM	55	8	0.472446
344	N-IgM	58	9	0.72307
344	N-IgM	66	10	0.377968
354	N-IgM	62	9	0.449017
354	N-IgM	72	11	0.341167
354	N-IgM	76	11	0.366613
355	N-IgM	77	11	0.361763
357	N-IgM	66	10	0.448822
360	N-IgM	43	7	0.828647
363	N-IgM	58	9	0.889379
372	N-IgM	55	8	0.580686
384	N-IgM	55	8	11.1238
384	N-IgM	62	9	10.7935
391	N-IgM	37	6	1.91185
391	N-IgM	39	6	2.69819
391	N-IgM	47	7	2.90991
391	N-IgM	49	7	2.6099
418	N-IgM	53	8	0.207812
420	N-IgM	40	6	1.19404
420	N-IgM	51	8	1.01892
420	N-IgM	57	9	0.708823
420	N-IgM	62	9	0.73579
421	N-IgM	48	7	1.00644
421	N-IgM	63	9	0.338184
508	N-IgM	25	4	0.510185
508	N-IgM	39	6	0.445367
508	N-IgM	41	6	0.648757
508	N-IgM	46	7	0.429756
508	N-IgM	47	7	0.502656
515	N-IgM	25	4	0.384264
515	N-IgM	53	8	0.389588
520	N-IgM	33	5	2.53953
554	N-IgM	38	6	0.298158
554	N-IgM	41	6	0.311517
576	N-IgM	94	14	0.191457
576	N-IgM	95	14	0.236884
583	N-IgM	15	3	8.38598
583	N-IgM	30	5	0.197777
586	N-IgM	60	9	0.55978
589	N-IgM	50	8	0.681237
596	N-IgM	65	10	0.33872
602	N-IgM	56	8	2.29066
602	N-IgM	61	9	0.375456
602	N-IgM	64	10	2.22626
602	N-IgM	65	10	0.326504
603	N-IgM	83	12	2.22482
606	N-IgM	64	10	0.34892
607	N-IgM	60	9	0.184972
608	N-IgM	61	9	0.215706
609	N-IgM	68	10	1.28444
618	N-IgM	54	8	1.52459
620	N-IgM	69	10	1.68977
630	N-IgM	65	10	0.265625
632	N-IgM	39	6	0.0452318
637	N-IgM	55	8	8.87788
637	N-IgM	64	10	7.706
637	N-IgM	65	10	8.64668
639	N-IgM	44	7	3.29371
639	N-IgM	54	8	10.5745
641	N-IgM	59	9	0.762291
643	N-IgM	50	8	0.111429
647	N-IgM	60	9	3.24339
664	N-IgM	23	4	11.8132
667	N-IgM	53	8	0.181081
669	N-IgM	43	7	0.933526
669	N-IgM	60	9	1.8291
669	N-IgM	65	10	1.18901
671	N-IgM	49	7	2.50121
704	N-IgM	40	6	1.68206
724	N-IgM	53	8	0.468703
724	N-IgM	56	8	0.625198
726	N-IgM	59	9	2.11543
736	N-IgM	60	9	0.268461
737	N-IgM	59	9	2.18705
737	N-IgM	69	10	1.26908
737	N-IgM	73	11	1.20282
740	N-IgM	41	6	0.743672
747	N-IgM	58	9	0.197842
747	N-IgM	66	10	0.207511
754	N-IgM	53	8	0.201191
754	N-IgM	57	9	0.195572
756	N-IgM	34	5	3.53408
757	N-IgM	48	7	1.15974
763	N-IgM	57	9	3.04228
769	N-IgM	48	7	0.71328
773	N-IgM	44	7	0.223247
773	N-IgM	47	7	0.450727
774	N-IgM	49	7	1.24316
774	N-IgM	52	8	1.24096
774	N-IgM	54	8	1.28947
774	N-IgM	57	9	0.981812
774	N-IgM	63	9	0.778802
792	N-IgM	65	10	0.376488
799	N-IgM	25	4	0.45825
821	N-IgM	54	8	7.28814
823	N-IgM	68	10	2.9996
824	N-IgM	43	7	0.368016
832	N-IgM	38	6	6.39677
840	N-IgM	41	6	0.403797
851	N-IgM	43	7	1.14014
859	N-IgM	30	5	3.47508
873	N-IgM	42	6	9.39146
873	N-IgM	56	8	4.27962
880	N-IgM	20	3	5.47498
880	N-IgM	30	5	0.249772
880	N-IgM	31	5	1.76025
880	N-IgM	35	5	1.04971
882	N-IgM	51	8	0.383604
892	N-IgM	22	4	0.723185
895	N-IgM	56	8	0.193391
928	N-IgM	19	3	0.267235
929	N-IgM	36	6	0.80339
935	N-IgM	57	9	0.541379
935	N-IgM	60	9	0.467582
935	N-IgM	64	10	0.512248
935	N-IgM	73	11	0.390638
935	N-IgM	74	11	0.614439
939	N-IgM	46	7	33.3762
939	N-IgM	58	9	0.51677
939	N-IgM	60	9	20.555
939	N-IgM	61	9	16.7199
942	N-IgM	50	8	0.231294
942	N-IgM	63	9	0.198638
944	N-IgM	41	6	0.415158
944	N-IgM	54	8	0.29709
944	N-IgM	55	8	0.333467
955	N-IgM	54	8	0.209386
962	N-IgM	50	8	1.7881
974	N-IgM	55	8	0.262636
974	N-IgM	64	10	0.281272
981	N-IgM	32	5	0.628187
981	N-IgM	38	6	0.708664
988	N-IgM	44	7	0.654588
997	N-IgM	50	8	2.55401
1001	N-IgM	54	8	1.33025
1006	N-IgM	49	7	0.457477
1006	N-IgM	61	9	0.379471
1034	N-IgM	50	8	0.444106
1042	N-IgM	51	8	0.305451
1042	N-IgM	56	8	0.276249
1055	N-IgM	80	12	0.18519
1055	N-IgM	88	13	0.67316
1059	N-IgM	52	8	0.451711
1064	N-IgM	26	4	0.244766
1066	N-IgM	51	8	1.04698
1067	N-IgM	48	7	0.414321
1070	N-IgM	38	6	1.75658
1077	N-IgM	32	5	1.47387
1078	N-IgM	52	8	0.410447
1080	N-IgM	35	5	0.287398
1081	N-IgM	61	9	1.08999
1081	N-IgM	63	9	1.23298
1085	N-IgM	38	6	2.09817
1086	N-IgM	40	6	0.0827344
1086	N-IgM	42	6	0.0320903
1086	N-IgM	45	7	0.139374
1086	N-IgM	52	8	0.343425
1086	N-IgM	53	8	0.354591
1087	N-IgM	47	7	1.77365
1087	N-IgM	63	9	0.733467
1087	N-IgM	67	10	0.713481
1087	N-IgM	68	10	0.818454
1090	N-IgM	59	9	0.958648
1091	N-IgM	54	8	2.17791
1092	N-IgM	53	8	5.36269
1094	N-IgM	62	9	0.186882
1095	N-IgM	53	8	4.98125
1095	N-IgM	60	9	5.34126
1096	N-IgM	2	1	8.55412
1096	N-IgM	14	2	0.203142
1096	N-IgM	16	3	1.56978
1096	N-IgM	19	3	0.103481
1106	N-IgM	36	6	2.26014
1106	N-IgM	47	7	1.53798
1106	N-IgM	50	8	0.763164
1107	N-IgM	54	8	0.00263538
1107	N-IgM	59	9	0.997512
1107	N-IgM	61	9	0.859104
1109	N-IgM	70	10	0.329216
1112	N-IgM	5	1	0.107496
1117	N-IgM	63	9	0.456015
1118	N-IgM	43	7	4.61693
1119	N-IgM	46	7	7.68997
1124	N-IgM	47	7	1.83098
1137	N-IgM	38	6	2.76922
1137	N-IgM	51	8	0.192713
1137	N-IgM	52	8	1.51708
1139	N-IgM	43	7	0.550155
1146	N-IgM	22	4	0.0998438
1155	N-IgM	36	6	0.494715
1155	N-IgM	43	7	0.614498
1155	N-IgM	50	8	0.605406
1155	N-IgM	58	9	0.544468
1155	N-IgM	59	9	0.624538
1166	N-IgM	36	6	2.60652
1166	N-IgM	52	8	1.66824
1166	N-IgM	58	9	1.92096
1171	N-IgM	66	10	0.188775
1205	N-IgM	41	6	0.493471
1205	N-IgM	57	9	0.497574
1205	N-IgM	65	10	0.422351
1209	N-IgM	29	5	5.84372
1213	N-IgM	47	7	0.567291
1214	N-IgM	45	7	0.555028
1214	N-IgM	57	9	0.61863
1214	N-IgM	59	9	0.32473
1214	N-IgM	65	10	0.351732
1214	N-IgM	66	10	0.415712
1219	N-IgM	67	10	0.20665
1220	N-IgM	36	6	11.4264
1224	N-IgM	86	13	0.365811
1224	N-IgM	87	13	0.405666
1225	N-IgM	14	2	0.188704
1225	N-IgM	20	3	0.168045
1225	N-IgM	26	4	0.148513
1226	N-IgM	50	8	2.86591
1233	N-IgM	61	9	1.18767
1234	N-IgM	47	7	0.707933
1234	N-IgM	56	8	0.549727
1234	N-IgM	57	9	0.62995
1234	N-IgM	59	9	1.00793
1234	N-IgM	62	9	0.488495
1237	N-IgM	36	6	1.42021
1238	N-IgM	46	7	4.62957
1242	N-IgM	29	5	0.00777643
1242	N-IgM	38	6	2.23089
1245	N-IgM	21	3	0.67606
1247	N-IgM	36	6	3.32065
1248	N-IgM	56	8	0.846694
1249	N-IgM	36	6	1.44163
1250	N-IgM	36	6	1.38905
1251	N-IgM	44	7	2.12909
1252	N-IgM	46	7	0.504566
1257	N-IgM	56	8	1.10934
1269	N-IgM	42	6	1.33558
1269	N-IgM	49	7	1.07723
1269	N-IgM	53	8	0.68165
1270	N-IgM	47	7	0.422852
1273	N-IgM	36	6	0.189417
1274	N-IgM	39	6	0.241606
1275	N-IgM	31	5	1.35901
1278	N-IgM	36	6	1.11688
1279	N-IgM	19	3	0.728314
1281	N-IgM	52	8	1.42628
1288	N-IgM	54	8	0.571872
1288	N-IgM	59	9	0.877635
1288	N-IgM	60	9	0.580671
1288	N-IgM	61	9	0.75524
1290	N-IgM	48	7	0.803266
1290	N-IgM	54	8	0.385526
1290	N-IgM	55	8	0.668868
1290	N-IgM	56	8	0.761212
1291	N-IgM	133	19	2.40232
1291	N-IgM	139	20	0.367739
1291	N-IgM	140	20	1.95473
1291	N-IgM	141	21	2.3397
1293	N-IgM	39	6	0.101677
1294	N-IgM	45	7	0.30153
1294	N-IgM	49	7	0.216685
1294	N-IgM	52	8	0.209575
1301	N-IgM	52	8	0.712496
1309	N-IgM	20	3	0.754532
1312	N-IgM	56	8	0.388993
1312	N-IgM	61	9	0.260696
1322	N-IgM	59	9	0.23811
1322	N-IgM	63	9	0.207034
1322	N-IgM	64	10	0.245138
1330	N-IgM	41	6	2.91837
1330	N-IgM	44	7	2.71495
1330	N-IgM	48	7	2.49677
1332	N-IgM	43	7	0.339127
1340	N-IgM	46	7	2.69495
1340	N-IgM	54	8	2.73748
1351	N-IgM	50	8	0.278914
1364	N-IgM	54	8	0.500646
1366	N-IgM	45	7	2.10193
1366	N-IgM	51	8	1.6887
1368	N-IgM	69	10	0.450167
1369	N-IgM	65	10	1.86551
1370	N-IgM	44	7	6.17318
1372	N-IgM	61	9	0.066138
1372	N-IgM	64	10	0.153518
1372	N-IgM	65	10	0.154709
1372	N-IgM	72	11	0.176712
1372	N-IgM	74	11	0.160487
1373	N-IgM	76	11	2.39426
1373	N-IgM	78	12	2.1489
1375	N-IgM	45	7	0.614209
1375	N-IgM	58	9	0.0550836
1380	N-IgM	48	7	0.817941
1382	N-IgM	59	9	0.282681
1392	N-IgM	72	11	0.162273
1399	N-IgM	74	11	0.600808
1399	N-IgM	75	11	0.730507
1401	N-IgM	25	4	2.56282
1402	N-IgM	65	10	0.0920084
1406	N-IgM	59	9	0.439047
1409	N-IgM	65	10	0.310951
1411	N-IgM	68	10	0.0623176
1411	N-IgM	73	11	0.688878
1412	N-IgM	76	11	8.9017
1412	N-IgM	80	12	5.62746
1413	N-IgM	64	10	1.30914
1414	N-IgM	37	6	0.3937
1414	N-IgM	40	6	0.50344
1415	N-IgM	41	6	1.30605
1421	N-IgM	63	9	24.5022
1423	N-IgM	49	7	0.381187
1423	N-IgM	57	9	0.324511
1425	N-IgM	60	9	2.35634
1434	N-IgM	29	5	0.200088
1441	N-IgM	38	6	0.387366
1441	N-IgM	44	7	0.323486
1446	N-IgM	18	3	0.272411
1446	N-IgM	19	3	0.253474
1449	N-IgM	44	7	1.64178
1449	N-IgM	47	7	1.41487
1455	N-IgM	32	5	0.24002
1456	N-IgM	49	7	1.50677
1457	N-IgM	40	6	20.9926
1457	N-IgM	43	7	0.320656
1460	N-IgM	56	8	0.977985
1460	N-IgM	58	9	0.869298
1460	N-IgM	64	10	0.848569
1460	N-IgM	67	10	0.787307
1462	N-IgM	38	6	1.31318
1462	N-IgM	43	7	1.08055
1465	N-IgM	18	3	0.613106
1466	N-IgM	43	7	0.105899
1470	N-IgM	43	7	0.198196
1470	N-IgM	45	7	0.116063
1471	N-IgM	41	6	0.671468
1471	N-IgM	55	8	0.583769
1471	N-IgM	56	8	0.596645
1474	N-IgM	41	6	10.2254
1478	N-IgM	81	12	0.161819
1478	N-IgM	84	12	0.152799
1478	N-IgM	86	13	0.13612
1479	N-IgM	48	7	9.53736
1479	N-IgM	56	8	7.41945
1481	N-IgM	41	6	0.730537
1481	N-IgM	47	7	0.826377
1481	N-IgM	53	8	0.603897
1481	N-IgM	56	8	0.660048
1483	N-IgM	43	7	0.130832
1484	N-IgM	36	6	0.324511
1487	N-IgM	31	5	2.41719
1491	N-IgM	46	7	0.218454
1492	N-IgM	61	9	1.64677
1492	N-IgM	66	10	1.71813
1494	N-IgM	26	4	0.310621
1494	N-IgM	34	5	0.289609
1495	N-IgM	21	3	1.2071
1496	N-IgM	52	8	0.366389
1497	N-IgM	34	5	0.709973
1497	N-IgM	38	6	0.712755
1498	N-IgM	68	10	0.533373
1498	N-IgM	70	10	1.31397
1501	N-IgM	61	9	0.160564
1502	N-IgM	40	6	1.82284
1505	N-IgM	37	6	0.24874
1505	N-IgM	39	6	0.172072
1506	N-IgM	75	11	3.8526
1507	N-IgM	32	5	0.235622
1508	N-IgM	48	7	0.299673
1510	N-IgM	43	7	0.738944
1513	N-IgM	64	10	0.568116
1513	N-IgM	72	11	0.444171
1513	N-IgM	75	11	0.371347
1516	N-IgM	NA	NA	0.741373
1517	N-IgM	55	8	0.665065
1518	N-IgM	31	5	0.434372
1518	N-IgM	39	6	0.336639
1519	N-IgM	54	8	3.54792
1519	N-IgM	55	8	4.57965
1523	N-IgM	54	8	18.5497
1527	N-IgM	20	3	0.611461
1528	N-IgM	22	4	0.628181
1529	N-IgM	50	8	0.584966
1531	N-IgM	12	2	3.26034
1531	N-IgM	15	3	0.398597
1536	N-IgM	44	7	0.185573
1537	N-IgM	45	7	0.516228
1537	N-IgM	46	7	0.795513
1539	N-IgM	43	7	0.344869
1545	N-IgM	33	5	1.11153
1548	N-IgM	18	3	0.937181
1548	N-IgM	27	4	0.00843086
1550	N-IgM	16	3	1.24248
1551	N-IgM	20	3	1.23149
1553	N-IgM	55	8	0.209321
1562	N-IgM	21	3	0.061504
1562	N-IgM	27	4	0.0950034
1564	N-IgM	50	8	0.290275
1564	N-IgM	61	9	0.261887
1567	N-IgM	25	4	0.177679
1570	N-IgM	62	9	1.17377
1570	N-IgM	64	10	1.23066
1571	N-IgM	72	11	0.619179
1571	N-IgM	76	11	0.615966
1577	N-IgM	19	3	0.947634
1580	N-IgM	11	2	0.126545
1581	N-IgM	44	7	0.193279
1582	N-IgM	39	6	5.90427
1582	N-IgM	45	7	5.34103
1582	N-IgM	46	7	6.03023
1582	N-IgM	47	7	2.73577
1586	N-IgM	21	3	0.248203
1587	N-IgM	31	5	0.427226
1587	N-IgM	39	6	0.334605
1588	N-IgM	21	3	0.570368
1590	N-IgM	NA	NA	1.08895
1591	N-IgM	43	7	0.872953
1591	N-IgM	46	7	0.347116
1592	N-IgM	43	7	0.952893
1592	N-IgM	44	7	1.73865
1592	N-IgM	46	7	2.10244
1592	N-IgM	54	8	2.89068
1593	N-IgM	29	5	1.34725
1593	N-IgM	37	6	0.239018
1593	N-IgM	38	6	0.299525
1595	N-IgM	43	7	0.536002
1595	N-IgM	51	8	1.24125
1595	N-IgM	55	8	1.43042
1610	N-IgM	12	2	0.220446
1610	N-IgM	13	2	0.227568
1616	N-IgM	17	3	0.138007
1617	N-IgM	10	2	0.840539
1617	N-IgM	12	2	2.40034
1617	N-IgM	14	2	1.66154
1620	N-IgM	27	4	1.24753
1628	N-IgM	35	5	1.53046
1631	N-IgM	14	2	0.200407
1632	N-IgM	44	7	0.315762
1632	N-IgM	45	7	0.323338
1632	N-IgM	46	7	0.371895
1633	N-IgM	56	8	0.176175
1638	N-IgM	36	6	1.15897
1641	N-IgM	9	2	1.38918
1642	N-IgM	40	6	1.02513
1644	N-IgM	51	8	0.854288
1644	N-IgM	61	9	0.568193
1646	N-IgM	29	5	0.14135
1646	N-IgM	30	5	0.436506
1646	N-IgM	35	5	0.279946
1646	N-IgM	38	6	0.178946
1646	N-IgM	40	6	0.157327
1649	N-IgM	52	8	0.0980456
1654	N-IgM	11	2	1.14995
1654	N-IgM	19	3	0.864069
1658	N-IgM	61	9	0.378675
1660	N-IgM	40	6	0.628983
1661	N-IgM	47	7	1.45803
1662	N-IgM	45	7	0.256876
1662	N-IgM	47	7	0.261109
1663	N-IgM	42	6	0.0848982
1665	N-IgM	42	6	1.04593
1665	N-IgM	50	8	1.38194
1666	N-IgM	61	9	0.551691
1667	N-IgM	66	10	1.21708
1668	N-IgM	50	8	0.0956106
1670	N-IgM	69	10	0.120632
1672	N-IgM	52	8	1.62955
1675	N-IgM	43	7	0.628087
1677	N-IgM	34	5	0.218601
1677	N-IgM	37	6	0.719034
1678	N-IgM	42	6	1.37565
1678	N-IgM	44	7	0.247183
1679	N-IgM	41	6	1.18326
1679	N-IgM	43	7	0.866633
1679	N-IgM	44	7	0.896483
1679	N-IgM	45	7	1.00189
1679	N-IgM	47	7	0.897592
1683	N-IgM	46	7	0.477699
1685	N-IgM	43	7	2.28988
1691	N-IgM	49	7	0.160534
1691	N-IgM	60	9	0.129626
1692	N-IgM	38	6	1.09214
1693	N-IgM	11	2	3.87793
1695	N-IgM	53	8	1.50637
1697	N-IgM	59	9	0.212275
1697	N-IgM	60	9	0.211249
1698	N-IgM	44	7	0.389146
1700	N-IgM	42	6	0.34122
1701	N-IgM	42	6	0.49462
1707	N-IgM	51	8	0.418271
1707	N-IgM	54	8	0.303635
1707	N-IgM	57	9	0.301052
1710	N-IgM	62	9	0.575783
1711	N-IgM	57	9	0.337541
1712	N-IgM	28	4	0.385196
1713	N-IgM	71	11	0.150146
1714	N-IgM	42	6	1.3703
1716	N-IgM	56	8	0.206792
1718	N-IgM	17	3	0.640952
1719	N-IgM	42	6	3.34038
1722	N-IgM	65	10	0.179548
1722	N-IgM	75	11	0.17979
1724	N-IgM	43	7	0.519176
1729	N-IgM	19	3	2.07453
1730	N-IgM	38	6	0.207659
1730	N-IgM	40	6	0.196592
1730	N-IgM	42	6	0.187595
1731	N-IgM	55	8	0.569118
1736	N-IgM	42	6	0.299696
1742	N-IgM	59	9	0.209339
1742	N-IgM	61	9	0.218294
1743	N-IgM	39	6	0.178905
1743	N-IgM	42	6	0.230846
1743	N-IgM	43	7	0.312608
1745	N-IgM	41	6	0.755853
1745	N-IgM	43	7	1.08523
1745	N-IgM	45	7	0.877293
1745	N-IgM	47	7	0.636211
1745	N-IgM	51	8	0.49758
1745	N-IgM	52	8	0.330366
1745	N-IgM	53	8	0.223288
1746	N-IgM	45	7	0.447838
1746	N-IgM	49	7	0.371618
1746	N-IgM	57	9	0.26352
1746	N-IgM	58	9	0.192489
1748	N-IgM	44	7	0.207069
1749	N-IgM	45	7	0.259617
1750	N-IgM	60	9	0.0744922
1750	N-IgM	61	9	0.0959231
1753	N-IgM	57	9	0.309153
1761	N-IgM	39	6	0.282186
1761	N-IgM	44	7	0.200413
1761	N-IgM	45	7	0.202264
1761	N-IgM	51	8	0.228907
1761	N-IgM	52	8	0.245674
1762	N-IgM	54	8	0.757398
1762	N-IgM	61	9	0.800861
1765	N-IgM	58	9	0.209763
1766	N-IgM	61	9	0.562999
1767	N-IgM	39	6	0.238381
1772	N-IgM	54	8	0.34899
1772	N-IgM	57	9	0.358117
1772	N-IgM	59	9	0.389352
1773	N-IgM	53	8	1.46415
1775	N-IgM	49	7	3.74658
1775	N-IgM	52	8	1.57292
1780	N-IgM	39	6	1.17534
1783	N-IgM	59	9	2.47786
1783	N-IgM	61	9	2.54794
1784	N-IgM	61	9	0.474197
1784	N-IgM	65	10	0.1972
1784	N-IgM	66	10	0.367479
1785	N-IgM	66	10	2.72531
1786	N-IgM	32	5	6.98574
1786	N-IgM	34	5	6.40478
1788	N-IgM	71	11	0.296911
1788	N-IgM	72	11	0.184152
1792	N-IgM	78	12	0.9144
1792	N-IgM	80	12	0.609345
1793	N-IgM	40	6	0.184872
1793	N-IgM	43	7	0.151095
1793	N-IgM	48	7	4.62692
1793	N-IgM	49	7	0.290806
1793	N-IgM	50	8	0.540436
1793	N-IgM	51	8	0.498505
1793	N-IgM	52	8	0.392206
1796	N-IgM	73	11	0.580338
1799	N-IgM	12	2	0.0841494
1800	N-IgM	61	9	0.894261
1800	N-IgM	67	10	0.921646
1805	N-IgM	37	6	0.193019
1805	N-IgM	43	7	0.959538
1805	N-IgM	48	7	0.171695
1810	N-IgM	49	7	0.208879
1810	N-IgM	51	8	0.250043
1811	N-IgM	68	10	0.605053
1812	N-IgM	53	8	0.190272
1812	N-IgM	61	9	0.197429
1813	N-IgM	37	6	0.123155
1813	N-IgM	44	7	0.155375
1813	N-IgM	45	7	1.37214
1813	N-IgM	46	7	1.37855
1815	N-IgM	60	9	1.01408
1822	N-IgM	35	5	0.540548
1823	N-IgM	50	8	2.72691
1824	N-IgM	34	5	0.340094
1826	N-IgM	62	9	0.337812
1826	N-IgM	68	10	1.3853
1826	N-IgM	74	11	1.01277
1827	N-IgM	30	5	0.589288
1828	N-IgM	51	8	0.309006
1828	N-IgM	56	8	0.224674
1828	N-IgM	64	10	0.222274
1829	N-IgM	61	9	3.14331
1829	N-IgM	68	10	4.50138
1829	N-IgM	72	11	4.17878
1829	N-IgM	74	11	3.38925
1830	N-IgM	58	9	0.118681
1831	N-IgM	14	2	20.2134
1831	N-IgM	15	3	21.9762
1832	N-IgM	61	9	1.53689
1832	N-IgM	64	10	0.204493
1832	N-IgM	71	11	0.188126
1833	N-IgM	61	9	0.356693
1834	N-IgM	66	10	2.03931
1835	N-IgM	61	9	0.651334
1835	N-IgM	68	10	0.904578
1835	N-IgM	72	11	0.665985
1836	N-IgM	53	8	0.18328
1836	N-IgM	55	8	0.0872564
1837	N-IgM	47	7	5.21847
1838	N-IgM	12	2	1.41072
1840	N-IgM	67	10	0.376936
1841	N-IgM	74	11	1.51013
1844	N-IgM	3	1	0.343089
1845	N-IgM	61	9	0.678378
1847	N-IgM	66	10	0.474504
1848	N-IgM	2	1	0.25927
1849	N-IgM	61	9	2.08144
1850	N-IgM	66	10	0.933278

## Sheet: N-IgG
PatientID	Antibody	Test_to_Onset (Day)	Test_to_Onset (Week)	Antibody Level
4	N-IgG	69	10	3.69643
4	N-IgG	73	11	2.77334
12	N-IgG	45	7	16.4938
22	N-IgG	61	9	4.0206
22	N-IgG	64	10	4.30339
22	N-IgG	66	10	3.60878
28	N-IgG	52	8	1.11233
28	N-IgG	65	10	2.12414
28	N-IgG	72	11	4.31443
28	N-IgG	73	11	4.64217
28	N-IgG	74	11	3.58256
31	N-IgG	55	8	40.9428
32	N-IgG	39	6	60.1616
35	N-IgG	38	6	18.7001
35	N-IgG	52	8	12.6807
35	N-IgG	60	9	13.6578
35	N-IgG	66	10	10.7191
35	N-IgG	67	10	12.1125
46	N-IgG	47	7	17.2313
48	N-IgG	62	9	31.8198
57	N-IgG	61	9	7.91402
76	N-IgG	49	7	38.7417
82	N-IgG	63	9	53.6204
85	N-IgG	72	11	73.9616
95	N-IgG	41	6	14.1882
95	N-IgG	60	9	53.5389
113	N-IgG	58	9	30.011
120	N-IgG	53	8	15.6253
124	N-IgG	60	9	18.6724
134	N-IgG	68	10	13.2839
135	N-IgG	60	9	29.5646
135	N-IgG	63	9	16.2864
146	N-IgG	49	7	23.0088
148	N-IgG	53	8	8.67356
148	N-IgG	58	9	8.44271
148	N-IgG	63	9	8.45835
149	N-IgG	43	7	7.02819
156	N-IgG	56	8	19.4405
156	N-IgG	66	10	30.8647
156	N-IgG	67	10	24.6618
162	N-IgG	36	6	34.4428
162	N-IgG	51	8	17.8352
167	N-IgG	50	8	6.24401
169	N-IgG	48	7	4.2422
169	N-IgG	61	9	23.5047
171	N-IgG	49	7	89.5059
171	N-IgG	50	8	98.1784
171	N-IgG	53	8	87.1693
173	N-IgG	45	7	29.2403
173	N-IgG	57	9	2.95596
175	N-IgG	44	7	10.617
175	N-IgG	59	9	14.106
175	N-IgG	64	10	13.4613
175	N-IgG	66	10	16.2342
179	N-IgG	60	9	19.5263
179	N-IgG	61	9	41.0838
180	N-IgG	49	7	32.2093
180	N-IgG	58	9	5.76262
181	N-IgG	47	7	10.2322
181	N-IgG	58	9	8.70721
182	N-IgG	47	7	10.556
184	N-IgG	57	9	28.388
186	N-IgG	47	7	11.9112
202	N-IgG	48	7	56.8891
202	N-IgG	51	8	8.01247
202	N-IgG	52	8	51.5717
207	N-IgG	55	8	6.42012
207	N-IgG	61	9	5.33172
221	N-IgG	46	7	5.99458
221	N-IgG	54	8	10.0348
223	N-IgG	65	10	14.595
225	N-IgG	47	7	43.9807
225	N-IgG	53	8	19.4355
225	N-IgG	58	9	18.5302
225	N-IgG	64	10	26.3238
225	N-IgG	67	10	24.3448
227	N-IgG	69	10	31.9168
227	N-IgG	70	10	33.9204
230	N-IgG	58	9	12.0141
238	N-IgG	56	8	10.3915
240	N-IgG	67	10	2.51598
240	N-IgG	71	11	1.73116
243	N-IgG	14	2	1.35568
254	N-IgG	61	9	13.7908
256	N-IgG	57	9	10.3792
271	N-IgG	51	8	40.5526
271	N-IgG	54	8	9.00608
310	N-IgG	51	8	57.4798
310	N-IgG	55	8	80.6401
316	N-IgG	33	5	50.2319
316	N-IgG	37	6	47.6273
324	N-IgG	50	8	2.28272
324	N-IgG	54	8	2.1608
329	N-IgG	47	7	7.10108
342	N-IgG	36	6	64.7558
344	N-IgG	46	7	22.1708
344	N-IgG	55	8	16.9574
344	N-IgG	58	9	19.8054
344	N-IgG	66	10	15.2555
354	N-IgG	62	9	8.93718
354	N-IgG	72	11	8.28405
354	N-IgG	76	11	7.30392
355	N-IgG	77	11	4.8924
357	N-IgG	66	10	4.19612
360	N-IgG	43	7	6.76734
363	N-IgG	58	9	8.4384
372	N-IgG	55	8	20.6908
384	N-IgG	55	8	11.4761
384	N-IgG	62	9	11.0019
391	N-IgG	37	6	6.23801
391	N-IgG	39	6	12.8166
391	N-IgG	47	7	14.1257
391	N-IgG	49	7	12.3781
418	N-IgG	53	8	13.8086
420	N-IgG	40	6	19.2078
420	N-IgG	51	8	22.0563
420	N-IgG	57	9	17.6658
420	N-IgG	62	9	19.5398
421	N-IgG	48	7	40.4702
421	N-IgG	63	9	2.88322
508	N-IgG	25	4	5.12965
508	N-IgG	39	6	5.99429
508	N-IgG	41	6	7.54066
508	N-IgG	46	7	5.50163
508	N-IgG	47	7	6.22019
515	N-IgG	25	4	15.9381
515	N-IgG	53	8	12.3834
520	N-IgG	33	5	8.06057
554	N-IgG	38	6	0.383252
554	N-IgG	41	6	0.537198
576	N-IgG	94	14	11.2594
576	N-IgG	95	14	13.3928
583	N-IgG	15	3	26.0565
583	N-IgG	30	5	0.911587
586	N-IgG	60	9	24.5478
589	N-IgG	50	8	14.3782
596	N-IgG	65	10	46.5837
602	N-IgG	56	8	15.354
602	N-IgG	61	9	1.55722
602	N-IgG	64	10	35.4723
602	N-IgG	65	10	0.936849
603	N-IgG	83	12	2.7163
606	N-IgG	64	10	3.81765
607	N-IgG	60	9	24.3712
608	N-IgG	61	9	33.0877
609	N-IgG	68	10	12.682
618	N-IgG	54	8	35.4788
620	N-IgG	69	10	6.12621
630	N-IgG	65	10	1.80709
632	N-IgG	39	6	5.70681
637	N-IgG	55	8	44.5945
637	N-IgG	64	10	41.8822
637	N-IgG	65	10	49.2605
639	N-IgG	44	7	15.6043
639	N-IgG	54	8	60.8079
641	N-IgG	59	9	25.9119
643	N-IgG	50	8	11.2327
647	N-IgG	60	9	51.7516
664	N-IgG	23	4	38.8506
667	N-IgG	53	8	2.24245
669	N-IgG	43	7	7.98308
669	N-IgG	60	9	57.1917
669	N-IgG	65	10	36.3424
671	N-IgG	49	7	27.18
704	N-IgG	40	6	88.4621
724	N-IgG	53	8	38.5277
724	N-IgG	56	8	37.9181
726	N-IgG	59	9	10.1143
736	N-IgG	60	9	6.46858
737	N-IgG	59	9	37.1133
737	N-IgG	69	10	33.5895
737	N-IgG	73	11	30.137
740	N-IgG	41	6	6.90791
747	N-IgG	58	9	21.277
747	N-IgG	66	10	25.7884
754	N-IgG	53	8	18.8489
754	N-IgG	57	9	18.2429
756	N-IgG	34	5	47.1135
757	N-IgG	48	7	5.60975
763	N-IgG	57	9	23.7803
769	N-IgG	48	7	28.6346
773	N-IgG	44	7	3.73119
773	N-IgG	47	7	8.1493
774	N-IgG	49	7	32.4452
774	N-IgG	52	8	40.2026
774	N-IgG	54	8	37.0716
774	N-IgG	57	9	30.304
774	N-IgG	63	9	29.159
792	N-IgG	65	10	7.56375
799	N-IgG	25	4	26.4342
821	N-IgG	54	8	51.7646
823	N-IgG	68	10	6.57337
824	N-IgG	43	7	13.0368
832	N-IgG	38	6	45.6589
840	N-IgG	41	6	27.198
851	N-IgG	43	7	13.5516
859	N-IgG	30	5	51.3291
873	N-IgG	42	6	29.391
873	N-IgG	56	8	21.2501
880	N-IgG	20	3	47.9297
880	N-IgG	30	5	17.1344
880	N-IgG	31	5	29.8629
880	N-IgG	35	5	27.3993
882	N-IgG	51	8	2.75587
892	N-IgG	22	4	19.4384
895	N-IgG	56	8	9.47746
928	N-IgG	19	3	14.8622
929	N-IgG	36	6	27.6912
935	N-IgG	57	9	18.7817
935	N-IgG	60	9	14.6925
935	N-IgG	64	10	17.7924
935	N-IgG	73	11	13.3316
935	N-IgG	74	11	11.8728
939	N-IgG	46	7	16.5485
939	N-IgG	58	9	7.63436
939	N-IgG	60	9	12.0649
939	N-IgG	61	9	12.8533
942	N-IgG	50	8	8.41317
942	N-IgG	63	9	6.6622
944	N-IgG	41	6	11.219
944	N-IgG	54	8	8.67727
944	N-IgG	55	8	9.39473
955	N-IgG	54	8	10.0755
962	N-IgG	50	8	26.2918
974	N-IgG	55	8	31.0167
974	N-IgG	64	10	26.765
981	N-IgG	32	5	28.5161
981	N-IgG	38	6	34.4524
988	N-IgG	44	7	9.16051
997	N-IgG	50	8	27.2117
1001	N-IgG	54	8	37.8046
1006	N-IgG	49	7	10.7057
1006	N-IgG	61	9	8.10533
1034	N-IgG	50	8	20.844
1042	N-IgG	51	8	3.32295
1042	N-IgG	56	8	2.90456
1055	N-IgG	80	12	19.3619
1055	N-IgG	88	13	22.3623
1059	N-IgG	52	8	20.4369
1064	N-IgG	26	4	12.7286
1066	N-IgG	51	8	36.1494
1067	N-IgG	48	7	11.7104
1070	N-IgG	38	6	9.37024
1077	N-IgG	32	5	12.8646
1078	N-IgG	52	8	16.865
1080	N-IgG	35	5	0.0606189
1081	N-IgG	61	9	4.30832
1081	N-IgG	63	9	5.7445
1085	N-IgG	38	6	16.8391
1086	N-IgG	40	6	3.10402
1086	N-IgG	42	6	0.81866
1086	N-IgG	45	7	5.56812
1086	N-IgG	52	8	6.60347
1086	N-IgG	53	8	6.58419
1087	N-IgG	47	7	23.2932
1087	N-IgG	63	9	11.4461
1087	N-IgG	67	10	11.7873
1087	N-IgG	68	10	13.628
1090	N-IgG	59	9	9.34559
1091	N-IgG	54	8	12.5244
1092	N-IgG	53	8	10.3403
1094	N-IgG	62	9	3.37061
1095	N-IgG	53	8	52.3351
1095	N-IgG	60	9	51.8446
1096	N-IgG	2	1	47.0733
1096	N-IgG	14	2	1.43705
1096	N-IgG	16	3	42.2381
1096	N-IgG	19	3	0.822103
1106	N-IgG	36	6	33.4777
1106	N-IgG	47	7	30.0136
1106	N-IgG	50	8	21.4886
1107	N-IgG	54	8	0.00546432
1107	N-IgG	59	9	19.8013
1107	N-IgG	61	9	17.3759
1109	N-IgG	70	10	32.3029
1112	N-IgG	5	1	0.385868
1117	N-IgG	63	9	30.4033
1118	N-IgG	43	7	25.3458
1119	N-IgG	46	7	10.4033
1124	N-IgG	47	7	13.4467
1137	N-IgG	38	6	25.9916
1137	N-IgG	51	8	11.7554
1137	N-IgG	52	8	19.3279
1139	N-IgG	43	7	37.4352
1146	N-IgG	22	4	6.66162
1155	N-IgG	36	6	17.1693
1155	N-IgG	43	7	15.4498
1155	N-IgG	50	8	13.9817
1155	N-IgG	58	9	11.7641
1155	N-IgG	59	9	11.2998
1166	N-IgG	36	6	37.885
1166	N-IgG	52	8	29.3076
1166	N-IgG	58	9	30.7099
1171	N-IgG	66	10	3.47058
1205	N-IgG	41	6	1.25082
1205	N-IgG	57	9	101.065
1205	N-IgG	65	10	85.669
1209	N-IgG	29	5	43.9846
1213	N-IgG	47	7	11.4598
1214	N-IgG	45	7	15.6579
1214	N-IgG	57	9	26.4454
1214	N-IgG	59	9	8.93452
1214	N-IgG	65	10	8.01321
1214	N-IgG	66	10	10.8053
1219	N-IgG	67	10	21.168
1220	N-IgG	36	6	19.1918
1224	N-IgG	86	13	7.17256
1224	N-IgG	87	13	7.17269
1225	N-IgG	14	2	0.973234
1225	N-IgG	20	3	0.860704
1225	N-IgG	26	4	0.669121
1226	N-IgG	50	8	44.1885
1233	N-IgG	61	9	15.6431
1234	N-IgG	47	7	8.14124
1234	N-IgG	56	8	12.8042
1234	N-IgG	57	9	13.0448
1234	N-IgG	59	9	3.12345
1234	N-IgG	62	9	9.3635
1237	N-IgG	36	6	1.4935
1238	N-IgG	46	7	20.0646
1242	N-IgG	29	5	0.00858122
1242	N-IgG	38	6	103.671
1245	N-IgG	21	3	7.36234
1247	N-IgG	36	6	34.6587
1248	N-IgG	56	8	19.5411
1249	N-IgG	36	6	32.56
1250	N-IgG	36	6	29.1431
1251	N-IgG	44	7	32.2001
1252	N-IgG	46	7	17.4617
1257	N-IgG	56	8	28.9937
1269	N-IgG	42	6	16.6375
1269	N-IgG	49	7	16.119
1269	N-IgG	53	8	17.0555
1270	N-IgG	47	7	6.22578
1273	N-IgG	36	6	18.374
1274	N-IgG	39	6	2.06583
1275	N-IgG	31	5	25.1517
1278	N-IgG	36	6	25.2454
1279	N-IgG	19	3	30.058
1281	N-IgG	52	8	1.01531
1288	N-IgG	54	8	20.504
1288	N-IgG	59	9	4.91221
1288	N-IgG	60	9	21.3987
1288	N-IgG	61	9	26.7585
1290	N-IgG	48	7	20.4438
1290	N-IgG	54	8	15.5711
1290	N-IgG	55	8	19.04
1290	N-IgG	56	8	19.6857
1291	N-IgG	133	19	15.6454
1291	N-IgG	139	20	15.8801
1291	N-IgG	140	20	15.0877
1291	N-IgG	141	21	16.3772
1293	N-IgG	39	6	0.0518721
1294	N-IgG	45	7	52.3947
1294	N-IgG	49	7	41.4645
1294	N-IgG	52	8	29.2064
1301	N-IgG	52	8	6.90563
1309	N-IgG	20	3	17.5978
1312	N-IgG	56	8	23.6795
1312	N-IgG	61	9	15.5988
1322	N-IgG	59	9	18.9428
1322	N-IgG	63	9	20.2783
1322	N-IgG	64	10	21.3941
1330	N-IgG	41	6	84.6853
1330	N-IgG	44	7	87.3702
1330	N-IgG	48	7	98.6346
1332	N-IgG	43	7	10.0818
1340	N-IgG	46	7	9.15135
1340	N-IgG	54	8	10.9448
1351	N-IgG	50	8	0.235404
1364	N-IgG	54	8	24.822
1366	N-IgG	45	7	56.7502
1366	N-IgG	51	8	45.4464
1368	N-IgG	69	10	7.5514
1369	N-IgG	65	10	45.9289
1370	N-IgG	44	7	16.2427
1372	N-IgG	61	9	0.864317
1372	N-IgG	64	10	2.34835
1372	N-IgG	65	10	3.22625
1372	N-IgG	72	11	1.34529
1372	N-IgG	74	11	2.27243
1373	N-IgG	76	11	25.6526
1373	N-IgG	78	12	25.1639
1375	N-IgG	45	7	16.3941
1375	N-IgG	58	9	2.04349
1380	N-IgG	48	7	8.97554
1382	N-IgG	59	9	14.5767
1392	N-IgG	72	11	44.3539
1399	N-IgG	74	11	4.07755
1399	N-IgG	75	11	4.4477
1401	N-IgG	25	4	24.7484
1402	N-IgG	65	10	15.3602
1406	N-IgG	59	9	25.1087
1409	N-IgG	65	10	52.3787
1411	N-IgG	68	10	0.191129
1411	N-IgG	73	11	19.3613
1412	N-IgG	76	11	29.6782
1412	N-IgG	80	12	77.0889
1413	N-IgG	64	10	6.67501
1414	N-IgG	37	6	6.62534
1414	N-IgG	40	6	10.5055
1415	N-IgG	41	6	58.6586
1421	N-IgG	63	9	7.4053
1423	N-IgG	49	7	20.2668
1423	N-IgG	57	9	17.7107
1425	N-IgG	60	9	65.4583
1434	N-IgG	29	5	1.1124
1441	N-IgG	38	6	0.0502503
1441	N-IgG	44	7	0.0494078
1446	N-IgG	18	3	7.03878
1446	N-IgG	19	3	6.89919
1449	N-IgG	44	7	18.6986
1449	N-IgG	47	7	16.6076
1455	N-IgG	32	5	9.78923
1456	N-IgG	49	7	11.8084
1457	N-IgG	40	6	34.0968
1457	N-IgG	43	7	4.62344
1460	N-IgG	56	8	7.66987
1460	N-IgG	58	9	6.47978
1460	N-IgG	64	10	6.30575
1460	N-IgG	67	10	6.07333
1462	N-IgG	38	6	0.0966289
1462	N-IgG	43	7	0.320257
1465	N-IgG	18	3	4.67789
1466	N-IgG	43	7	0.0384012
1470	N-IgG	43	7	15.7004
1470	N-IgG	45	7	9.49224
1471	N-IgG	41	6	11.8883
1471	N-IgG	55	8	11.6118
1471	N-IgG	56	8	11.7192
1474	N-IgG	41	6	23.8003
1478	N-IgG	81	12	30.5356
1478	N-IgG	84	12	24.1589
1478	N-IgG	86	13	25.1581
1479	N-IgG	48	7	12.1641
1479	N-IgG	56	8	10.8132
1481	N-IgG	41	6	53.7581
1481	N-IgG	47	7	60.8764
1481	N-IgG	53	8	51.0977
1481	N-IgG	56	8	51.5231
1483	N-IgG	43	7	3.48702
1484	N-IgG	36	6	4.90349
1487	N-IgG	31	5	17.7047
1491	N-IgG	46	7	2.74635
1492	N-IgG	61	9	13.4718
1492	N-IgG	66	10	13.7883
1494	N-IgG	26	4	6.32246
1494	N-IgG	34	5	4.62029
1495	N-IgG	21	3	9.07656
1496	N-IgG	52	8	11.4787
1497	N-IgG	34	5	44.611
1497	N-IgG	38	6	40.2489
1498	N-IgG	68	10	4.60479
1498	N-IgG	70	10	7.16203
1501	N-IgG	61	9	13.9721
1502	N-IgG	40	6	19.9655
1505	N-IgG	37	6	0.775471
1505	N-IgG	39	6	0.541684
1506	N-IgG	75	11	23.3377
1507	N-IgG	32	5	6.47595
1508	N-IgG	48	7	19.4257
1510	N-IgG	43	7	21.3198
1513	N-IgG	64	10	12.6142
1513	N-IgG	72	11	11.9571
1513	N-IgG	75	11	10.317
1516	N-IgG	NA	NA	55.4198
1517	N-IgG	55	8	18.1662
1518	N-IgG	31	5	8.06675
1518	N-IgG	39	6	5.69274
1519	N-IgG	54	8	38.1946
1519	N-IgG	55	8	43.8762
1523	N-IgG	54	8	33.3197
1527	N-IgG	20	3	23.6166
1528	N-IgG	22	4	18.4453
1529	N-IgG	50	8	11.9057
1531	N-IgG	12	2	33.9704
1531	N-IgG	15	3	15.2632
1536	N-IgG	44	7	9.26341
1537	N-IgG	45	7	24.7058
1537	N-IgG	46	7	41.062
1539	N-IgG	43	7	13.4644
1545	N-IgG	33	5	32.7825
1548	N-IgG	18	3	8.92101
1548	N-IgG	27	4	0.0104562
1550	N-IgG	16	3	11.7841
1551	N-IgG	20	3	77.0412
1553	N-IgG	55	8	40.246
1562	N-IgG	21	3	0.0710557
1562	N-IgG	27	4	0.0603608
1564	N-IgG	50	8	8.85501
1564	N-IgG	61	9	6.707
1567	N-IgG	25	4	0.043812
1570	N-IgG	62	9	14.8341
1570	N-IgG	64	10	11.9859
1571	N-IgG	72	11	9.29731
1571	N-IgG	76	11	10.0872
1577	N-IgG	19	3	0.0399938
1580	N-IgG	11	2	0.0550718
1581	N-IgG	44	7	2.27901
1582	N-IgG	39	6	81.9969
1582	N-IgG	45	7	78.1117
1582	N-IgG	46	7	77.9971
1582	N-IgG	47	7	60.3541
1586	N-IgG	21	3	29.3919
1587	N-IgG	31	5	5.79619
1587	N-IgG	39	6	4.69491
1588	N-IgG	21	3	76.8022
1590	N-IgG	NA	NA	15.3426
1591	N-IgG	43	7	2.71373
1591	N-IgG	46	7	7.25005
1592	N-IgG	43	7	9.52682
1592	N-IgG	44	7	22.7277
1592	N-IgG	46	7	10.3661
1592	N-IgG	54	8	8.98252
1593	N-IgG	29	5	8.85224
1593	N-IgG	37	6	6.08706
1593	N-IgG	38	6	6.71261
1595	N-IgG	43	7	8.83123
1595	N-IgG	51	8	28.945
1595	N-IgG	55	8	27.7692
1610	N-IgG	12	2	0.0604728
1610	N-IgG	13	2	0.0391902
1616	N-IgG	17	3	0.0329466
1617	N-IgG	10	2	0.0225927
1617	N-IgG	12	2	59.6693
1617	N-IgG	14	2	0.0341593
1620	N-IgG	27	4	16.1847
1628	N-IgG	35	5	22.2064
1631	N-IgG	14	2	11.4883
1632	N-IgG	44	7	69.2679
1632	N-IgG	45	7	70.253
1632	N-IgG	46	7	73.7773
1633	N-IgG	56	8	10.0194
1638	N-IgG	36	6	8.98523
1641	N-IgG	9	2	0.0721661
1642	N-IgG	40	6	18.2211
1644	N-IgG	51	8	7.74508
1644	N-IgG	61	9	0.676504
1646	N-IgG	29	5	0.939966
1646	N-IgG	30	5	2.32976
1646	N-IgG	35	5	4.56799
1646	N-IgG	38	6	1.30833
1646	N-IgG	40	6	1.67804
1649	N-IgG	52	8	3.74819
1654	N-IgG	11	2	44.599
1654	N-IgG	19	3	35.2024
1658	N-IgG	61	9	43.1985
1660	N-IgG	40	6	2.05822
1661	N-IgG	47	7	6.84037
1662	N-IgG	45	7	8.28223
1662	N-IgG	47	7	9.34226
1663	N-IgG	42	6	3.72193
1665	N-IgG	42	6	4.15152
1665	N-IgG	50	8	6.06136
1666	N-IgG	61	9	12.3242
1667	N-IgG	66	10	7.03048
1668	N-IgG	50	8	2.04558
1670	N-IgG	69	10	10.4642
1672	N-IgG	52	8	40.8935
1675	N-IgG	43	7	4.6651
1677	N-IgG	34	5	1.94254
1677	N-IgG	37	6	39.2593
1678	N-IgG	42	6	4.39343
1678	N-IgG	44	7	49.9569
1679	N-IgG	41	6	15.3551
1679	N-IgG	43	7	11.9635
1679	N-IgG	44	7	9.64573
1679	N-IgG	45	7	11.6152
1679	N-IgG	47	7	12.4421
1683	N-IgG	46	7	13.325
1685	N-IgG	43	7	4.94793
1691	N-IgG	49	7	3.1641
1691	N-IgG	60	9	3.97301
1692	N-IgG	38	6	17.5486
1693	N-IgG	11	2	2.33955
1695	N-IgG	53	8	10.7298
1697	N-IgG	59	9	4.56199
1697	N-IgG	60	9	4.128
1698	N-IgG	44	7	18.1683
1700	N-IgG	42	6	12.4357
1701	N-IgG	42	6	34.2407
1707	N-IgG	51	8	5.01183
1707	N-IgG	54	8	0.997302
1707	N-IgG	57	9	3.07224
1710	N-IgG	62	9	14.1268
1711	N-IgG	57	9	6.48031
1712	N-IgG	28	4	0.538065
1713	N-IgG	71	11	1.82327
1714	N-IgG	42	6	19.6324
1716	N-IgG	56	8	6.92852
1718	N-IgG	17	3	18.7438
1719	N-IgG	42	6	86.6583
1722	N-IgG	65	10	15.0727
1722	N-IgG	75	11	14.3101
1724	N-IgG	43	7	31.7877
1729	N-IgG	19	3	43.5516
1730	N-IgG	38	6	21.9658
1730	N-IgG	40	6	17.2533
1730	N-IgG	42	6	14.6463
1731	N-IgG	55	8	7.2234
1736	N-IgG	42	6	11.9022
1742	N-IgG	59	9	3.58849
1742	N-IgG	61	9	3.43059
1743	N-IgG	39	6	26.034
1743	N-IgG	42	6	24.0182
1743	N-IgG	43	7	28.1697
1745	N-IgG	41	6	83.5199
1745	N-IgG	43	7	35.2861
1745	N-IgG	45	7	42.2033
1745	N-IgG	47	7	41.1306
1745	N-IgG	51	8	47.9537
1745	N-IgG	52	8	34.4732
1745	N-IgG	53	8	26.2145
1746	N-IgG	45	7	8.59261
1746	N-IgG	49	7	9.32795
1746	N-IgG	57	9	9.31788
1746	N-IgG	58	9	7.37235
1748	N-IgG	44	7	3.76276
1749	N-IgG	45	7	66.5377
1750	N-IgG	60	9	16.3916
1750	N-IgG	61	9	19.5359
1753	N-IgG	57	9	5.83926
1761	N-IgG	39	6	52.3247
1761	N-IgG	44	7	37.8778
1761	N-IgG	45	7	36.1061
1761	N-IgG	51	8	32.037
1761	N-IgG	52	8	32.7316
1762	N-IgG	54	8	45.8625
1762	N-IgG	61	9	51.0926
1765	N-IgG	58	9	10.6177
1766	N-IgG	61	9	4.99912
1767	N-IgG	39	6	88.9926
1772	N-IgG	54	8	37.9617
1772	N-IgG	57	9	5.91194
1772	N-IgG	59	9	6.58071
1773	N-IgG	53	8	9.07167
1775	N-IgG	49	7	24.7687
1775	N-IgG	52	8	8.60434
1780	N-IgG	39	6	7.96795
1783	N-IgG	59	9	18.8802
1783	N-IgG	61	9	17.6918
1784	N-IgG	61	9	53.5652
1784	N-IgG	65	10	1.30716
1784	N-IgG	66	10	41.1625
1785	N-IgG	66	10	22.9869
1786	N-IgG	32	5	29.1802
1786	N-IgG	34	5	27.4002
1788	N-IgG	71	11	7.51278
1788	N-IgG	72	11	4.52157
1792	N-IgG	78	12	3.44769
1792	N-IgG	80	12	16.1684
1793	N-IgG	40	6	21.8131
1793	N-IgG	43	7	14.7159
1793	N-IgG	48	7	46.2326
1793	N-IgG	49	7	13.7264
1793	N-IgG	50	8	17.4142
1793	N-IgG	51	8	15.972
1793	N-IgG	52	8	14.1954
1796	N-IgG	73	11	11.5887
1799	N-IgG	12	2	4.81911
1800	N-IgG	61	9	9.53004
1800	N-IgG	67	10	10.9721
1805	N-IgG	37	6	8.77072
1805	N-IgG	43	7	8.12505
1805	N-IgG	48	7	9.05991
1810	N-IgG	49	7	16.1595
1810	N-IgG	51	8	17.4328
1811	N-IgG	68	10	5.76295
1812	N-IgG	53	8	9.44795
1812	N-IgG	61	9	10.3445
1813	N-IgG	37	6	2.13496
1813	N-IgG	44	7	4.58555
1813	N-IgG	45	7	10.2446
1813	N-IgG	46	7	8.2447
1815	N-IgG	60	9	6.81649
1822	N-IgG	35	5	14.1633
1823	N-IgG	50	8	12.3052
1824	N-IgG	34	5	5.02664
1826	N-IgG	62	9	6.27081
1826	N-IgG	68	10	15.3277
1826	N-IgG	74	11	13.3934
1827	N-IgG	30	5	18.0409
1828	N-IgG	51	8	5.40812
1828	N-IgG	56	8	4.61263
1828	N-IgG	64	10	3.79537
1829	N-IgG	61	9	4.89587
1829	N-IgG	68	10	10.0266
1829	N-IgG	72	11	17.7266
1829	N-IgG	74	11	12.7933
1830	N-IgG	58	9	0.340838
1831	N-IgG	14	2	0.100174
1831	N-IgG	15	3	1.40116
1832	N-IgG	61	9	21.3691
1832	N-IgG	64	10	13.0614
1832	N-IgG	71	11	14.4812
1833	N-IgG	61	9	12.0625
1834	N-IgG	66	10	26.9893
1835	N-IgG	61	9	5.07714
1835	N-IgG	68	10	16.8188
1835	N-IgG	72	11	3.95829
1836	N-IgG	53	8	3.34008
1836	N-IgG	55	8	15.8092
1837	N-IgG	47	7	9.0446
1838	N-IgG	12	2	19.0815
1840	N-IgG	67	10	5.78897
1841	N-IgG	74	11	35.412
1844	N-IgG	3	1	18.0154
1845	N-IgG	61	9	19.564
1847	N-IgG	66	10	48.9758
1848	N-IgG	2	1	6.45146
1849	N-IgG	61	9	25.1797
1850	N-IgG	66	10	24.6894
