# Supplementary material for: Dynamic changes in anti-SARS-CoV-2 antibodies during SARS-CoV-2 infection and recovery from COVID-19
Source: Nat Commun. 2020 Nov 27;11:6044. doi: 10.1038/s41467-020-19943-y (PMC7699636; doi:10.1038/s41467-020-19943-y)
Supplement: Supplementary file 6 — Supplementary Data 3 [file 41467_2020_19943_MOESM6_ESM.xlsx]

## Sheet: basic_info
PatientID	Age	Sex	Condition	Type	Status	Admission_to_onset (days)	Discharage_to_admission (days)	Hypertension	Diabetes	Cardiovascular disease	Cerebrovascular disease	Malignancy	Chronic obstructive pulmonary disease	Chronic renal disease	Chronic liver disease	Immunodeficiency	ICU
1	50~60	FeMale	Cured	Severe/Critical	survivor	12	54	0	0	0	0	0	0	0	0	0	0
2	50~60	FeMale	Cured	Severe/Critical	survivor	15	41	0	0	0	0	0	0	0	0	0	0
3	40~50	Male	Cured	Mild/Moderate	survivor	11	36	1	0	0	0	0	0	0	0	0	0
4	60~70	FeMale	Cured	Severe/Critical	survivor	15	61	1	0	0	0	0	0	0	0	0	1
5	60~70	Male	Cured	Mild/Moderate	survivor	15	37	0	1	0	0	0	0	0	0	0	0
6	50~60	FeMale	Cured	Severe/Critical	survivor	15	40	0	0	0	0	0	0	0	0	0	0
7	60~70	Male	Cured	Severe/Critical	survivor	10	41	0	1	1	0	0	0	0	0	0	0
8	50~60	Male	Cured	Severe/Critical	survivor	15	53	0	0	0	0	0	0	0	0	0	0
9	60~70	Male	Cured	Severe/Critical	survivor	10	36	1	0	0	0	0	0	0	0	0	0
10	60~70	Male	Cured	Severe/Critical	survivor	14	31	0	0	0	0	0	0	0	0	0	0
11	50~60	Male	Cured	Severe/Critical	survivor	13	39	1	0	0	0	0	0	0	0	0	0
12	60~70	FeMale	Cured	Severe/Critical	survivor	12	35	0	0	0	0	0	0	0	0	0	0
13	70~80	Male	Cured	Severe/Critical	survivor	10	28	1	0	0	0	0	0	0	0	0	0
14	50~60	FeMale	Cured	Severe/Critical	survivor	16	32	0	1	0	0	0	0	0	0	0	0
15	50~60	Male	Cured	Severe/Critical	survivor	10	27	0	0	0	0	0	0	0	0	0	0
16	60~70	Male	Dead	Severe/Critical	nonsurvivor	10	30	0	1	1	0	0	1	0	0	0	1
17	60~70	FeMale	Cured	Severe/Critical	survivor	10	45	0	0	0	0	0	0	0	0	0	1
18	50~60	Male	Improved	Severe/Critical	survivor	12	39	1	0	0	0	0	0	0	0	0	0
19	60~70	FeMale	Improved	Severe/Critical	survivor	10	33	1	0	0	0	0	0	0	0	0	0
20	50~60	FeMale	Cured	Severe/Critical	survivor	15	36	1	1	0	0	0	0	0	0	0	0
21	70~80	FeMale	Cured	Mild/Moderate	survivor	25	31	1	0	1	0	0	0	0	0	0	0
22	40~50	Male	Cured	Mild/Moderate	survivor	18	16	0	0	0	0	0	0	0	0	0	0
22	40~50	Male	Cured	Mild/Moderate	survivor	55	11	0	0	0	0	0	0	0	0	0	0
23	50~60	FeMale	Cured	Severe/Critical	survivor	15	40	1	1	0	1	0	0	0	0	0	0
24	40~50	Male	Cured	Mild/Moderate	survivor	15	31	0	0	0	0	0	0	0	0	0	0
25	60~70	Male	Cured	Severe/Critical	survivor	18	28	1	1	0	0	0	0	0	0	0	0
26	40~50	FeMale	Cured	Severe/Critical	survivor	8	41	1	1	0	0	0	0	0	0	0	0
27	60~70	Male	Cured	Severe/Critical	survivor	15	37	0	0	0	0	0	0	0	0	0	0
28	60~70	FeMale	Improved	Severe/Critical	survivor	20	62	0	1	1	0	1	0	0	0	0	0
29	50~60	Male	Cured	Mild/Moderate	survivor	16	21	1	1	0	0	0	0	0	0	0	0
29	50~60	Male	Cured	Mild/Moderate	survivor	50	5	1	1	0	0	0	0	0	0	0	0
30	70~80	Male	Cured	Severe/Critical	survivor	10	21	0	0	1	0	0	0	0	0	0	0
30	70~80	Male	Cured	Severe/Critical	survivor	44	11	0	0	1	0	0	0	0	0	0	0
31	70~80	Male	Cured	Severe/Critical	survivor	12	14	1	0	1	0	0	0	0	0	0	0
31	70~80	Male	Cured	Severe/Critical	survivor	46	17	1	0	1	0	0	0	0	0	0	0
32	40~50	Male	Cured	Mild/Moderate	survivor	7	34	0	1	0	0	0	0	0	0	0	0
33	70~80	FeMale	Cured	Severe/Critical	survivor	5	38	0	0	0	0	0	0	0	0	0	0
34	60~70	Male	Cured	Severe/Critical	survivor	65	41	1	0	0	0	0	1	0	0	0	1
35	80~90	Male	Cured	Severe/Critical	survivor	14	54	0	0	1	0	0	0	0	0	0	1
36	80~90	Male	Cured	Severe/Critical	survivor	15	26	1	0	0	1	0	0	0	0	0	1
37	50~60	FeMale	Cured	Severe/Critical	survivor	14	34	1	0	0	0	0	0	0	0	0	1
38	60~70	FeMale	Cured	Severe/Critical	survivor	25	47	0	0	1	0	0	0	0	0	0	1
39	60~70	FeMale	Cured	Severe/Critical	survivor	23	34	0	0	0	0	0	0	0	0	0	1
40	60~70	FeMale	Cured	Severe/Critical	survivor	22	43	0	0	0	0	0	0	0	0	0	1
41	60~70	FeMale	Cured	Severe/Critical	survivor	21	35	1	0	0	0	0	0	0	0	0	1
42	50~60	Male	Cured	Severe/Critical	survivor	29	30	0	0	0	0	0	0	0	0	0	1
43	70~80	Male	Improved	Severe/Critical	survivor	5	38	1	1	0	0	0	1	0	0	0	1
44	70~80	Male	Cured	Severe/Critical	survivor	20	34	1	0	1	0	0	0	0	0	0	1
45	70~80	Male	Dead	Severe/Critical	nonsurvivor	16	29	0	0	0	1	0	1	0	0	0	0
46	30~40	Male	Cured	Mild/Moderate	survivor	6	18	0	0	0	0	0	0	0	0	0	0
46	30~40	Male	Cured	Mild/Moderate	survivor	32	17	0	0	0	0	0	0	0	0	0	0
47	40~50	FeMale	Improved	Severe/Critical	survivor	12	30	0	0	0	0	0	0	0	0	0	0
48	40~50	Male	Cured	Mild/Moderate	survivor	14	15	0	0	0	0	0	0	0	0	0	0
48	40~50	Male	Cured	Mild/Moderate	survivor	40	25	0	0	0	0	0	0	0	0	0	0
49	60~70	Male	Dead	Severe/Critical	nonsurvivor	11	40	0	0	0	0	0	0	0	0	0	1
50	30~40	Male	Cured	Mild/Moderate	survivor	15	15	0	0	0	0	0	0	0	0	0	0
50	30~40	Male	Cured	Mild/Moderate	survivor	41	11	0	0	0	0	0	0	0	0	0	0
51	60~70	Male	Cured	Severe/Critical	survivor	15	31	0	0	0	0	0	1	0	0	0	0
52	50~60	FeMale	Cured	Severe/Critical	survivor	12	34	0	0	0	0	0	1	0	0	0	0
53	50~60	Male	Cured	Mild/Moderate	survivor	12	20	1	0	0	0	0	0	0	0	0	0
53	50~60	Male	Cured	Mild/Moderate	survivor	45	NA	1	0	0	0	0	0	0	0	0	0
54	50~60	FeMale	Cured	Severe/Critical	survivor	14	37	1	0	0	0	0	1	0	0	0	0
55	80~90	FeMale	Cured	Severe/Critical	survivor	15	30	1	0	0	0	0	0	0	0	0	0
56	70~80	Male	Cured	Severe/Critical	survivor	15	32	0	0	0	0	0	0	0	0	0	0
57	70~80	Male	Cured	Severe/Critical	survivor	14	52	0	0	0	0	1	0	0	0	0	0
58	70~80	FeMale	Cured	Severe/Critical	survivor	14	33	1	1	0	0	0	0	0	0	0	0
59	80~90	FeMale	Cured	Severe/Critical	survivor	25	25	0	0	0	0	0	0	0	0	0	0
60	60~70	Male	Cured	Severe/Critical	survivor	10	44	0	1	0	0	0	0	0	0	0	0
61	50~60	FeMale	Cured	Mild/Moderate	survivor	14	27	0	1	0	0	0	0	0	0	0	0
62	60~70	Male	Cured	Mild/Moderate	survivor	14	29	0	1	0	0	0	0	0	0	0	0
63	60~70	FeMale	Cured	Severe/Critical	survivor	18	27	0	0	0	0	0	0	0	0	0	0
64	50~60	Male	Cured	Severe/Critical	survivor	11	29	0	0	0	0	0	0	0	0	0	0
65	60~70	Male	Cured	Severe/Critical	survivor	6	32	0	0	0	0	0	0	0	0	0	0
66	60~70	FeMale	Cured	Severe/Critical	survivor	18	28	0	0	0	0	0	0	0	0	0	0
67	20~30	Male	Cured	Mild/Moderate	survivor	13	34	0	0	0	0	0	0	0	0	0	0
68	60~70	FeMale	Cured	Severe/Critical	survivor	14	32	0	0	0	0	0	0	0	0	0	0
69	60~70	FeMale	Cured	Mild/Moderate	survivor	19	27	0	0	0	0	0	0	0	0	0	0
70	70~80	FeMale	Improved	Severe/Critical	survivor	15	25	1	0	0	0	0	0	0	0	0	0
71	70~80	Male	Improved	Severe/Critical	survivor	15	26	0	0	0	0	0	0	0	0	0	0
72	60~70	FeMale	Improved	Severe/Critical	survivor	12	25	0	0	0	0	0	0	0	0	0	0
73	70~80	Male	Improved	Severe/Critical	survivor	10	33	1	0	1	1	0	0	0	0	0	0
74	70~80	Male	Cured	Severe/Critical	survivor	10	28	1	1	1	0	0	0	0	0	0	0
75	70~80	Male	Cured	Mild/Moderate	survivor	15	29	1	0	0	0	0	0	0	0	0	0
76	60~70	Male	Cured	Severe/Critical	survivor	18	43	1	0	0	0	0	0	0	0	0	0
77	80~90	Male	Cured	Mild/Moderate	survivor	21	30	0	0	0	0	0	0	0	0	0	0
78	70~80	Male	Cured	Mild/Moderate	survivor	15	28	1	0	0	0	0	0	0	0	0	0
79	70~80	FeMale	Cured	Severe/Critical	survivor	14	35	0	0	0	0	0	0	0	0	0	0
80	60~70	Male	Cured	Severe/Critical	survivor	20	28	0	0	0	0	0	0	0	0	0	0
81	40~50	FeMale	Cured	Mild/Moderate	survivor	10	27	1	0	0	0	0	0	0	0	0	0
82	60~70	Male	Cured	Severe/Critical	survivor	12	52	0	0	0	0	0	1	0	0	0	0
83	60~70	FeMale	Cured	Severe/Critical	survivor	8	33	0	0	0	0	0	0	0	0	0	0
84	60~70	FeMale	Cured	Mild/Moderate	survivor	21	27	0	0	0	0	0	0	0	0	0	0
85	70~80	Male	Cured	Severe/Critical	survivor	25	54	0	0	0	0	0	1	0	0	0	1
86	60~70	Male	Cured	Severe/Critical	survivor	20	49	0	0	0	0	0	0	0	0	0	0
87	60~70	Male	Cured	Severe/Critical	survivor	21	36	0	0	0	0	0	0	0	0	0	0
88	60~70	Male	Cured	Severe/Critical	survivor	14	28	0	0	0	0	0	0	0	0	0	0
89	70~80	FeMale	Cured	Severe/Critical	survivor	16	31	0	0	0	0	0	0	0	0	0	0
90	60~70	FeMale	Cured	Severe/Critical	survivor	15	30	0	0	0	0	0	0	0	0	0	0
91	60~70	FeMale	Cured	Severe/Critical	survivor	7	29	0	1	0	0	0	0	0	0	0	0
92	70~80	FeMale	Cured	Severe/Critical	survivor	10	31	0	0	0	0	0	0	0	0	0	0
93	70~80	FeMale	Cured	Severe/Critical	survivor	13	36	1	0	1	0	0	0	0	0	0	0
94	70~80	FeMale	Cured	Severe/Critical	survivor	15	25	0	0	0	0	0	0	0	0	0	0
95	60~70	FeMale	Cured	Severe/Critical	survivor	10	56	0	0	0	0	0	0	0	0	0	0
96	60~70	FeMale	Cured	Mild/Moderate	survivor	10	28	0	0	0	0	0	0	0	0	0	0
97	60~70	FeMale	Cured	Severe/Critical	survivor	20	29	0	0	0	0	0	0	0	0	0	0
98	30~40	Male	Cured	Mild/Moderate	survivor	5	26	0	0	0	0	0	0	0	0	0	0
99	80~90	FeMale	Cured	Severe/Critical	survivor	17	28	1	1	0	0	0	0	1	0	0	0
100	50~60	Male	Cured	Mild/Moderate	survivor	21	26	0	0	0	0	0	0	0	0	0	0
101	60~70	Male	Cured	Mild/Moderate	survivor	15	29	1	0	0	0	0	0	0	0	0	0
102	50~60	Male	Improved	Severe/Critical	survivor	7	26	0	1	0	0	0	0	0	0	0	0
103	70~80	Male	Improved	Severe/Critical	survivor	14	29	0	0	0	0	0	0	0	0	0	0
104	50~60	FeMale	Cured	Severe/Critical	survivor	14	25	0	0	0	0	0	0	0	0	0	0
105	60~70	FeMale	Cured	Severe/Critical	survivor	25	29	0	0	0	1	0	1	0	0	0	0
106	60~70	Male	Improved	Severe/Critical	survivor	10	31	1	0	0	0	0	0	0	0	0	0
107	70~80	Male	Cured	Severe/Critical	survivor	12	25	0	1	0	0	0	0	0	0	0	0
108	60~70	Male	Cured	Severe/Critical	survivor	22	41	0	0	0	0	0	1	0	0	0	0
109	60~70	Male	Cured	Mild/Moderate	survivor	26	31	0	0	0	0	0	0	0	0	0	0
110	60~70	FeMale	Cured	Severe/Critical	survivor	15	25	0	0	0	0	0	0	0	0	0	0
111	50~60	FeMale	Cured	Severe/Critical	survivor	13	25	0	0	0	0	0	0	0	0	0	0
112	50~60	Male	Cured	Severe/Critical	survivor	14	25	0	1	0	0	0	0	0	0	0	0
113	40~50	FeMale	Cured	Severe/Critical	survivor	21	40	0	1	0	0	0	0	0	0	0	0
114	70~80	FeMale	Improved	Severe/Critical	survivor	7	25	1	0	0	0	0	0	0	0	0	0
115	70~80	Male	Improved	Severe/Critical	survivor	8	25	0	0	0	0	0	0	0	0	0	0
116	60~70	Male	Cured	Severe/Critical	survivor	14	26	0	0	0	0	0	0	0	0	0	0
117	50~60	Male	Dead	Severe/Critical	nonsurvivor	9	41	0	0	0	0	0	0	0	0	0	1
118	50~60	FeMale	Cured	Severe/Critical	survivor	16	53	0	0	0	0	0	0	0	0	0	0
119	70~80	Male	Cured	Severe/Critical	survivor	15	25	1	0	1	0	0	0	0	0	0	0
120	40~50	Male	Cured	Severe/Critical	survivor	10	51	0	0	0	0	0	0	0	0	0	1
121	70~80	FeMale	Cured	Mild/Moderate	survivor	15	34	0	0	0	0	0	0	0	0	0	0
122	80~90	Male	Cured	Severe/Critical	survivor	10	34	1	0	0	0	0	0	0	0	0	0
123	40~50	Male	Improved	Mild/Moderate	survivor	13	29	0	0	0	0	0	0	0	0	0	0
124	60~70	FeMale	Cured	Mild/Moderate	survivor	17	21	0	0	0	0	0	0	0	0	0	0
124	60~70	FeMale	Cured	Mild/Moderate	survivor	53	12	0	0	0	0	0	0	0	0	0	0
125	60~70	FeMale	Cured	Severe/Critical	survivor	21	26	1	0	0	0	0	0	0	0	0	0
126	70~80	Male	Cured	Mild/Moderate	survivor	7	31	0	0	0	0	0	0	0	0	0	0
127	70~80	Male	Cured	Mild/Moderate	survivor	12	29	1	0	0	0	0	0	0	1	0	0
128	60~70	Male	Cured	Severe/Critical	survivor	17	32	1	0	0	0	0	1	0	0	0	1
129	30~40	Male	Improved	Severe/Critical	survivor	12	30	0	0	0	0	0	0	0	0	0	0
130	60~70	FeMale	Cured	Severe/Critical	survivor	25	28	1	0	0	0	0	0	0	0	0	0
131	70~80	Male	Cured	Severe/Critical	survivor	15	28	1	1	0	0	0	0	0	0	0	0
132	60~70	Male	Cured	Mild/Moderate	survivor	10	25	0	0	0	0	0	0	0	0	0	0
133	60~70	Male	Cured	Severe/Critical	survivor	15	50	1	1	0	0	1	0	0	0	0	0
134	60~70	FeMale	Cured	Mild/Moderate	survivor	20	57	0	0	0	0	0	0	0	0	0	0
135	80~90	Male	Cured	Severe/Critical	survivor	18	47	1	1	0	0	0	0	0	0	0	1
136	70~80	Male	Cured	Severe/Critical	survivor	13	41	1	1	0	0	0	0	0	0	0	0
137	30~40	Male	Cured	Severe/Critical	survivor	8	25	1	0	0	0	0	0	0	0	0	0
138	70~80	Male	Cured	Severe/Critical	survivor	9	25	0	0	1	0	0	1	0	0	0	0
139	60~70	Male	Cured	Severe/Critical	survivor	18	52	0	0	0	0	0	1	0	0	0	1
140	60~70	FeMale	Cured	Severe/Critical	survivor	16	37	0	1	0	0	0	0	0	0	0	0
141	70~80	Male	Cured	Severe/Critical	survivor	10	33	1	1	1	0	0	1	0	0	0	0
142	60~70	FeMale	Cured	Severe/Critical	survivor	15	25	0	0	0	0	0	0	0	0	0	0
143	70~80	Male	Cured	Severe/Critical	survivor	15	41	0	0	0	0	0	0	0	0	0	0
144	70~80	FeMale	Cured	Severe/Critical	survivor	10	40	0	0	1	1	0	0	0	0	0	0
145	60~70	FeMale	Cured	Severe/Critical	survivor	10	29	1	0	0	0	1	1	0	0	0	0
146	70~80	Male	Cured	Severe/Critical	survivor	10	45	0	0	0	0	0	0	0	0	0	0
147	60~70	FeMale	Cured	Mild/Moderate	survivor	17	49	1	0	0	0	0	0	0	0	0	0
148	40~50	Male	Other	Severe/Critical	survivor	9	NA	0	0	0	0	0	0	0	0	0	0
149	50~60	FeMale	Cured	Mild/Moderate	survivor	13	40	0	0	0	0	0	0	0	0	0	0
150	60~70	Male	Cured	Severe/Critical	survivor	20	40	0	0	0	0	0	0	0	1	0	0
151	60~70	Male	Cured	Severe/Critical	survivor	10	26	0	1	0	0	0	0	0	0	0	0
152	80~90	FeMale	Dead	Severe/Critical	nonsurvivor	9	40	1	0	0	1	0	0	0	0	0	1
153	80~90	Male	Cured	Severe/Critical	survivor	7	27	0	0	0	0	0	0	0	0	0	0
154	70~80	Male	Cured	Severe/Critical	survivor	16	26	0	0	0	0	0	0	0	0	0	0
155	70~80	Male	Cured	Severe/Critical	survivor	19	26	1	0	0	0	0	0	0	0	0	0
156	60~70	Male	Cured	Severe/Critical	survivor	15	52	1	0	0	0	0	1	0	0	0	1
157	50~60	Male	Cured	Severe/Critical	survivor	9	34	0	0	0	0	0	0	0	0	0	0
158	60~70	FeMale	Cured	Severe/Critical	survivor	11	34	0	0	0	0	0	0	0	0	1	0
159	50~60	FeMale	Cured	Severe/Critical	survivor	19	34	0	0	0	0	0	0	0	0	0	0
160	80~90	Male	Cured	Severe/Critical	survivor	21	30	1	0	0	0	0	1	0	0	0	0
161	70~80	FeMale	Cured	Severe/Critical	survivor	21	30	1	1	0	0	0	0	0	0	0	0
162	80~90	Male	Dead	Severe/Critical	nonsurvivor	7	50	1	0	1	1	0	0	0	0	0	0
163	80~90	Male	Cured	Severe/Critical	survivor	17	41	0	0	1	1	0	0	0	0	0	0
164	70~80	FeMale	Cured	Severe/Critical	survivor	16	41	1	0	0	0	0	0	0	0	0	0
165	30~40	Male	Other	Severe/Critical	survivor	35	26	0	0	0	0	0	0	0	0	0	0
166	60~70	Male	Improved	Severe/Critical	survivor	10	31	1	0	0	0	0	0	0	0	0	0
167	50~60	Male	Cured	Severe/Critical	survivor	7	57	0	0	0	0	0	0	0	0	0	0
168	60~70	FeMale	Cured	Severe/Critical	survivor	95	36	0	0	1	0	0	0	0	0	0	0
169	60~70	Male	Cured	Severe/Critical	survivor	20	51	1	0	0	0	0	0	0	0	0	1
170	60~70	FeMale	Cured	Severe/Critical	survivor	14	42	0	0	0	0	0	0	0	0	0	0
171	60~70	FeMale	Cured	Severe/Critical	survivor	9	47	1	0	0	0	0	0	0	0	0	0
172	70~80	FeMale	Cured	Severe/Critical	survivor	2	27	0	0	0	0	0	0	0	0	0	0
173	70~80	Male	Cured	Severe/Critical	survivor	15	52	1	1	0	0	0	0	0	0	0	0
174	60~70	FeMale	Improved	Severe/Critical	survivor	11	35	0	1	0	0	0	0	0	0	0	0
175	70~80	Male	Other	Severe/Critical	survivor	15	NA	1	1	0	0	0	0	0	0	0	0
176	60~70	FeMale	Cured	Severe/Critical	survivor	10	23	0	0	0	0	1	0	0	0	0	0
177	60~70	FeMale	Cured	Mild/Moderate	survivor	18	25	0	0	0	0	0	0	0	0	0	0
178	70~80	FeMale	Cured	Severe/Critical	survivor	13	23	1	0	0	0	0	0	0	0	0	0
179	60~70	Male	Cured	Mild/Moderate	survivor	10	57	0	0	0	0	0	0	1	0	0	0
180	60~70	FeMale	Cured	Severe/Critical	survivor	9	51	0	0	1	0	0	0	0	0	0	0
181	70~80	Male	Cured	Severe/Critical	survivor	17	50	1	0	0	0	0	0	0	0	0	0
182	50~60	FeMale	Dead	Severe/Critical	nonsurvivor	18	49	1	0	0	0	0	0	0	0	0	0
183	60~70	FeMale	Cured	Severe/Critical	survivor	13	29	1	0	0	0	0	0	0	0	0	0
184	70~80	Male	Cured	Severe/Critical	survivor	17	44	1	0	0	0	0	0	0	0	0	0
185	60~70	FeMale	Cured	Severe/Critical	survivor	15	33	0	0	0	0	0	0	0	0	0	0
186	60~70	FeMale	Cured	Severe/Critical	survivor	6	47	0	0	0	0	0	0	0	0	0	0
187	60~70	Male	Cured	Severe/Critical	survivor	15	35	1	0	0	0	0	0	0	0	0	0
188	70~80	Male	Cured	Mild/Moderate	survivor	10	28	1	1	1	0	0	0	0	0	0	0
189	50~60	Male	Cured	Mild/Moderate	survivor	25	28	0	0	0	0	0	0	0	1	0	0
190	70~80	FeMale	Cured	Severe/Critical	survivor	7	30	1	0	0	0	0	0	0	0	0	0
191	60~70	FeMale	Cured	Severe/Critical	survivor	15	33	0	0	0	0	0	0	0	0	0	0
192	60~70	Male	Cured	Severe/Critical	survivor	7	22	1	0	0	0	0	0	0	0	0	0
193	50~60	Male	Cured	Severe/Critical	survivor	7	25	0	0	0	0	0	0	0	0	0	0
194	60~70	Male	Cured	Mild/Moderate	survivor	12	22	1	0	0	0	0	0	0	0	0	0
195	70~80	Male	Cured	Mild/Moderate	survivor	7	22	0	0	0	0	0	0	0	0	0	0
196	50~60	Male	Cured	Mild/Moderate	survivor	5	22	0	0	1	0	0	0	0	0	0	0
197	70~80	Male	Cured	Severe/Critical	survivor	10	25	1	0	0	0	0	0	0	0	0	0
198	70~80	Male	Cured	Mild/Moderate	survivor	10	22	1	0	0	1	0	0	0	0	0	0
199	50~60	FeMale	Cured	Severe/Critical	survivor	10	35	1	0	0	0	0	0	0	0	0	0
200	50~60	FeMale	Cured	Mild/Moderate	survivor	10	25	1	0	1	0	0	0	0	0	0	0
201	50~60	FeMale	Cured	Mild/Moderate	survivor	12	28	0	0	0	0	0	0	0	0	0	0
202	80~90	Male	Cured	Severe/Critical	survivor	10	46	0	0	0	0	1	1	0	0	0	0
203	60~70	Male	Cured	Severe/Critical	survivor	20	53	0	0	0	0	0	0	0	0	0	0
204	80~90	Male	Cured	Severe/Critical	survivor	5	25	0	0	0	1	0	0	0	1	0	0
205	60~70	Male	Cured	Severe/Critical	survivor	15	28	0	0	0	0	0	0	0	0	0	0
206	50~60	FeMale	Cured	Severe/Critical	survivor	30	37	0	0	0	0	0	0	0	0	0	0
207	50~60	FeMale	Cured	Severe/Critical	survivor	17	46	0	0	0	0	0	0	0	0	0	0
208	70~80	FeMale	Cured	Severe/Critical	survivor	25	23	1	0	0	0	0	0	0	0	0	0
209	70~80	Male	Cured	Severe/Critical	survivor	12	23	0	0	0	0	0	0	0	0	0	0
210	70~80	Male	Dead	Severe/Critical	nonsurvivor	14	40	1	0	0	0	0	0	0	0	0	0
211	60~70	FeMale	Cured	Mild/Moderate	survivor	9	29	1	0	1	0	0	0	0	0	0	0
212	60~70	FeMale	Cured	Mild/Moderate	survivor	30	27	0	0	0	0	0	0	0	0	0	0
213	60~70	FeMale	Cured	Severe/Critical	survivor	10	27	1	1	0	0	0	0	0	0	0	0
214	70~80	FeMale	Cured	Severe/Critical	survivor	7	25	1	0	1	0	0	0	0	0	0	0
215	80~90	FeMale	Cured	Severe/Critical	survivor	12	22	1	0	0	0	0	0	0	0	0	0
216	70~80	FeMale	Cured	Severe/Critical	survivor	10	39	1	0	0	0	0	0	0	0	0	0
217	50~60	Male	Cured	Mild/Moderate	survivor	15	23	0	0	0	0	0	0	0	0	0	0
218	60~70	FeMale	Cured	Severe/Critical	survivor	17	28	0	0	0	0	0	0	0	0	0	0
219	60~70	FeMale	Cured	Severe/Critical	survivor	20	23	1	0	0	0	0	0	0	0	0	0
220	50~60	Male	Cured	Severe/Critical	survivor	7	25	0	1	0	0	0	0	0	0	0	0
221	50~60	Male	Cured	Severe/Critical	survivor	13	45	0	0	0	0	0	0	0	0	0	0
222	80~90	Male	Cured	Severe/Critical	survivor	11	18	1	0	1	0	0	0	0	0	0	0
223	60~70	Male	Cured	Severe/Critical	survivor	24	46	0	0	0	0	0	0	0	0	0	0
224	60~70	FeMale	Improved	Severe/Critical	survivor	30	30	0	0	1	0	0	0	0	0	0	1
225	80~90	Male	Cured	Severe/Critical	survivor	25	41	1	0	0	0	0	0	0	0	0	0
226	70~80	FeMale	Cured	Mild/Moderate	survivor	7	17	1	1	0	1	0	0	0	0	0	0
227	60~70	Male	Cured	Severe/Critical	survivor	26	47	1	1	0	0	0	1	0	0	0	1
228	50~60	Male	Cured	Severe/Critical	survivor	14	19	1	0	0	1	0	0	0	0	0	0
229	70~80	FeMale	Cured	Severe/Critical	survivor	25	44	0	0	0	0	0	0	0	0	0	1
230	60~70	Male	Improved	Severe/Critical	survivor	16	44	0	0	0	0	0	0	0	0	0	0
231	50~60	Male	Improved	Severe/Critical	survivor	25	23	0	1	0	0	0	0	0	0	0	0
232	80~90	Male	Cured	Severe/Critical	survivor	24	16	1	1	1	1	1	0	0	0	0	0
233	20~30	FeMale	Cured	Mild/Moderate	survivor	25	24	0	0	0	0	0	0	0	0	0	0
234	70~80	Male	Cured	Severe/Critical	survivor	25	35	1	0	0	0	1	0	0	0	0	0
235	60~70	Male	Cured	Mild/Moderate	survivor	18	23	0	0	0	0	0	0	0	0	0	0
236	40~50	Male	Cured	Severe/Critical	survivor	20	22	0	0	0	0	0	0	0	0	0	0
237	40~50	Male	Cured	Severe/Critical	survivor	19	19	0	0	0	0	0	0	0	0	0	0
238	60~70	FeMale	Cured	Severe/Critical	survivor	20	40	0	0	0	0	0	0	0	0	0	0
239	20~30	Male	Cured	Severe/Critical	survivor	15	28	0	0	0	0	0	0	0	0	0	0
240	80~90	Male	Cured	Severe/Critical	survivor	36	36	1	0	1	0	0	0	0	0	0	0
241	30~40	Male	Cured	Severe/Critical	survivor	30	45	0	0	0	0	0	0	0	0	0	0
242	40~50	FeMale	Cured	Mild/Moderate	survivor	15	17	0	1	0	0	0	0	0	0	0	0
243	70~80	Male	Improved	Severe/Critical	survivor	2	18	0	1	0	0	0	0	0	1	0	0
244	40~50	Male	Improved	Mild/Moderate	survivor	32	14	0	0	0	0	0	0	0	0	0	0
245	70~80	Male	Cured	Severe/Critical	survivor	25	17	1	0	1	1	0	0	0	0	0	0
246	70~80	Male	Cured	Severe/Critical	survivor	19	31	1	1	0	0	0	0	0	0	0	0
247	70~80	FeMale	Cured	Severe/Critical	survivor	38	17	0	0	0	0	0	0	0	0	0	1
248	50~60	Male	Cured	Severe/Critical	survivor	17	16	1	0	0	0	0	0	0	0	0	0
249	30~40	Male	Cured	Severe/Critical	survivor	20	13	0	0	0	0	0	0	0	0	0	0
250	60~70	FeMale	Cured	Severe/Critical	survivor	20	38	0	0	0	0	0	0	0	0	0	0
251	50~60	Male	Cured	Severe/Critical	survivor	26	22	0	0	0	0	0	0	0	0	0	0
252	70~80	FeMale	Cured	Severe/Critical	survivor	25	30	1	0	0	0	0	1	0	0	0	0
253	70~80	FeMale	Cured	Severe/Critical	survivor	25	19	1	0	1	0	0	0	0	0	0	0
254	60~70	FeMale	Cured	Severe/Critical	survivor	28	40	0	0	0	0	0	0	0	0	0	0
255	80~90	Male	Cured	Severe/Critical	survivor	13	14	0	0	0	0	0	1	0	0	0	0
256	50~60	FeMale	Cured	Mild/Moderate	survivor	25	34	0	0	0	0	0	0	0	0	0	0
257	70~80	Male	Cured	Severe/Critical	survivor	14	21	1	1	0	0	0	0	0	0	0	0
258	60~70	Male	Cured	Mild/Moderate	survivor	31	28	1	0	1	0	0	0	0	0	0	0
259	60~70	FeMale	Cured	Mild/Moderate	survivor	35	13	0	1	0	0	0	0	0	0	0	0
260	30~40	FeMale	Cured	Mild/Moderate	survivor	3	15	0	0	0	0	0	0	0	0	0	0
261	50~60	Male	Cured	Mild/Moderate	survivor	37	18	0	1	0	0	0	0	0	0	0	0
262	50~60	Male	Cured	Mild/Moderate	survivor	23	13	0	1	0	0	0	0	0	0	0	0
263	50~60	Male	Improved	Mild/Moderate	survivor	30	15	0	0	0	0	0	1	0	0	0	0
264	50~60	Male	Cured	Mild/Moderate	survivor	27	17	0	0	0	0	0	0	0	0	0	0
265	60~70	Male	Cured	Severe/Critical	survivor	15	20	1	0	0	0	0	0	0	0	0	0
266	50~60	FeMale	Cured	Mild/Moderate	survivor	28	13	0	0	0	0	0	0	0	0	0	0
267	70~80	Male	Cured	Mild/Moderate	survivor	7	13	1	0	0	0	0	0	0	0	0	0
268	50~60	Male	Cured	Mild/Moderate	survivor	30	13	0	0	0	0	0	0	0	0	0	0
269	40~50	FeMale	Cured	Mild/Moderate	survivor	30	13	0	0	0	0	0	0	0	0	0	0
270	70~80	FeMale	Cured	Severe/Critical	survivor	15	16	0	0	0	0	0	0	0	0	0	0
271	60~70	FeMale	Cured	Severe/Critical	survivor	20	38	0	0	0	0	0	0	0	0	0	0
272	50~60	FeMale	Cured	Mild/Moderate	survivor	7	15	1	0	0	0	0	0	0	0	0	0
273	80~90	FeMale	Cured	Severe/Critical	survivor	7	20	1	0	0	1	0	0	0	0	0	0
274	50~60	FeMale	Cured	Severe/Critical	survivor	7	23	0	0	0	0	0	0	0	0	0	0
275	50~60	FeMale	Cured	Mild/Moderate	survivor	33	16	1	0	0	0	0	0	0	0	0	0
276	40~50	FeMale	Cured	Mild/Moderate	survivor	26	17	0	0	0	0	0	0	0	0	0	0
277	60~70	FeMale	Cured	Mild/Moderate	survivor	10	14	1	0	0	0	0	0	0	0	0	0
278	80~90	FeMale	Improved	Severe/Critical	survivor	1	15	0	0	0	0	0	0	0	0	0	0
279	30~40	Male	Cured	Mild/Moderate	survivor	21	14	0	0	0	0	0	0	0	0	0	0
280	50~60	Male	Cured	Mild/Moderate	survivor	35	15	0	0	0	0	0	0	0	0	0	0
281	60~70	FeMale	Cured	Severe/Critical	survivor	14	36	1	0	0	0	0	0	0	0	0	1
282	30~40	Male	Cured	Mild/Moderate	survivor	20	15	1	0	0	0	0	0	0	0	0	0
283	50~60	FeMale	Cured	Mild/Moderate	survivor	15	13	0	0	0	0	0	0	0	0	0	0
284	70~80	Male	Cured	Severe/Critical	survivor	18	27	0	0	0	0	0	0	0	0	0	0
285	40~50	Male	Cured	Mild/Moderate	survivor	30	13	0	0	0	0	0	0	0	1	0	0
286	60~70	Male	Cured	Mild/Moderate	survivor	15	25	0	0	1	0	0	0	0	0	0	0
287	70~80	Male	Cured	Severe/Critical	survivor	20	23	0	0	0	0	0	0	0	0	0	0
288	90~100	FeMale	Cured	Severe/Critical	survivor	7	22	0	0	0	0	0	0	0	0	0	0
289	70~80	FeMale	Cured	Severe/Critical	survivor	NA	20	1	0	1	1	0	0	0	0	0	0
290	30~40	FeMale	Cured	Mild/Moderate	survivor	30	32	0	0	0	0	0	0	0	0	0	0
291	60~70	FeMale	Cured	Mild/Moderate	survivor	25	14	0	0	0	0	0	0	0	0	0	0
292	50~60	Male	Cured	Mild/Moderate	survivor	13	18	0	0	0	0	0	0	0	0	0	0
293	60~70	FeMale	Cured	Mild/Moderate	survivor	35	21	1	1	0	0	0	0	0	0	0	0
294	60~70	FeMale	Cured	Severe/Critical	survivor	22	23	1	0	0	0	0	0	0	0	0	0
295	30~40	Male	Cured	Mild/Moderate	survivor	20	14	0	0	0	0	0	0	0	0	0	0
296	70~80	FeMale	Cured	Severe/Critical	survivor	20	18	1	1	0	0	0	0	0	0	0	0
297	60~70	Male	Cured	Severe/Critical	survivor	25	17	0	0	0	0	0	0	0	0	0	0
298	50~60	Male	Cured	Mild/Moderate	survivor	30	21	1	1	0	0	0	0	0	0	0	0
299	70~80	Male	Cured	Severe/Critical	survivor	26	18	1	1	0	0	0	0	0	0	0	0
300	70~80	Male	Cured	Severe/Critical	survivor	10	18	0	0	0	0	0	0	0	0	0	0
301	30~40	Male	Cured	Mild/Moderate	survivor	13	14	0	0	0	0	0	0	0	0	0	0
302	50~60	FeMale	Cured	Mild/Moderate	survivor	22	16	1	0	0	0	0	0	0	0	0	0
303	70~80	Male	Cured	Mild/Moderate	survivor	30	12	1	0	1	0	0	0	0	0	0	0
304	20~30	Male	Cured	Mild/Moderate	survivor	21	25	0	0	0	0	0	0	0	0	0	0
305	60~70	Male	Cured	Mild/Moderate	survivor	22	24	1	0	1	0	0	0	0	0	0	0
306	60~70	FeMale	Cured	Severe/Critical	survivor	25	24	1	1	0	0	0	0	0	0	0	0
307	70~80	Male	Cured	Severe/Critical	survivor	30	12	1	0	0	0	1	0	0	0	0	0
308	50~60	FeMale	Cured	Severe/Critical	survivor	28	12	0	0	0	0	0	0	0	0	0	0
309	60~70	FeMale	Cured	Mild/Moderate	survivor	19	28	1	0	0	0	1	0	0	0	0	0
310	60~70	FeMale	Cured	Severe/Critical	survivor	23	34	1	0	0	0	0	0	0	0	0	0
311	60~70	Male	Cured	Severe/Critical	survivor	30	19	1	0	0	0	0	0	0	0	0	0
312	50~60	FeMale	Cured	Mild/Moderate	survivor	28	11	0	0	0	0	0	0	0	0	0	0
313	30~40	Male	Improved	Severe/Critical	survivor	7	15	0	0	0	0	0	0	0	0	0	0
314	40~50	Male	Cured	Severe/Critical	survivor	18	21	1	0	0	0	0	0	0	0	0	0
315	70~80	Male	Cured	Severe/Critical	survivor	30	20	1	1	1	0	0	0	0	0	0	0
316	80~90	Male	Improved	Severe/Critical	survivor	5	36	1	0	0	0	1	0	0	0	0	1
317	40~50	Male	Improved	Severe/Critical	survivor	23	13	0	0	0	0	0	1	0	0	0	0
318	30~40	Male	Improved	Severe/Critical	survivor	8	14	0	0	0	0	0	0	0	0	0	0
319	30~40	FeMale	Cured	Severe/Critical	survivor	30	16	0	0	0	0	0	0	0	0	0	0
320	30~40	FeMale	Cured	Mild/Moderate	survivor	2	13	0	0	0	0	0	0	0	0	0	0
321	60~70	FeMale	Cured	Severe/Critical	survivor	20	13	0	0	0	0	0	0	0	0	0	0
322	80~90	FeMale	Cured	Severe/Critical	survivor	25	24	1	1	1	0	0	0	0	0	0	0
323	40~50	FeMale	Cured	Mild/Moderate	survivor	27	21	1	0	0	0	0	0	0	0	0	0
324	60~70	FeMale	Cured	Mild/Moderate	survivor	24	32	0	0	0	0	0	0	0	0	0	0
325	30~40	Male	Cured	Severe/Critical	survivor	26	15	0	0	0	0	0	0	0	0	0	0
326	70~80	FeMale	Cured	Severe/Critical	survivor	22	20	1	0	1	0	0	0	0	0	0	0
327	40~50	FeMale	Improved	Severe/Critical	survivor	24	16	0	0	0	0	0	0	0	0	0	0
328	40~50	Male	Improved	Severe/Critical	survivor	30	14	0	0	0	0	0	0	0	0	0	0
329	70~80	Male	Cured	Severe/Critical	survivor	30	18	0	0	0	0	0	0	0	0	0	0
330	30~40	FeMale	Cured	Mild/Moderate	survivor	8	13	0	0	0	0	0	0	0	0	0	0
331	50~60	FeMale	Cured	Severe/Critical	survivor	35	14	0	1	0	0	0	0	0	0	0	0
332	60~70	FeMale	Cured	Severe/Critical	survivor	35	14	0	1	1	0	0	0	0	0	0	0
333	70~80	Male	Cured	Severe/Critical	survivor	5	13	1	1	1	1	0	0	0	0	0	0
334	70~80	FeMale	Cured	Severe/Critical	survivor	30	17	0	0	0	0	0	0	0	0	0	0
335	30~40	FeMale	Cured	Mild/Moderate	survivor	3	13	0	0	0	0	0	0	0	0	0	0
336	60~70	FeMale	Cured	Severe/Critical	survivor	25	14	0	0	0	0	0	0	0	0	0	0
337	60~70	Male	Cured	Severe/Critical	survivor	35	14	0	1	0	0	0	0	0	0	0	0
338	30~40	FeMale	Cured	Severe/Critical	survivor	9	13	0	0	0	0	0	0	0	0	0	0
339	30~40	FeMale	Cured	Severe/Critical	survivor	NA	13	0	0	0	0	0	0	0	0	0	0
340	40~50	FeMale	Cured	Severe/Critical	survivor	25	13	0	0	0	0	0	0	0	0	0	0
341	50~60	FeMale	Cured	Severe/Critical	survivor	25	11	0	0	0	0	0	0	0	0	0	0
342	70~80	Male	Cured	Severe/Critical	survivor	9	39	1	0	0	0	0	0	0	0	0	1
343	60~70	Male	Cured	Severe/Critical	survivor	21	31	0	1	0	0	0	0	0	0	0	0
344	40~50	FeMale	Cured	Severe/Critical	survivor	29	38	0	0	0	0	0	0	0	0	0	0
345	30~40	Male	Cured	Severe/Critical	survivor	7	21	0	0	0	0	0	0	0	0	0	0
346	60~70	Male	Cured	Mild/Moderate	survivor	14	41	1	1	1	0	0	0	0	0	0	0
347	60~70	FeMale	Cured	Severe/Critical	survivor	23	17	1	0	0	0	0	0	0	0	0	0
348	50~60	FeMale	Improved	Mild/Moderate	survivor	27	28	0	1	0	0	0	0	0	0	0	0
349	60~70	FeMale	Improved	Mild/Moderate	survivor	35	14	0	0	0	0	0	0	0	0	0	0
350	50~60	FeMale	Improved	Mild/Moderate	survivor	35	28	1	0	0	0	0	0	0	0	0	0
351	80~90	FeMale	Cured	Severe/Critical	survivor	5	12	1	0	1	1	0	0	0	0	0	0
352	50~60	FeMale	Cured	Mild/Moderate	survivor	30	13	0	1	1	0	0	0	0	0	0	0
353	50~60	FeMale	Cured	Severe/Critical	survivor	30	13	1	0	1	0	0	0	0	0	0	0
354	50~60	FeMale	Cured	Severe/Critical	survivor	36	41	1	0	0	0	0	0	0	0	0	0
355	60~70	Male	Cured	Severe/Critical	survivor	40	39	0	0	0	0	0	1	0	0	0	0
356	40~50	FeMale	Cured	Severe/Critical	survivor	32	20	0	0	0	0	0	0	0	0	0	0
357	50~60	FeMale	Cured	Severe/Critical	survivor	35	38	0	0	0	0	1	0	0	0	0	0
358	60~70	FeMale	Cured	Severe/Critical	survivor	35	17	0	0	0	0	0	0	0	0	0	0
359	50~60	Male	Cured	Mild/Moderate	survivor	19	12	0	1	0	0	0	0	0	1	0	0
360	30~40	FeMale	Cured	Severe/Critical	survivor	18	29	0	0	0	0	0	0	0	0	0	0
361	50~60	Male	Cured	Mild/Moderate	survivor	21	21	1	0	1	0	0	0	0	0	0	0
362	60~70	FeMale	Cured	Severe/Critical	survivor	15	20	1	1	0	0	0	0	0	0	0	0
363	60~70	FeMale	Cured	Severe/Critical	survivor	30	33	1	1	0	0	0	0	0	0	0	0
364	70~80	Male	Cured	Severe/Critical	survivor	35	14	0	0	0	0	0	0	0	0	0	0
365	50~60	Male	Cured	Mild/Moderate	survivor	22	12	0	0	0	0	0	0	0	0	0	0
366	50~60	FeMale	Cured	Severe/Critical	survivor	30	19	0	0	0	0	0	0	0	0	0	0
367	60~70	FeMale	Cured	Mild/Moderate	survivor	28	12	0	0	0	0	0	0	0	0	0	0
368	30~40	FeMale	Cured	Mild/Moderate	survivor	22	12	0	0	0	0	0	0	0	0	0	0
369	70~80	Male	Cured	Mild/Moderate	survivor	35	12	1	0	0	0	0	0	0	0	0	0
370	60~70	FeMale	Cured	Mild/Moderate	survivor	20	12	0	0	0	0	0	0	0	0	0	0
371	60~70	FeMale	Cured	Severe/Critical	survivor	30	23	1	0	1	0	0	0	0	0	0	0
372	70~80	FeMale	Cured	Severe/Critical	survivor	30	26	1	1	0	0	1	0	0	0	0	0
373	70~80	Male	Cured	Severe/Critical	survivor	35	32	0	0	0	0	0	0	0	0	0	0
374	50~60	Male	Cured	Severe/Critical	survivor	30	22	0	0	1	0	0	1	0	0	0	0
375	50~60	Male	Cured	Severe/Critical	survivor	30	15	0	0	0	0	0	0	0	0	0	0
376	40~50	FeMale	Cured	Mild/Moderate	survivor	28	15	0	0	0	0	0	0	0	0	0	0
377	60~70	FeMale	Cured	Mild/Moderate	survivor	30	15	0	0	0	0	0	0	0	0	0	0
378	70~80	Male	Cured	Severe/Critical	survivor	35	10	0	0	0	0	0	0	0	0	0	0
379	60~70	FeMale	Cured	Severe/Critical	survivor	35	29	1	0	0	0	0	0	0	0	0	0
380	30~40	Male	Cured	Mild/Moderate	survivor	35	12	0	0	0	0	0	0	0	0	0	0
381	60~70	FeMale	Cured	Severe/Critical	survivor	30	12	0	0	0	0	0	0	0	0	0	0
382	60~70	Male	Cured	Severe/Critical	survivor	35	23	1	1	1	1	0	0	0	0	0	0
383	50~60	Male	Cured	Severe/Critical	survivor	35	13	0	0	0	0	0	0	0	0	0	0
384	60~70	FeMale	Cured	Mild/Moderate	survivor	30	36	0	0	0	0	0	0	0	1	0	0
385	60~70	FeMale	Cured	Mild/Moderate	survivor	35	17	0	0	0	0	0	0	0	0	0	0
386	50~60	FeMale	Cured	Mild/Moderate	survivor	30	23	0	0	0	0	0	0	0	0	0	0
387	30~40	FeMale	Cured	Mild/Moderate	survivor	20	12	0	1	0	0	0	0	0	0	0	0
388	70~80	FeMale	Cured	Mild/Moderate	survivor	30	12	0	0	0	0	0	0	0	0	0	0
389	80~90	Male	Cured	Severe/Critical	survivor	35	17	0	0	0	0	0	0	0	0	0	0
390	30~40	Male	Cured	Mild/Moderate	survivor	30	10	0	0	0	0	0	0	0	0	0	0
391	60~70	Male	Other	Severe/Critical	survivor	10	NA	0	0	0	0	0	0	0	0	0	0
392	50~60	FeMale	Cured	Severe/Critical	survivor	35	21	0	0	0	0	0	0	0	0	0	0
393	50~60	Male	Improved	Mild/Moderate	survivor	19	10	0	0	0	0	0	0	0	0	0	0
394	50~60	Male	Improved	Mild/Moderate	survivor	29	16	0	0	0	0	0	0	0	0	0	0
395	60~70	Male	Improved	Mild/Moderate	survivor	35	10	1	0	0	0	0	0	0	1	0	0
396	60~70	Male	Cured	Severe/Critical	survivor	30	9	0	0	0	0	0	0	0	0	0	0
397	50~60	Male	Cured	Severe/Critical	survivor	25	21	0	0	0	0	0	0	0	0	0	0
398	80~90	FeMale	Cured	Severe/Critical	survivor	7	17	0	0	0	1	0	0	0	0	0	0
399	30~40	Male	Cured	Mild/Moderate	survivor	4	11	1	0	0	0	0	0	0	0	0	0
400	60~70	FeMale	Cured	Mild/Moderate	survivor	10	23	0	0	0	0	0	0	0	0	0	0
401	30~40	FeMale	Cured	Mild/Moderate	survivor	14	11	0	0	0	0	0	0	0	0	0	0
402	40~50	FeMale	Cured	Severe/Critical	survivor	35	16	0	0	0	0	0	0	0	0	0	0
403	70~80	FeMale	Cured	Severe/Critical	survivor	30	23	1	0	1	0	0	0	0	0	0	0
404	50~60	Male	Cured	Severe/Critical	survivor	5	10	0	0	0	0	0	0	0	0	0	0
405	60~70	FeMale	Cured	Severe/Critical	survivor	26	9	0	0	0	0	0	0	0	0	0	0
406	60~70	FeMale	Cured	Severe/Critical	survivor	26	25	0	0	1	0	0	0	1	0	0	0
407	60~70	FeMale	Cured	Mild/Moderate	survivor	28	12	0	0	0	0	0	0	0	0	0	0
408	60~70	Male	Cured	Severe/Critical	survivor	31	12	0	0	0	0	0	0	0	0	0	0
409	50~60	FeMale	Cured	Severe/Critical	survivor	35	13	0	1	0	0	0	0	0	0	0	0
410	70~80	FeMale	Cured	Severe/Critical	survivor	30	24	0	0	1	0	0	0	0	0	0	0
411	60~70	Male	Cured	Mild/Moderate	survivor	35	16	0	0	0	0	0	0	0	0	0	0
412	50~60	FeMale	Cured	Severe/Critical	survivor	25	14	0	0	0	0	0	0	0	0	0	0
413	60~70	FeMale	Cured	Severe/Critical	survivor	NA	16	0	0	1	0	0	0	0	0	0	0
414	60~70	FeMale	Cured	Severe/Critical	survivor	10	24	1	1	1	0	0	0	0	0	0	0
415	10~20	FeMale	Cured	Mild/Moderate	survivor	20	10	0	0	0	0	0	0	0	0	0	0
416	60~70	FeMale	Cured	Severe/Critical	survivor	14	13	1	0	1	0	0	0	0	0	0	0
417	50~60	Male	Cured	Severe/Critical	survivor	30	13	0	0	0	0	0	0	0	0	0	0
418	70~80	Male	Cured	Severe/Critical	survivor	45	24	0	0	0	0	0	1	0	0	0	0
419	40~50	FeMale	Cured	Severe/Critical	survivor	2	9	0	0	0	0	1	0	0	0	0	1
419	40~50	FeMale	Cured	Severe/Critical	survivor	21	9	0	0	0	1	1	0	0	0	0	0
420	70~80	Male	Cured	Severe/Critical	survivor	25	39	1	1	1	0	0	0	1	0	0	0
421	60~70	FeMale	Cured	Severe/Critical	survivor	35	32	0	0	0	0	0	0	0	0	0	0
422	50~60	FeMale	Cured	Mild/Moderate	survivor	30	9	0	0	0	0	0	0	0	0	0	0
423	30~40	Male	Cured	Severe/Critical	survivor	25	11	0	0	0	0	0	0	0	0	0	0
424	30~40	FeMale	Cured	Severe/Critical	survivor	26	15	0	0	0	0	0	0	0	0	0	0
425	50~60	Male	Cured	Severe/Critical	survivor	32	8	0	0	0	0	0	0	0	0	0	0
426	40~50	FeMale	Cured	Mild/Moderate	survivor	17	9	1	0	1	0	0	0	0	0	0	0
427	60~70	FeMale	Cured	Mild/Moderate	survivor	32	9	0	0	0	0	0	0	0	0	0	0
428	60~70	Male	Cured	Mild/Moderate	survivor	15	8	1	0	0	0	0	0	0	0	0	0
429	30~40	Male	Cured	Severe/Critical	survivor	8	8	0	0	0	0	0	0	0	0	0	0
430	50~60	Male	Cured	Severe/Critical	survivor	8	11	0	0	0	0	0	0	0	0	0	0
431	40~50	Male	Cured	Severe/Critical	survivor	36	13	0	0	0	0	0	0	0	0	0	0
432	50~60	FeMale	Cured	Severe/Critical	survivor	37	8	0	0	0	0	0	0	0	0	0	0
433	30~40	FeMale	Cured	Mild/Moderate	survivor	37	8	0	0	0	0	0	0	0	0	0	0
434	50~60	FeMale	Cured	Mild/Moderate	survivor	35	17	1	0	0	0	0	0	0	0	0	0
435	50~60	FeMale	Cured	Severe/Critical	survivor	35	8	0	0	0	0	0	0	0	0	0	0
436	30~40	Male	Cured	Severe/Critical	survivor	38	8	0	0	0	0	0	0	0	0	0	0
437	50~60	Male	Cured	Severe/Critical	survivor	10	8	0	0	0	0	0	0	0	0	0	0
438	50~60	Male	Improved	Mild/Moderate	survivor	19	9	0	0	0	0	0	0	0	0	0	0
439	50~60	FeMale	Cured	Severe/Critical	survivor	42	11	1	0	0	0	0	0	0	0	0	0
440	50~60	FeMale	Improved	Mild/Moderate	survivor	30	12	0	0	0	0	0	0	0	0	0	0
441	50~60	Male	Improved	Mild/Moderate	survivor	35	9	0	0	0	0	0	0	0	0	0	0
442	30~40	FeMale	Cured	Mild/Moderate	survivor	17	13	0	0	0	0	0	0	0	0	0	0
443	60~70	Male	Cured	Severe/Critical	survivor	11	11	1	0	0	0	0	0	0	0	0	0
444	70~80	FeMale	Cured	Severe/Critical	survivor	26	19	0	0	0	0	0	0	0	0	0	0
445	60~70	Male	Cured	Mild/Moderate	survivor	30	13	0	0	0	0	0	0	0	0	0	0
446	50~60	Male	Cured	Mild/Moderate	survivor	33	10	0	0	0	0	0	0	0	0	0	0
447	60~70	Male	Cured	Mild/Moderate	survivor	27	10	0	0	0	0	0	0	0	0	0	0
448	50~60	FeMale	Cured	Mild/Moderate	survivor	13	7	1	0	0	0	0	0	0	0	0	0
449	50~60	FeMale	Cured	Mild/Moderate	survivor	14	8	0	0	0	0	0	0	0	0	0	0
450	60~70	Male	Cured	Severe/Critical	survivor	30	13	1	0	1	0	0	0	0	0	0	0
451	70~80	FeMale	Cured	Mild/Moderate	survivor	24	12	0	0	1	0	0	0	0	0	0	0
452	50~60	FeMale	Cured	Mild/Moderate	survivor	35	7	0	0	0	0	0	0	0	0	0	0
453	40~50	Male	Cured	Mild/Moderate	survivor	30	7	0	0	0	0	0	0	0	0	0	0
454	50~60	FeMale	Cured	Mild/Moderate	survivor	30	12	0	0	0	0	0	0	0	0	0	0
455	50~60	Male	Cured	Severe/Critical	survivor	27	7	0	0	0	0	0	0	0	0	0	0
456	40~50	Male	Improved	Severe/Critical	survivor	36	12	1	0	0	0	0	0	0	0	0	0
457	30~40	Male	Cured	Mild/Moderate	survivor	30	10	0	0	0	0	0	0	0	0	0	0
458	50~60	FeMale	Cured	Mild/Moderate	survivor	30	14	0	0	0	0	0	0	0	0	0	0
459	50~60	Male	Cured	Mild/Moderate	survivor	35	14	1	1	0	0	0	0	0	0	0	0
460	50~60	FeMale	Cured	Mild/Moderate	survivor	35	12	0	0	0	0	0	0	0	0	0	0
461	50~60	FeMale	Cured	Mild/Moderate	survivor	30	11	0	0	0	0	0	0	0	0	0	0
462	50~60	FeMale	Cured	Mild/Moderate	survivor	48	9	0	0	0	0	0	0	0	0	0	0
463	50~60	FeMale	Cured	Mild/Moderate	survivor	35	16	0	0	0	0	0	0	0	0	0	0
464	50~60	FeMale	Cured	Mild/Moderate	survivor	2	13	0	0	0	0	0	0	0	0	0	0
465	30~40	FeMale	Cured	Mild/Moderate	survivor	8	9	0	0	0	0	0	0	0	0	0	0
466	30~40	Male	Cured	Severe/Critical	survivor	20	7	1	0	0	0	0	0	0	0	0	0
467	40~50	Male	Cured	Mild/Moderate	survivor	30	10	0	0	0	0	0	0	0	0	0	0
468	40~50	Male	Cured	Mild/Moderate	survivor	4	12	0	0	0	0	0	0	0	0	0	0
469	30~40	Male	Cured	Severe/Critical	survivor	30	11	0	0	0	0	0	0	0	0	0	0
470	70~80	Male	Cured	Severe/Critical	survivor	3	9	1	0	1	1	0	0	0	0	0	0
471	60~70	FeMale	Cured	Severe/Critical	survivor	40	9	0	0	0	0	0	0	0	0	0	0
472	50~60	FeMale	Cured	Severe/Critical	survivor	35	11	1	0	0	0	0	0	0	0	0	0
473	30~40	Male	Cured	Mild/Moderate	survivor	30	10	0	0	0	0	0	0	0	0	0	0
474	50~60	Male	Improved	Severe/Critical	survivor	7	9	0	0	0	0	0	0	0	0	0	0
475	60~70	FeMale	Improved	Severe/Critical	survivor	30	11	0	0	0	0	0	0	0	0	0	0
476	40~50	FeMale	Improved	Mild/Moderate	survivor	35	12	0	0	0	0	0	0	0	0	0	0
477	20~30	Male	Cured	Mild/Moderate	survivor	25	13	0	0	0	0	0	0	0	0	0	0
478	50~60	FeMale	Cured	Severe/Critical	survivor	30	10	0	0	0	0	0	0	0	0	0	0
479	60~70	Male	Cured	Severe/Critical	survivor	25	10	0	0	0	0	0	0	0	0	0	0
480	50~60	FeMale	Cured	Severe/Critical	survivor	35	12	0	0	0	0	0	0	0	0	0	0
481	60~70	Male	Cured	Mild/Moderate	survivor	30	12	0	0	0	0	0	0	0	0	0	0
482	30~40	Male	Cured	Severe/Critical	survivor	35	10	0	0	0	0	0	0	0	1	0	0
483	50~60	FeMale	Cured	Mild/Moderate	survivor	35	12	0	0	0	0	0	0	0	0	0	0
484	60~70	Male	Cured	Mild/Moderate	survivor	30	17	0	0	0	0	0	1	0	0	0	0
485	50~60	Male	Improved	Severe/Critical	survivor	7	9	0	1	0	0	0	0	0	0	0	0
486	50~60	FeMale	Cured	Mild/Moderate	survivor	26	16	0	0	0	0	0	0	0	0	0	0
487	60~70	FeMale	Cured	Severe/Critical	survivor	47	13	0	0	0	0	0	0	0	0	0	0
488	50~60	FeMale	Cured	Mild/Moderate	survivor	20	7	0	0	0	0	0	0	0	0	0	0
489	60~70	FeMale	Cured	Severe/Critical	survivor	30	7	0	0	0	0	0	0	0	0	0	0
490	50~60	FeMale	Cured	Severe/Critical	survivor	32	7	0	0	0	0	0	0	0	0	0	0
491	60~70	Male	Cured	Mild/Moderate	survivor	35	6	0	1	0	0	0	0	0	0	0	0
492	50~60	Male	Cured	Mild/Moderate	survivor	35	6	0	0	0	0	0	0	0	0	0	0
493	70~80	FeMale	Cured	Severe/Critical	survivor	NA	10	0	0	0	0	0	0	0	0	0	0
494	60~70	FeMale	Cured	Severe/Critical	survivor	35	20	0	1	0	0	0	0	0	0	0	0
495	30~40	FeMale	Cured	Severe/Critical	survivor	45	20	0	0	0	0	0	0	0	0	0	0
496	40~50	FeMale	Cured	Mild/Moderate	survivor	30	13	0	0	0	0	0	0	0	0	0	0
497	50~60	FeMale	Cured	Mild/Moderate	survivor	29	13	0	0	0	0	0	0	0	0	0	0
498	50~60	FeMale	Improved	Severe/Critical	survivor	25	8	1	0	0	0	0	0	0	0	0	0
499	20~30	FeMale	Improved	Severe/Critical	survivor	30	8	0	0	0	0	0	0	0	0	0	0
500	60~70	FeMale	Cured	Severe/Critical	survivor	35	13	0	0	0	0	0	0	0	0	0	0
501	40~50	Male	Cured	Mild/Moderate	survivor	30	6	1	0	0	0	0	0	0	0	0	0
502	60~70	FeMale	Cured	Severe/Critical	survivor	35	10	0	0	0	0	0	1	0	0	0	0
503	40~50	FeMale	Improved	Severe/Critical	survivor	32	9	0	1	0	0	0	0	0	0	0	0
504	70~80	FeMale	Cured	Severe/Critical	survivor	35	9	0	0	0	0	0	0	0	0	0	0
505	50~60	Male	Cured	Mild/Moderate	survivor	30	9	0	0	0	0	0	0	0	0	0	0
506	10~20	Male	Cured	Mild/Moderate	survivor	15	14	0	0	0	0	0	0	0	0	0	0
507	60~70	FeMale	Cured	Severe/Critical	survivor	35	13	0	0	0	0	0	0	0	0	0	0
508	60~70	FeMale	Other	Severe/Critical	survivor	14	NA	1	1	0	0	0	0	0	0	0	0
509	40~50	Male	Cured	Mild/Moderate	survivor	15	13	0	0	0	0	0	0	0	0	0	0
510	40~50	Male	Cured	Mild/Moderate	survivor	24	6	0	0	0	0	0	0	0	0	0	0
511	70~80	FeMale	Cured	Severe/Critical	survivor	15	16	1	0	0	0	0	0	0	0	0	0
512	70~80	FeMale	Cured	Severe/Critical	survivor	15	9	1	0	0	0	0	0	0	0	0	0
513	60~70	FeMale	Cured	Mild/Moderate	survivor	6	10	1	1	0	0	0	0	0	0	0	0
514	60~70	FeMale	Cured	Mild/Moderate	survivor	29	23	1	0	0	0	0	1	0	0	0	0
515	70~80	Male	Cured	Severe/Critical	survivor	35	19	0	0	0	0	0	0	0	0	0	0
515	70~80	Male	Cured	Severe/Critical	survivor	20	6	0	0	0	0	0	0	0	0	0	0
516	60~70	FeMale	Cured	Severe/Critical	survivor	33	9	0	0	0	0	0	0	0	0	0	0
517	30~40	FeMale	Cured	Severe/Critical	survivor	27	18	0	0	0	0	0	0	0	0	0	0
518	40~50	Male	Improved	Mild/Moderate	survivor	17	10	0	0	0	0	0	0	0	0	0	0
519	50~60	FeMale	Cured	Severe/Critical	survivor	14	11	0	0	0	1	0	0	0	0	0	0
520	60~70	FeMale	Cured	Severe/Critical	survivor	10	24	0	0	0	0	0	0	0	0	0	0
521	30~40	Male	Cured	Severe/Critical	survivor	25	9	0	0	0	0	0	0	0	0	0	0
522	20~30	FeMale	Cured	Mild/Moderate	survivor	4	9	0	0	0	0	0	0	0	0	0	0
523	90~100	FeMale	Cured	Severe/Critical	survivor	7	10	0	0	0	0	0	0	0	0	0	0
524	50~60	FeMale	Cured	Severe/Critical	survivor	10	20	1	0	0	0	1	0	0	0	0	0
525	50~60	FeMale	Cured	Severe/Critical	survivor	35	11	0	0	0	0	0	0	0	0	0	0
526	30~40	Male	Cured	Severe/Critical	survivor	30	6	0	0	0	0	0	0	0	0	0	0
527	60~70	Male	Cured	Mild/Moderate	survivor	20	6	1	0	0	0	0	0	0	0	0	0
528	30~40	Male	Cured	Severe/Critical	survivor	35	9	0	0	0	0	0	0	0	0	0	0
529	30~40	FeMale	Cured	Mild/Moderate	survivor	35	8	0	0	0	0	0	1	0	0	0	0
530	50~60	FeMale	Cured	Mild/Moderate	survivor	30	6	1	0	0	0	0	0	0	0	0	0
531	50~60	FeMale	Cured	Severe/Critical	survivor	35	5	0	0	0	0	0	0	0	0	0	0
532	50~60	Male	Cured	Severe/Critical	survivor	35	10	1	0	1	0	0	0	0	0	0	0
533	40~50	Male	Cured	Mild/Moderate	survivor	45	8	0	0	0	0	0	0	0	0	0	0
534	50~60	FeMale	Cured	Severe/Critical	survivor	35	5	0	0	0	0	0	0	0	0	0	0
535	30~40	Male	Cured	Mild/Moderate	survivor	35	5	0	0	0	0	0	0	0	0	0	0
536	50~60	FeMale	Cured	Severe/Critical	survivor	35	5	0	0	0	0	0	0	0	0	0	0
537	50~60	Male	Cured	Mild/Moderate	survivor	35	10	0	0	0	0	0	0	0	0	0	0
538	20~30	Male	Cured	Mild/Moderate	survivor	35	7	0	0	0	0	0	0	0	0	0	0
539	40~50	FeMale	Cured	Mild/Moderate	survivor	30	6	0	0	0	0	0	0	0	0	0	0
540	50~60	Male	Cured	Mild/Moderate	survivor	35	11	1	0	0	0	0	0	0	0	0	0
541	70~80	FeMale	Cured	Severe/Critical	survivor	14	7	0	0	0	0	0	0	0	0	0	0
542	70~80	Male	Cured	Mild/Moderate	survivor	35	9	1	0	0	0	0	0	0	0	0	0
543	50~60	FeMale	Cured	Mild/Moderate	survivor	30	8	0	0	0	0	0	0	0	0	0	0
544	30~40	FeMale	Cured	Mild/Moderate	survivor	35	8	0	0	0	0	0	0	0	0	0	0
545	50~60	Male	Cured	Mild/Moderate	survivor	35	17	0	0	0	0	1	1	0	0	0	0
546	40~50	Male	Cured	Mild/Moderate	survivor	35	14	0	0	0	0	0	0	0	1	0	0
547	30~40	FeMale	Cured	Mild/Moderate	survivor	28	10	0	0	0	0	0	0	0	0	0	0
548	70~80	FeMale	Cured	Severe/Critical	survivor	20	7	1	0	1	0	0	0	0	0	0	0
549	50~60	FeMale	Cured	Mild/Moderate	survivor	25	18	0	1	1	0	0	0	0	0	0	0
550	50~60	FeMale	Cured	Mild/Moderate	survivor	46	17	1	0	0	0	0	0	0	0	0	0
551	50~60	FeMale	Cured	Severe/Critical	survivor	30	13	1	0	0	0	0	0	0	0	0	0
552	50~60	Male	Cured	Mild/Moderate	survivor	5	9	0	0	0	0	0	0	0	0	0	0
553	50~60	Male	Cured	Mild/Moderate	survivor	50	15	0	0	0	0	0	0	0	0	0	0
554	50~60	Male	Cured	Mild/Moderate	survivor	13	28	0	0	0	0	0	0	0	0	0	0
555	20~30	Male	Cured	Mild/Moderate	survivor	13	15	0	0	0	0	0	0	0	0	0	0
556	40~50	Male	Cured	Mild/Moderate	survivor	35	11	0	0	0	0	0	0	0	0	0	0
557	60~70	Male	Cured	Mild/Moderate	survivor	30	11	0	0	0	0	0	0	0	0	0	0
558	60~70	Male	Cured	Mild/Moderate	survivor	15	11	1	1	0	0	0	0	0	0	0	0
559	40~50	FeMale	Cured	Mild/Moderate	survivor	25	15	0	0	0	0	0	0	0	0	0	0
560	40~50	FeMale	Cured	Mild/Moderate	survivor	35	25	1	0	0	0	0	0	0	0	0	0
561	60~70	FeMale	Cured	Mild/Moderate	survivor	30	15	1	0	0	0	0	1	0	0	0	0
562	40~50	FeMale	Cured	Mild/Moderate	survivor	4	18	0	0	0	0	0	0	0	0	0	0
563	50~60	Male	Cured	Mild/Moderate	survivor	25	20	0	1	0	0	0	0	0	0	0	0
564	40~50	Male	Cured	Mild/Moderate	survivor	33	15	1	0	0	0	0	0	0	0	0	0
565	40~50	Male	Cured	Severe/Critical	survivor	30	23	0	0	0	0	0	0	0	0	0	0
566	60~70	Male	Cured	Mild/Moderate	survivor	30	19	0	0	0	0	0	0	0	1	0	0
567	30~40	Male	Cured	Mild/Moderate	survivor	20	15	0	0	0	0	0	0	0	0	0	0
568	50~60	Male	Cured	Severe/Critical	survivor	35	9	0	1	0	0	0	0	0	0	0	0
569	80~90	FeMale	Cured	Severe/Critical	survivor	35	6	1	0	1	1	0	0	0	0	0	0
570	80~90	FeMale	Improved	Severe/Critical	survivor	10	12	1	0	0	1	0	0	1	0	0	1
571	60~70	Male	Cured	Severe/Critical	survivor	30	19	1	0	0	0	1	0	0	0	0	0
572	80~90	FeMale	Cured	Severe/Critical	survivor	32	23	1	0	0	0	0	1	0	0	0	0
573	60~70	FeMale	Dead	Severe/Critical	nonsurvivor	23	10	1	1	1	0	0	0	0	0	0	1
574	70~80	FeMale	Cured	Severe/Critical	survivor	4	7	1	1	1	1	0	0	1	0	0	0
575	80~90	FeMale	Cured	Severe/Critical	survivor	14	8	1	0	0	0	0	0	0	0	0	0
576	80~90	FeMale	Cured	Severe/Critical	survivor	65	32	1	0	1	1	0	1	0	0	0	1
577	50~60	FeMale	Improved	Severe/Critical	survivor	52	9	1	0	0	0	0	0	0	0	0	0
578	80~90	FeMale	Cured	Severe/Critical	survivor	7	22	1	1	0	0	0	0	0	0	0	0
579	60~70	FeMale	Improved	Severe/Critical	survivor	17	16	0	1	0	0	0	1	1	0	1	0
580	60~70	FeMale	Improved	Severe/Critical	survivor	35	10	0	0	0	0	0	0	0	0	0	0
581	60~70	FeMale	Improved	Severe/Critical	survivor	38	11	1	0	0	0	0	0	0	0	0	0
582	70~80	Male	Cured	Severe/Critical	survivor	48	13	1	1	1	0	0	0	0	0	0	0
583	40~50	Male	Improved	Mild/Moderate	survivor	8	26	1	0	1	0	0	0	0	0	0	0
584	80~90	FeMale	Cured	Severe/Critical	survivor	7	12	0	0	0	0	0	0	0	0	0	1
585	70~80	FeMale	Cured	Severe/Critical	survivor	34	11	1	0	0	0	0	0	0	0	0	0
586	50~60	FeMale	Cured	Severe/Critical	survivor	35	28	0	0	0	0	0	0	0	0	0	0
587	60~70	Male	Cured	Severe/Critical	survivor	35	17	1	0	0	0	0	0	0	0	0	0
588	80~90	Male	Improved	Severe/Critical	survivor	7	11	0	0	0	0	0	1	0	0	0	0
589	60~70	Male	Improved	Severe/Critical	survivor	30	24	0	0	0	0	0	0	0	0	0	0
590	70~80	Male	Cured	Severe/Critical	survivor	38	8	1	0	0	0	0	0	0	0	0	0
591	70~80	Male	Cured	Severe/Critical	survivor	41	8	1	1	1	0	0	0	0	0	0	0
592	50~60	FeMale	Cured	Severe/Critical	survivor	45	22	0	0	0	0	0	0	0	0	0	0
593	40~50	FeMale	Cured	Severe/Critical	survivor	35	11	0	0	0	0	0	0	0	0	0	0
594	60~70	FeMale	Cured	Severe/Critical	survivor	10	13	0	0	0	0	0	0	0	0	0	0
595	80~90	FeMale	Cured	Severe/Critical	survivor	15	13	0	0	0	0	0	0	0	0	0	0
596	70~80	Male	Improved	Severe/Critical	survivor	45	24	0	0	0	0	0	0	0	0	0	0
597	60~70	FeMale	Cured	Severe/Critical	survivor	40	12	1	1	0	0	0	0	0	0	0	0
598	60~70	Male	Improved	Severe/Critical	survivor	25	12	1	1	1	0	0	0	0	0	0	0
599	70~80	Male	Improved	Mild/Moderate	survivor	45	8	1	0	1	0	0	0	0	0	0	0
600	50~60	FeMale	Improved	Severe/Critical	survivor	42	15	1	1	0	0	0	0	0	0	0	0
601	70~80	Male	Improved	Severe/Critical	survivor	38	12	0	1	1	0	0	0	0	0	0	0
602	60~70	Male	Other	Severe/Critical	survivor	35	NA	1	1	1	0	0	0	0	0	0	1
603	70~80	FeMale	Cured	Severe/Critical	survivor	60	27	0	0	0	0	0	1	0	0	0	0
604	60~70	FeMale	Cured	Severe/Critical	survivor	45	13	1	0	0	0	0	0	0	0	0	0
605	60~70	Male	Improved	Severe/Critical	survivor	29	8	1	0	0	1	0	0	0	0	0	0
606	60~70	FeMale	Cured	Severe/Critical	survivor	44	30	1	0	0	0	0	0	0	0	0	0
607	70~80	FeMale	Cured	Severe/Critical	survivor	37	25	1	1	0	0	0	0	0	0	0	0
608	70~80	FeMale	Cured	Severe/Critical	survivor	43	23	0	0	0	0	0	0	0	0	0	0
609	50~60	FeMale	Cured	Severe/Critical	survivor	45	25	1	1	0	0	0	0	0	0	0	0
610	70~80	Male	Improved	Severe/Critical	survivor	25	11	0	0	0	0	0	0	0	0	0	0
611	50~60	FeMale	Improved	Severe/Critical	survivor	35	11	1	0	0	0	0	0	0	0	0	0
612	50~60	FeMale	Cured	Severe/Critical	survivor	35	39	0	0	0	0	0	0	0	0	0	0
613	60~70	Male	Other	Severe/Critical	survivor	35	NA	1	1	0	0	0	0	0	0	0	0
614	70~80	FeMale	Improved	Severe/Critical	survivor	39	23	0	0	0	0	0	0	0	0	0	0
615	60~70	FeMale	Improved	Mild/Moderate	survivor	32	11	0	0	0	0	0	0	0	0	0	0
616	30~40	FeMale	Cured	Severe/Critical	survivor	29	11	0	0	0	0	0	0	0	0	0	0
617	60~70	Male	Cured	Mild/Moderate	survivor	38	10	0	0	0	0	0	0	0	0	0	0
618	60~70	Male	Cured	Severe/Critical	survivor	30	27	0	0	0	0	0	0	0	1	0	0
619	60~70	Male	Cured	Severe/Critical	survivor	45	26	1	0	0	0	0	0	0	0	0	0
620	50~60	FeMale	Cured	Severe/Critical	survivor	40	32	1	0	0	0	0	0	0	0	0	0
621	60~70	FeMale	Cured	Severe/Critical	survivor	35	26	1	0	0	0	0	0	0	0	0	0
622	50~60	FeMale	Cured	Mild/Moderate	survivor	35	13	1	1	1	0	0	0	0	0	0	0
623	60~70	FeMale	Cured	Severe/Critical	survivor	35	10	1	0	0	0	0	0	0	0	0	0
624	50~60	FeMale	Cured	Mild/Moderate	survivor	57	13	1	0	1	1	0	0	0	0	0	0
625	70~80	Male	Cured	Severe/Critical	survivor	40	25	0	0	0	0	0	0	0	0	0	0
626	70~80	FeMale	Cured	Severe/Critical	survivor	28	8	1	1	0	1	0	0	0	0	0	0
627	40~50	FeMale	Cured	Severe/Critical	survivor	35	6	1	1	1	0	0	0	0	0	0	0
628	20~30	Male	Cured	Severe/Critical	survivor	40	24	0	0	0	0	0	0	0	0	0	0
629	50~60	FeMale	Cured	Severe/Critical	survivor	35	11	1	0	0	0	1	0	0	0	0	0
630	30~40	Male	Cured	Mild/Moderate	survivor	37	30	0	0	0	0	0	0	0	0	0	0
631	50~60	FeMale	Cured	Severe/Critical	survivor	35	11	1	1	1	0	0	0	0	0	0	0
632	50~60	FeMale	Cured	Severe/Critical	survivor	20	31	1	0	0	0	0	0	0	0	0	0
633	60~70	FeMale	Cured	Mild/Moderate	survivor	30	11	0	0	0	1	0	0	0	0	0	0
634	70~80	Male	Cured	Severe/Critical	survivor	40	6	0	0	0	0	0	0	0	0	0	0
635	70~80	Male	Cured	Severe/Critical	survivor	35	19	1	0	1	0	0	0	0	0	0	0
636	60~70	FeMale	Cured	Severe/Critical	survivor	NA	17	0	0	0	0	0	0	0	0	0	0
637	70~80	Male	Cured	Severe/Critical	survivor	35	30	1	1	0	0	0	0	0	0	0	0
638	60~70	FeMale	Cured	Severe/Critical	survivor	40	10	1	1	0	0	0	0	0	0	0	0
639	20~30	Male	Cured	Severe/Critical	survivor	35	23	0	0	0	0	0	0	0	0	0	0
640	40~50	Male	Cured	Mild/Moderate	survivor	32	16	0	0	0	0	0	0	0	0	0	0
641	50~60	Male	Cured	Severe/Critical	survivor	35	25	1	1	0	0	0	0	0	0	0	0
642	60~70	FeMale	Cured	Mild/Moderate	survivor	34	8	1	0	0	0	0	0	0	0	0	0
643	70~80	Male	Cured	Severe/Critical	survivor	30	31	1	1	0	1	0	0	0	1	0	0
644	40~50	FeMale	Cured	Mild/Moderate	survivor	30	9	0	1	0	0	0	0	0	0	0	0
645	60~70	Male	Cured	Severe/Critical	survivor	30	14	0	0	0	0	0	0	0	0	0	0
646	70~80	Male	Cured	Severe/Critical	survivor	35	7	1	1	1	0	0	0	0	0	0	0
647	70~80	FeMale	Cured	Severe/Critical	survivor	35	28	1	0	0	0	0	0	0	0	0	0
648	50~60	Male	Cured	Severe/Critical	survivor	35	6	1	0	0	0	0	0	0	0	0	0
649	50~60	Male	Cured	Mild/Moderate	survivor	25	9	1	0	0	0	1	0	0	0	0	0
650	60~70	Male	Cured	Mild/Moderate	survivor	28	7	0	0	0	0	0	0	0	0	0	0
651	50~60	Male	Cured	Severe/Critical	survivor	45	8	0	0	0	0	0	0	0	1	0	0
652	60~70	Male	Cured	Mild/Moderate	survivor	13	12	0	0	0	0	0	1	0	0	0	0
653	60~70	Male	Cured	Severe/Critical	survivor	35	6	1	0	0	1	0	0	0	0	0	0
654	50~60	Male	Cured	Severe/Critical	survivor	35	6	1	1	0	0	0	0	0	0	0	0
655	30~40	Male	Cured	Severe/Critical	survivor	51	24	0	0	0	0	0	0	0	1	0	0
656	60~70	FeMale	Cured	Mild/Moderate	survivor	40	21	0	0	0	0	0	0	0	0	0	0
657	70~80	FeMale	Cured	Severe/Critical	survivor	30	15	1	0	0	0	0	0	0	0	0	0
658	30~40	FeMale	Cured	Mild/Moderate	survivor	28	15	0	0	0	0	0	0	0	0	0	0
659	70~80	FeMale	Cured	Severe/Critical	survivor	20	25	0	0	0	0	0	1	0	0	0	0
660	50~60	Male	Cured	Mild/Moderate	survivor	8	11	0	0	0	0	0	0	0	0	0	0
661	90~100	Male	Cured	Severe/Critical	survivor	10	11	1	1	1	0	0	0	0	0	0	0
662	60~70	Male	Cured	Mild/Moderate	survivor	35	10	1	0	0	0	0	0	0	0	0	0
663	60~70	FeMale	Cured	Mild/Moderate	survivor	25	10	0	0	0	0	0	0	0	0	0	0
664	80~90	Male	Cured	Severe/Critical	survivor	14	11	1	0	1	1	0	1	0	0	0	0
665	40~50	FeMale	Cured	Mild/Moderate	survivor	7	10	0	0	0	0	0	0	0	0	0	0
666	60~70	FeMale	Cured	Mild/Moderate	survivor	35	10	1	0	0	0	0	0	0	0	0	0
667	40~50	FeMale	Cured	Severe/Critical	survivor	33	21	0	0	0	0	0	0	0	0	0	0
668	60~70	Male	Cured	Mild/Moderate	survivor	35	25	0	0	0	0	0	0	0	0	0	0
669	60~70	Male	Cured	Severe/Critical	survivor	35	32	1	1	1	0	1	0	0	0	0	0
670	60~70	Male	Cured	Severe/Critical	survivor	38	15	0	0	0	0	0	0	0	0	0	0
671	70~80	Male	Cured	Severe/Critical	survivor	30	27	0	0	0	0	0	0	0	0	0	0
672	50~60	Male	Cured	Severe/Critical	survivor	25	15	0	0	0	0	0	0	0	0	0	0
673	60~70	FeMale	Cured	Severe/Critical	survivor	35	22	0	0	0	0	1	1	0	0	0	0
674	50~60	FeMale	Cured	Severe/Critical	survivor	35	7	0	0	0	0	0	1	0	0	0	0
675	20~30	Male	Cured	Mild/Moderate	survivor	35	9	0	0	0	0	0	0	0	0	0	0
676	40~50	FeMale	Cured	Severe/Critical	survivor	11	7	0	0	0	0	0	0	0	0	1	0
677	60~70	FeMale	Cured	Mild/Moderate	survivor	45	19	0	0	0	0	0	0	0	0	0	0
678	40~50	Male	Cured	Severe/Critical	survivor	37	7	0	0	0	0	0	0	0	0	0	0
679	40~50	FeMale	Cured	Severe/Critical	survivor	25	7	0	0	0	0	0	0	0	0	0	0
680	40~50	FeMale	Cured	Severe/Critical	survivor	35	7	0	0	0	0	0	0	0	0	0	0
681	60~70	Male	Cured	Severe/Critical	survivor	35	12	1	1	1	0	0	0	0	0	0	0
682	50~60	FeMale	Cured	Severe/Critical	survivor	35	17	1	0	0	0	0	0	0	0	0	0
683	60~70	Male	Cured	Mild/Moderate	survivor	25	10	0	0	0	0	0	0	0	0	0	0
684	30~40	Male	Cured	Severe/Critical	survivor	32	7	0	0	0	0	0	0	0	0	0	0
685	60~70	Male	Cured	Mild/Moderate	survivor	30	7	0	0	0	0	0	0	0	0	0	0
686	40~50	Male	Cured	Severe/Critical	survivor	28	7	0	0	0	0	0	0	0	0	0	0
687	40~50	Male	Cured	Severe/Critical	survivor	37	11	0	0	0	0	0	0	0	0	0	0
688	40~50	Male	Cured	Severe/Critical	survivor	35	8	0	0	0	0	0	0	0	0	0	0
689	50~60	Male	Cured	Severe/Critical	survivor	30	8	0	0	0	0	0	0	0	0	0	0
690	60~70	FeMale	Cured	Severe/Critical	survivor	20	13	0	0	0	0	0	0	0	0	0	0
691	40~50	FeMale	Cured	Severe/Critical	survivor	30	10	0	0	0	0	0	0	0	0	0	0
692	40~50	FeMale	Cured	Mild/Moderate	survivor	30	7	0	0	0	0	0	0	0	0	0	0
693	50~60	FeMale	Cured	Severe/Critical	survivor	14	7	0	0	0	0	0	0	0	0	0	0
694	60~70	Male	Cured	Severe/Critical	survivor	35	7	1	0	0	0	0	0	0	0	0	0
695	40~50	Male	Cured	Severe/Critical	survivor	14	8	0	0	0	0	0	0	0	0	0	0
696	60~70	Male	Cured	Severe/Critical	survivor	18	15	0	0	0	0	0	0	0	0	0	0
697	50~60	FeMale	Cured	Severe/Critical	survivor	13	10	0	0	0	0	0	0	0	0	0	0
698	60~70	Male	Improved	Mild/Moderate	survivor	50	6	0	0	0	0	0	0	0	0	0	0
699	60~70	FeMale	Cured	Mild/Moderate	survivor	40	21	0	0	0	0	0	0	0	0	0	0
700	40~50	FeMale	Cured	Mild/Moderate	survivor	25	11	0	0	0	0	0	0	0	0	0	0
701	50~60	Male	Cured	Mild/Moderate	survivor	30	12	0	0	0	0	0	0	0	0	0	0
702	40~50	Male	Cured	Mild/Moderate	survivor	25	10	0	0	0	0	0	0	0	0	0	0
703	40~50	FeMale	Cured	Severe/Critical	survivor	35	16	0	0	0	0	0	0	0	0	0	0
704	20~30	FeMale	Cured	Severe/Critical	survivor	12	30	0	0	0	0	0	1	0	0	0	0
705	60~70	Male	Cured	Mild/Moderate	survivor	20	13	0	0	0	0	0	0	0	0	0	0
706	70~80	Male	Cured	Severe/Critical	survivor	30	8	1	1	0	0	0	0	0	0	0	0
707	40~50	FeMale	Cured	Severe/Critical	survivor	35	10	0	0	0	0	0	0	0	0	0	0
708	70~80	Male	Cured	Mild/Moderate	survivor	30	7	0	0	0	1	0	0	0	0	0	0
709	70~80	Male	Cured	Mild/Moderate	survivor	36	10	0	1	0	0	0	0	0	0	0	0
710	70~80	Male	Cured	Mild/Moderate	survivor	60	15	0	1	0	0	0	0	0	0	0	0
711	30~40	Male	Cured	Severe/Critical	survivor	35	21	0	0	0	0	0	0	0	0	0	0
712	50~60	FeMale	Cured	Mild/Moderate	survivor	24	17	1	0	0	0	0	0	0	0	0	0
713	60~70	Male	Cured	Severe/Critical	survivor	30	19	0	0	0	0	0	0	0	0	0	0
714	70~80	FeMale	Cured	Mild/Moderate	survivor	15	7	1	0	0	0	0	0	0	0	0	0
715	70~80	Male	Cured	Mild/Moderate	survivor	35	17	0	0	0	0	0	0	0	0	0	0
716	50~60	FeMale	Cured	Severe/Critical	survivor	35	13	0	0	0	0	0	0	0	0	0	0
717	60~70	Male	Cured	Severe/Critical	survivor	35	6	0	0	0	0	0	0	0	0	0	0
718	70~80	Male	Cured	Severe/Critical	survivor	35	12	1	0	0	0	0	0	0	0	0	0
719	70~80	FeMale	Cured	Severe/Critical	survivor	40	12	0	1	0	0	0	0	0	0	0	0
720	50~60	FeMale	Cured	Mild/Moderate	survivor	36	15	0	0	0	0	0	0	0	0	0	0
721	50~60	FeMale	Cured	Severe/Critical	survivor	35	14	0	0	0	0	0	0	0	0	0	0
722	50~60	Male	Cured	Mild/Moderate	survivor	60	8	1	1	0	0	0	0	0	0	0	0
723	80~90	Male	Cured	Severe/Critical	survivor	35	18	1	0	1	0	0	1	0	0	0	0
724	50~60	Male	Cured	Mild/Moderate	survivor	30	29	1	1	1	0	0	0	0	0	0	0
725	50~60	Male	Cured	Mild/Moderate	survivor	35	13	0	0	0	0	0	0	0	0	0	0
726	50~60	FeMale	Cured	Mild/Moderate	survivor	40	24	1	1	0	0	0	0	0	0	0	0
727	40~50	FeMale	Cured	Mild/Moderate	survivor	9	12	0	0	0	0	0	0	0	0	0	0
728	60~70	Male	Cured	Mild/Moderate	survivor	20	20	0	0	0	0	0	0	0	0	0	0
729	50~60	FeMale	Cured	Severe/Critical	survivor	15	14	1	0	0	0	0	0	0	0	0	0
730	60~70	Male	Cured	Severe/Critical	survivor	15	14	1	0	1	0	0	0	0	0	0	0
731	50~60	FeMale	Cured	Mild/Moderate	survivor	19	14	0	0	0	0	0	0	0	0	0	0
732	30~40	FeMale	Cured	Mild/Moderate	survivor	19	8	0	0	0	0	0	0	0	0	0	0
733	60~70	FeMale	Cured	Mild/Moderate	survivor	36	19	0	0	0	0	0	0	0	0	0	0
734	50~60	FeMale	Cured	Severe/Critical	survivor	28	11	0	0	0	0	0	0	0	0	0	0
735	80~90	FeMale	Cured	Severe/Critical	survivor	35	12	0	0	0	0	0	0	0	0	0	0
736	50~60	FeMale	Cured	Severe/Critical	survivor	35	28	0	0	0	0	0	0	0	0	0	0
737	60~70	FeMale	Cured	Severe/Critical	survivor	40	34	0	1	0	0	0	0	0	0	0	0
738	30~40	Male	Cured	Mild/Moderate	survivor	40	12	0	0	0	0	0	0	0	0	0	0
739	40~50	Male	Cured	Severe/Critical	survivor	36	28	0	0	0	0	0	0	0	0	0	0
740	60~70	Male	Cured	Severe/Critical	survivor	22	21	1	0	0	0	0	0	0	1	0	0
741	60~70	Male	Cured	Severe/Critical	survivor	35	20	1	1	0	0	0	0	0	0	0	0
742	50~60	Male	Cured	Mild/Moderate	survivor	35	12	0	0	0	0	0	0	0	0	0	0
743	50~60	FeMale	Cured	Mild/Moderate	survivor	35	9	1	1	0	0	0	0	0	0	0	0
744	60~70	FeMale	Cured	Mild/Moderate	survivor	35	9	1	0	1	0	0	0	0	0	0	0
745	40~50	Male	Cured	Mild/Moderate	survivor	20	7	1	0	0	0	0	0	0	0	0	0
746	60~70	Male	Cured	Severe/Critical	survivor	3	9	1	1	0	1	0	0	0	0	0	0
747	50~60	FeMale	Cured	Severe/Critical	survivor	35	33	0	0	0	0	0	1	0	0	0	0
748	40~50	Male	Cured	Mild/Moderate	survivor	43	14	0	0	0	0	0	0	0	0	0	0
749	80~90	Male	Cured	Severe/Critical	survivor	40	18	1	0	1	0	0	0	0	0	0	0
750	70~80	Male	Cured	Mild/Moderate	survivor	35	18	0	0	0	0	0	0	0	0	0	0
751	60~70	Male	Improved	Severe/Critical	survivor	35	15	0	1	0	0	0	0	0	0	0	0
752	60~70	FeMale	Cured	Severe/Critical	survivor	35	13	0	0	0	0	0	0	0	0	0	0
753	60~70	Male	Cured	Mild/Moderate	survivor	35	6	0	0	1	0	0	0	0	0	0	0
754	70~80	Male	Cured	Severe/Critical	survivor	35	26	1	0	0	0	0	0	0	0	0	0
755	50~60	Male	Cured	Mild/Moderate	survivor	28	11	0	0	0	0	0	0	0	1	0	0
756	60~70	Male	Cured	Mild/Moderate	survivor	25	10	0	0	0	0	0	0	0	0	0	0
757	70~80	Male	Cured	Severe/Critical	survivor	29	26	0	0	0	0	0	0	0	0	0	0
758	60~70	FeMale	Cured	Severe/Critical	survivor	38	15	1	0	0	0	0	0	0	0	0	0
759	60~70	FeMale	Cured	Mild/Moderate	survivor	30	11	1	0	0	0	0	0	0	0	0	0
760	60~70	FeMale	Cured	Severe/Critical	survivor	35	5	1	0	0	0	0	0	0	0	0	0
761	30~40	Male	Cured	Mild/Moderate	survivor	30	5	0	0	0	0	0	0	0	0	0	0
762	60~70	FeMale	Cured	Severe/Critical	survivor	35	6	0	0	0	0	0	0	0	1	0	0
763	40~50	Male	Cured	Severe/Critical	survivor	35	24	0	0	0	0	0	0	0	0	0	0
764	60~70	FeMale	Cured	Mild/Moderate	survivor	40	9	0	0	0	0	0	0	0	0	0	0
765	30~40	FeMale	Cured	Mild/Moderate	survivor	30	18	0	0	0	0	0	0	0	0	0	0
766	50~60	Male	Cured	Severe/Critical	survivor	65	10	1	0	0	0	0	1	0	0	0	0
767	70~80	FeMale	Cured	Severe/Critical	survivor	7	7	0	0	0	0	0	0	0	0	0	0
768	50~60	Male	Cured	Mild/Moderate	survivor	25	17	0	0	0	0	0	0	0	0	0	0
769	40~50	FeMale	Cured	Severe/Critical	survivor	30	19	1	0	0	0	0	0	0	0	0	0
770	60~70	FeMale	Cured	Mild/Moderate	survivor	36	7	1	0	0	0	0	0	0	0	0	0
771	60~70	FeMale	Cured	Severe/Critical	survivor	10	5	1	0	0	0	0	0	0	0	0	0
772	60~70	FeMale	Cured	Severe/Critical	survivor	25	5	0	0	0	0	0	0	0	0	0	0
773	70~80	FeMale	Cured	Severe/Critical	survivor	25	26	0	0	0	0	0	0	0	0	0	0
774	60~70	Male	Cured	Severe/Critical	survivor	35	30	0	1	0	0	0	0	0	0	0	0
775	90~100	Male	Cured	Mild/Moderate	survivor	40	17	0	0	0	0	0	0	0	0	0	0
776	70~80	FeMale	Cured	Severe/Critical	survivor	35	26	0	0	0	0	0	0	0	0	0	0
777	60~70	FeMale	Cured	Severe/Critical	survivor	18	5	0	0	0	0	0	0	0	0	0	0
778	50~60	Male	Cured	Severe/Critical	survivor	35	5	1	0	0	0	0	0	0	0	0	0
779	70~80	FeMale	Cured	Severe/Critical	survivor	25	7	0	0	0	0	0	0	0	0	0	0
780	60~70	Male	Cured	Severe/Critical	survivor	35	8	0	0	0	0	0	0	0	0	0	0
781	60~70	FeMale	Cured	Mild/Moderate	survivor	30	19	0	0	0	0	0	0	0	0	0	0
782	70~80	FeMale	Cured	Mild/Moderate	survivor	55	12	1	0	1	0	0	0	0	0	0	0
783	70~80	FeMale	Cured	Mild/Moderate	survivor	35	12	0	0	0	0	0	0	0	0	0	0
784	40~50	FeMale	Cured	Mild/Moderate	survivor	24	7	0	0	0	0	0	0	0	0	0	0
785	70~80	Male	Cured	Mild/Moderate	survivor	35	12	0	0	1	1	0	0	0	0	0	0
786	60~70	FeMale	Cured	Severe/Critical	survivor	20	5	0	0	0	0	0	0	0	0	0	0
787	70~80	FeMale	Cured	Mild/Moderate	survivor	55	12	0	0	0	0	0	0	0	0	0	0
788	70~80	Male	Cured	Severe/Critical	survivor	35	10	0	0	0	0	0	0	0	0	0	0
789	70~80	FeMale	Cured	Severe/Critical	survivor	20	9	1	0	1	0	0	0	0	0	0	0
790	60~70	FeMale	Cured	Severe/Critical	survivor	45	5	0	0	0	0	0	0	0	0	0	0
791	70~80	Male	Improved	Severe/Critical	survivor	20	11	0	0	0	0	0	0	0	0	0	0
792	70~80	FeMale	Improved	Severe/Critical	survivor	35	35	1	0	0	0	0	0	0	0	0	0
793	60~70	Male	Cured	Severe/Critical	survivor	35	8	0	0	0	0	0	0	0	0	0	0
794	50~60	FeMale	Cured	Severe/Critical	survivor	30	19	0	0	0	0	0	0	0	0	0	0
795	60~70	FeMale	Improved	Severe/Critical	survivor	40	5	0	0	0	0	0	0	0	0	0	0
796	60~70	Male	Cured	Mild/Moderate	survivor	3	13	0	0	0	0	0	0	0	0	0	0
797	70~80	FeMale	Cured	Severe/Critical	survivor	65	10	1	0	0	0	0	0	0	0	0	0
798	70~80	FeMale	Cured	Mild/Moderate	survivor	30	8	1	0	0	0	0	0	0	0	0	0
799	70~80	Male	Cured	Mild/Moderate	survivor	17	12	0	1	0	0	0	0	0	0	0	0
800	70~80	Male	Cured	Severe/Critical	survivor	35	8	0	0	0	0	0	0	0	0	0	0
801	60~70	Male	Cured	Severe/Critical	survivor	30	10	0	0	0	0	0	0	0	0	0	0
802	70~80	FeMale	Cured	Severe/Critical	survivor	35	7	0	0	0	0	0	0	0	0	0	0
803	80~90	FeMale	Cured	Mild/Moderate	survivor	30	5	0	0	0	0	0	0	0	0	0	0
804	60~70	Male	Cured	Severe/Critical	survivor	30	11	0	0	0	0	0	0	0	0	0	0
805	60~70	Male	Cured	Mild/Moderate	survivor	41	6	1	0	1	0	0	0	0	0	0	0
806	30~40	FeMale	Improved	Mild/Moderate	survivor	20	8	0	0	0	0	0	0	0	0	0	0
807	70~80	Male	Cured	Severe/Critical	survivor	35	25	0	0	0	0	0	0	0	0	0	0
808	30~40	Male	Cured	Severe/Critical	survivor	28	10	1	0	1	0	0	0	0	0	0	0
809	40~50	FeMale	Cured	Severe/Critical	survivor	30	6	0	0	0	0	0	0	0	0	0	0
810	60~70	FeMale	Cured	Mild/Moderate	survivor	29	16	1	0	0	0	0	0	0	0	0	0
811	30~40	Male	Cured	Mild/Moderate	survivor	38	20	0	0	0	0	0	0	0	0	0	0
812	60~70	FeMale	Cured	Severe/Critical	survivor	15	7	0	0	0	0	0	0	0	0	0	0
813	70~80	Male	Cured	Severe/Critical	survivor	35	28	0	0	0	0	0	0	0	0	0	0
814	70~80	Male	Cured	Severe/Critical	survivor	35	11	1	0	1	0	0	0	0	0	0	0
815	30~40	Male	Cured	Severe/Critical	survivor	20	14	0	0	0	0	0	0	0	0	0	0
816	60~70	FeMale	Cured	Severe/Critical	survivor	21	10	1	1	0	0	0	0	0	0	0	0
817	70~80	FeMale	Cured	Mild/Moderate	survivor	15	6	0	0	0	0	0	0	0	0	0	0
818	50~60	Male	Cured	Mild/Moderate	survivor	20	12	1	0	0	0	0	0	0	0	0	0
819	40~50	FeMale	Cured	Mild/Moderate	survivor	20	12	0	0	0	0	0	0	0	0	0	0
820	40~50	FeMale	Cured	Mild/Moderate	survivor	45	5	0	0	0	0	0	0	0	0	0	0
821	70~80	Male	Cured	Severe/Critical	survivor	46	17	1	0	0	0	0	0	0	0	0	0
822	30~40	FeMale	Cured	Mild/Moderate	survivor	30	8	0	0	0	0	0	0	0	0	0	0
823	60~70	Male	Cured	Severe/Critical	survivor	60	10	1	0	0	0	0	0	0	0	0	0
824	70~80	FeMale	Stable	Severe/Critical	survivor	35	10	1	1	0	0	0	0	0	0	0	0
825	60~70	Male	Cured	Mild/Moderate	survivor	21	7	1	0	0	0	0	0	0	0	0	0
826	30~40	Male	Cured	Mild/Moderate	survivor	25	6	0	0	0	0	0	0	0	0	0	0
827	70~80	Male	Cured	Severe/Critical	survivor	15	7	1	0	0	0	0	0	0	0	0	0
828	70~80	Male	Cured	Severe/Critical	survivor	20	7	1	0	0	0	0	0	0	0	0	0
829	70~80	Male	Cured	Severe/Critical	survivor	15	7	1	1	0	0	0	0	0	0	0	0
830	60~70	FeMale	Cured	Severe/Critical	survivor	15	7	0	0	0	0	0	0	0	0	0	0
831	40~50	FeMale	Cured	Mild/Moderate	survivor	20	12	0	0	0	0	0	0	0	0	0	0
832	70~80	Male	Cured	Severe/Critical	survivor	30	11	0	0	0	0	0	0	0	0	0	0
833	60~70	Male	Cured	Mild/Moderate	survivor	30	10	0	0	0	0	0	0	0	0	0	0
834	70~80	Male	Cured	Severe/Critical	survivor	20	7	1	0	0	0	0	0	0	0	0	0
835	60~70	FeMale	Cured	Mild/Moderate	survivor	35	9	0	0	0	0	0	0	0	0	0	0
836	50~60	FeMale	Cured	Mild/Moderate	survivor	15	23	0	0	0	0	0	0	0	0	0	0
837	70~80	Male	Improved	Severe/Critical	survivor	35	9	0	0	0	0	0	0	0	0	0	0
838	60~70	FeMale	Cured	Severe/Critical	survivor	35	9	0	0	0	0	0	0	0	0	0	0
839	50~60	Male	Cured	Severe/Critical	survivor	30	6	0	1	0	0	0	0	0	0	0	0
840	70~80	FeMale	Cured	Mild/Moderate	survivor	23	23	0	0	0	0	0	0	0	0	0	0
841	60~70	FeMale	Cured	Mild/Moderate	survivor	23	21	1	0	0	0	0	0	0	0	0	0
842	40~50	FeMale	Cured	Mild/Moderate	survivor	35	16	0	0	0	0	0	0	0	0	0	0
843	60~70	FeMale	Improved	Mild/Moderate	survivor	26	6	0	0	0	0	0	0	0	0	0	0
844	60~70	FeMale	Improved	Mild/Moderate	survivor	25	6	1	0	0	0	0	0	0	0	0	0
845	60~70	Male	Cured	Severe/Critical	survivor	35	8	0	0	0	0	0	0	0	0	0	0
846	20~30	FeMale	Cured	Severe/Critical	survivor	30	10	0	0	0	0	0	0	0	0	0	0
847	30~40	Male	Cured	Severe/Critical	survivor	35	15	0	0	0	0	0	0	0	0	0	0
848	50~60	Male	Cured	Mild/Moderate	survivor	35	8	1	1	0	0	0	0	0	0	0	0
849	40~50	Male	Cured	Severe/Critical	survivor	35	6	0	0	0	0	0	0	0	0	0	0
850	40~50	Male	Cured	Mild/Moderate	survivor	30	5	0	0	0	0	0	0	0	1	0	0
851	50~60	Male	Cured	Severe/Critical	survivor	35	11	0	0	0	0	0	0	0	0	0	0
852	60~70	FeMale	Improved	Mild/Moderate	survivor	34	6	1	0	0	0	0	0	0	0	0	0
853	40~50	Male	Cured	Severe/Critical	survivor	35	11	1	1	0	0	0	0	0	0	0	0
854	60~70	FeMale	Cured	Severe/Critical	survivor	37	8	0	0	0	0	0	0	0	0	0	0
855	40~50	FeMale	Cured	Mild/Moderate	survivor	35	6	0	0	0	0	0	0	0	0	0	0
856	50~60	Male	Cured	Mild/Moderate	survivor	35	6	1	0	0	0	0	0	0	0	0	0
857	50~60	FeMale	Cured	Mild/Moderate	survivor	25	12	0	0	0	0	0	0	0	0	0	0
858	50~60	FeMale	Cured	Severe/Critical	survivor	25	8	0	0	0	0	0	0	0	0	0	0
859	50~60	Male	Cured	Severe/Critical	survivor	22	11	0	0	0	0	0	0	0	0	0	0
860	60~70	FeMale	Cured	Severe/Critical	survivor	35	12	0	0	0	0	0	0	0	0	0	0
861	70~80	Male	Improved	Severe/Critical	survivor	30	8	0	0	0	0	0	0	0	0	0	0
862	50~60	FeMale	Improved	Severe/Critical	survivor	40	5	0	0	0	0	0	0	0	0	0	0
863	50~60	FeMale	Improved	Severe/Critical	survivor	40	5	0	0	0	0	0	0	0	0	0	0
864	60~70	FeMale	Cured	Severe/Critical	survivor	10	12	0	0	0	0	0	0	0	0	0	0
865	60~70	Male	Improved	Severe/Critical	survivor	35	5	0	0	0	0	0	0	0	0	0	0
866	60~70	FeMale	Cured	Mild/Moderate	survivor	30	14	1	1	0	0	0	0	0	0	0	0
867	50~60	FeMale	Cured	Mild/Moderate	survivor	20	15	0	0	0	0	0	0	0	0	0	0
868	70~80	FeMale	Cured	Severe/Critical	survivor	7	26	1	1	0	0	0	0	0	0	0	0
869	80~90	Male	Cured	Severe/Critical	survivor	35	5	0	0	0	0	0	0	0	0	0	0
870	70~80	Male	Cured	Severe/Critical	survivor	35	8	0	0	0	0	0	0	0	0	0	0
871	60~70	Male	Cured	Mild/Moderate	survivor	37	10	0	0	0	0	0	0	0	0	0	0
872	60~70	Male	Cured	Mild/Moderate	survivor	40	10	0	1	0	0	0	1	0	0	0	0
873	60~70	Male	Cured	Severe/Critical	survivor	35	27	0	0	0	0	0	0	0	0	0	0
874	50~60	Male	Cured	Mild/Moderate	survivor	34	9	0	0	0	0	0	0	0	0	0	0
875	50~60	FeMale	Cured	Severe/Critical	survivor	35	11	1	1	0	0	0	0	0	0	0	0
876	30~40	FeMale	Cured	Severe/Critical	survivor	35	5	1	0	0	0	0	0	0	0	0	0
877	20~30	FeMale	Cured	Severe/Critical	survivor	35	14	0	0	0	0	0	0	0	0	0	0
878	50~60	FeMale	Cured	Severe/Critical	survivor	35	6	1	1	0	0	0	0	0	0	0	0
879	60~70	FeMale	Cured	Mild/Moderate	survivor	5	5	0	0	1	0	0	0	0	0	0	0
880	60~70	FeMale	Cured	Severe/Critical	survivor	4	32	1	1	1	1	0	0	0	0	0	0
881	60~70	Male	Cured	Mild/Moderate	survivor	35	21	0	1	0	0	0	0	0	0	0	0
882	50~60	Male	Cured	Mild/Moderate	survivor	35	21	1	0	0	0	0	0	0	0	0	0
883	40~50	Male	Cured	Mild/Moderate	survivor	35	18	0	0	0	0	0	0	0	0	0	0
884	60~70	FeMale	Cured	Severe/Critical	survivor	35	7	1	0	0	0	0	0	0	0	0	0
885	20~30	Male	Cured	Mild/Moderate	survivor	5	6	0	0	0	0	0	0	0	0	0	0
886	30~40	FeMale	Cured	Mild/Moderate	survivor	36	5	0	0	0	0	0	0	0	0	0	0
887	50~60	FeMale	Cured	Mild/Moderate	survivor	40	8	0	0	0	0	0	0	0	0	0	0
888	80~90	Male	Cured	Severe/Critical	survivor	35	10	1	0	0	0	0	0	0	0	0	0
889	50~60	FeMale	Cured	Mild/Moderate	survivor	35	6	0	0	0	0	0	0	0	0	0	0
890	30~40	Male	Cured	Mild/Moderate	survivor	35	8	0	0	0	0	0	0	0	0	0	0
891	60~70	Male	Improved	Severe/Critical	survivor	1	7	1	0	0	1	0	0	0	0	0	1
892	80~90	FeMale	Cured	Severe/Critical	survivor	6	16	1	0	0	0	0	0	0	0	0	0
893	60~70	FeMale	Cured	Mild/Moderate	survivor	30	9	1	1	1	0	0	0	0	0	0	0
894	60~70	FeMale	Cured	Mild/Moderate	survivor	35	7	0	0	0	0	0	0	0	0	0	0
895	70~80	Male	Cured	Mild/Moderate	survivor	30	30	1	0	1	0	0	0	0	0	0	0
896	40~50	Male	Cured	Mild/Moderate	survivor	35	14	0	0	0	0	0	0	0	0	0	0
897	50~60	Male	Cured	Mild/Moderate	survivor	35	5	0	1	0	0	0	0	0	0	0	0
898	40~50	Male	Cured	Mild/Moderate	survivor	30	14	0	0	0	0	0	0	0	0	0	0
899	50~60	Male	Cured	Mild/Moderate	survivor	35	7	1	1	0	0	0	0	0	0	0	0
900	30~40	Male	Cured	Mild/Moderate	survivor	35	7	0	0	0	0	0	0	0	0	0	0
901	30~40	FeMale	Cured	Mild/Moderate	survivor	60	7	0	0	0	0	0	0	0	0	0	0
902	40~50	Male	Cured	Mild/Moderate	survivor	18	7	0	0	0	0	0	0	0	0	0	0
903	60~70	Male	Improved	Mild/Moderate	survivor	35	21	0	0	0	0	0	0	0	0	0	0
904	40~50	Male	Cured	Mild/Moderate	survivor	15	11	0	0	0	0	0	0	0	0	0	0
905	50~60	FeMale	Cured	Severe/Critical	survivor	15	11	1	1	0	0	0	0	0	0	0	0
906	50~60	Male	Cured	Mild/Moderate	survivor	34	15	1	0	0	0	0	0	0	0	0	0
907	60~70	FeMale	Cured	Mild/Moderate	survivor	40	19	0	0	0	0	0	0	0	0	0	0
908	70~80	FeMale	Cured	Mild/Moderate	survivor	5	11	0	0	0	0	0	0	0	0	0	0
909	60~70	Male	Cured	Mild/Moderate	survivor	5	6	0	0	0	0	0	0	0	0	0	0
910	80~90	FeMale	Cured	Mild/Moderate	survivor	3	6	0	0	0	0	0	0	0	0	0	0
911	70~80	FeMale	Cured	Mild/Moderate	survivor	41	4	0	0	0	0	0	0	0	0	0	0
912	50~60	FeMale	Cured	Severe/Critical	survivor	35	6	1	0	1	0	0	0	0	0	0	0
913	60~70	Male	Cured	Severe/Critical	survivor	35	8	0	0	0	0	0	0	0	1	0	0
914	20~30	FeMale	Cured	Severe/Critical	survivor	2	13	0	0	0	0	0	0	0	0	0	0
915	30~40	FeMale	Cured	Mild/Moderate	survivor	30	5	0	0	0	0	0	0	0	0	0	0
916	50~60	FeMale	Cured	Mild/Moderate	survivor	3	19	1	0	0	0	0	0	0	0	0	0
917	50~60	Male	Cured	Mild/Moderate	survivor	45	7	0	0	0	0	0	0	0	0	0	0
918	70~80	Male	Cured	Severe/Critical	survivor	14	7	1	1	1	1	0	0	0	0	0	0
919	60~70	FeMale	Cured	Mild/Moderate	survivor	35	7	0	0	0	0	0	0	0	0	0	0
920	50~60	FeMale	Cured	Mild/Moderate	survivor	NA	6	0	0	0	0	0	0	0	0	0	0
921	40~50	Male	Cured	Mild/Moderate	survivor	39	11	0	0	0	0	0	0	0	0	0	0
922	20~30	FeMale	Cured	Mild/Moderate	survivor	4	5	0	0	0	0	0	0	0	0	0	0
923	30~40	Male	Cured	Mild/Moderate	survivor	20	22	0	0	0	0	0	0	0	0	0	0
924	50~60	FeMale	Cured	Mild/Moderate	survivor	30	9	0	0	0	0	0	0	0	0	0	0
925	20~30	FeMale	Cured	Mild/Moderate	survivor	35	8	0	0	0	0	0	0	0	0	0	0
926	60~70	Male	Cured	Severe/Critical	survivor	14	18	0	0	0	0	0	0	0	0	0	0
927	50~60	Male	Cured	Mild/Moderate	survivor	35	13	0	0	0	0	0	0	0	0	0	0
928	50~60	Male	Cured	Severe/Critical	survivor	13	13	1	0	0	0	0	0	0	0	0	0
929	30~40	FeMale	Cured	Severe/Critical	survivor	30	9	0	0	0	0	0	0	0	0	0	0
930	60~70	FeMale	Improved	Severe/Critical	survivor	38	9	1	0	1	0	0	0	0	0	0	0
931	60~70	FeMale	Cured	Severe/Critical	survivor	35	6	0	0	0	0	0	0	0	0	0	0
932	30~40	Male	Cured	Severe/Critical	survivor	30	6	0	0	0	0	0	0	0	0	0	0
933	70~80	Male	Cured	Mild/Moderate	survivor	30	6	1	0	0	0	1	0	0	0	0	0
934	10~20	Male	Cured	Severe/Critical	survivor	15	8	0	0	0	0	0	0	0	0	0	0
935	50~60	FeMale	Other	Severe/Critical	survivor	45	NA	0	0	0	0	0	0	0	0	0	0
936	60~70	FeMale	Cured	Mild/Moderate	survivor	35	11	0	0	0	0	0	0	0	0	0	0
937	40~50	Male	Cured	Mild/Moderate	survivor	40	13	0	0	0	0	0	0	0	0	0	0
938	50~60	Male	Cured	Mild/Moderate	survivor	35	18	0	0	0	0	0	0	0	0	0	0
939	40~50	Male	Cured	Severe/Critical	survivor	40	24	0	0	0	0	0	0	0	0	0	0
940	20~30	FeMale	Cured	Severe/Critical	survivor	15	5	0	0	0	0	0	0	0	0	0	0
941	50~60	FeMale	Cured	Severe/Critical	survivor	35	14	0	0	0	0	0	0	0	0	0	0
942	20~30	Male	Cured	Severe/Critical	survivor	35	31	0	0	0	0	0	0	0	0	0	0
943	70~80	FeMale	Cured	Mild/Moderate	survivor	45	6	0	0	1	0	0	1	0	0	0	0
944	50~60	FeMale	Other	Severe/Critical	survivor	35	NA	1	0	0	0	0	0	0	0	0	0
945	40~50	Male	Cured	Severe/Critical	survivor	40	6	0	1	0	0	0	0	0	0	0	0
946	50~60	FeMale	Cured	Severe/Critical	survivor	90	6	0	0	0	0	0	0	0	0	0	0
947	70~80	Male	Cured	Mild/Moderate	survivor	22	9	1	1	0	1	0	0	0	0	0	0
948	60~70	FeMale	Cured	Severe/Critical	survivor	20	8	1	1	0	0	0	0	0	0	0	0
949	30~40	FeMale	Cured	Mild/Moderate	survivor	28	6	0	0	0	0	0	0	0	0	0	0
950	50~60	Male	Cured	Severe/Critical	survivor	15	6	0	0	0	0	1	0	0	0	0	0
951	30~40	FeMale	Cured	Mild/Moderate	survivor	4	5	0	0	0	0	0	0	0	0	0	0
952	50~60	Male	Cured	Mild/Moderate	survivor	32	8	0	0	0	0	0	0	0	0	0	0
953	60~70	FeMale	Improved	Mild/Moderate	survivor	35	11	1	0	0	0	0	0	0	0	0	0
954	60~70	Male	Improved	Mild/Moderate	survivor	35	19	0	0	0	0	0	0	0	0	0	0
955	70~80	Male	Cured	Severe/Critical	survivor	39	24	1	0	0	0	0	0	0	0	0	0
956	70~80	Male	Cured	Severe/Critical	survivor	30	24	0	0	0	0	0	0	0	0	0	0
957	60~70	FeMale	Improved	Mild/Moderate	survivor	27	12	0	0	0	0	0	0	0	0	0	0
958	60~70	FeMale	Cured	Severe/Critical	survivor	15	13	0	0	0	0	0	0	0	0	0	0
959	60~70	Male	Cured	Severe/Critical	survivor	19	6	1	1	1	0	0	0	0	0	0	0
960	40~50	Male	Cured	Severe/Critical	survivor	35	7	0	0	0	0	0	0	0	0	0	0
961	20~30	Male	Cured	Severe/Critical	survivor	35	7	0	0	0	0	0	0	0	0	0	0
962	60~70	FeMale	Cured	Severe/Critical	survivor	30	26	0	0	0	0	0	0	0	0	0	0
963	60~70	Male	Cured	Mild/Moderate	survivor	36	8	0	0	0	0	0	0	0	0	0	0
964	20~30	Male	Improved	Severe/Critical	survivor	14	12	0	0	0	0	0	0	0	0	0	0
965	50~60	Male	Cured	Mild/Moderate	survivor	14	8	0	0	0	0	0	0	0	0	0	0
966	50~60	FeMale	Cured	Mild/Moderate	survivor	35	7	0	0	0	0	0	0	0	0	0	0
967	60~70	FeMale	Cured	Severe/Critical	survivor	40	26	0	0	0	0	0	0	0	0	0	0
968	60~70	Male	Cured	Mild/Moderate	survivor	14	9	0	0	0	0	0	0	0	0	0	0
969	50~60	FeMale	Cured	Mild/Moderate	survivor	40	14	0	0	0	0	0	0	0	0	0	0
970	50~60	FeMale	Cured	Mild/Moderate	survivor	10	6	0	0	0	0	0	0	0	0	0	0
971	30~40	FeMale	Cured	Severe/Critical	survivor	3	6	0	0	0	0	0	0	0	0	0	0
972	70~80	Male	Improved	Severe/Critical	survivor	21	9	0	0	0	0	0	1	0	0	0	0
973	50~60	Male	Cured	Severe/Critical	survivor	35	7	0	0	0	0	0	0	0	0	0	0
974	60~70	Male	Other	Severe/Critical	survivor	35	NA	0	0	0	0	0	0	0	0	0	0
975	60~70	FeMale	Cured	Severe/Critical	survivor	30	7	0	0	0	0	0	0	0	0	0	0
976	40~50	FeMale	Cured	Severe/Critical	survivor	NA	9	0	0	0	0	0	0	0	0	0	0
977	40~50	Male	Cured	Severe/Critical	survivor	37	7	0	0	0	0	0	0	0	0	0	0
978	80~90	Male	Cured	Severe/Critical	survivor	20	22	0	0	1	0	0	0	0	0	0	0
979	60~70	Male	Dead	Severe/Critical	nonsurvivor	25	19	0	0	0	1	0	0	0	0	0	1
980	70~80	Male	Cured	Severe/Critical	survivor	15	6	1	1	0	0	0	0	0	0	0	0
981	80~90	Male	Dead	Severe/Critical	nonsurvivor	15	28	0	1	1	0	0	1	1	0	0	1
982	60~70	FeMale	Cured	Severe/Critical	survivor	42	6	1	0	0	0	0	0	0	0	0	0
983	60~70	Male	Cured	Mild/Moderate	survivor	7	6	0	0	0	0	0	0	0	0	0	0
984	80~90	Male	Cured	Severe/Critical	survivor	25	17	0	1	0	0	0	0	0	0	0	0
985	80~90	Male	Cured	Severe/Critical	survivor	35	7	0	0	0	0	0	0	0	0	0	0
986	50~60	FeMale	Cured	Mild/Moderate	survivor	9	14	0	0	0	0	0	0	0	0	0	0
987	50~60	FeMale	Cured	Severe/Critical	survivor	12	9	0	0	0	0	0	0	0	0	0	0
988	20~30	FeMale	Cured	Mild/Moderate	survivor	30	27	0	0	0	0	0	0	0	0	0	0
989	40~50	FeMale	Cured	Mild/Moderate	survivor	40	8	0	0	0	0	0	0	0	0	0	0
990	30~40	Male	Cured	Mild/Moderate	survivor	45	12	0	0	0	0	0	0	0	0	0	0
991	20~30	Male	Cured	Mild/Moderate	survivor	19	6	0	0	0	0	0	0	0	0	0	0
992	50~60	Male	Cured	Mild/Moderate	survivor	26	13	0	0	0	0	0	0	0	0	0	0
993	30~40	Male	Cured	Mild/Moderate	survivor	40	11	1	0	0	0	0	0	0	0	0	0
994	50~60	FeMale	Cured	Severe/Critical	survivor	35	6	0	1	0	0	0	0	0	0	0	0
995	30~40	Male	Cured	Severe/Critical	survivor	14	6	0	0	0	0	0	0	0	0	0	0
996	50~60	Male	Cured	Severe/Critical	survivor	20	7	0	0	0	0	0	0	0	0	0	0
997	50~60	FeMale	Cured	Mild/Moderate	survivor	35	16	0	1	0	0	0	0	0	0	0	0
998	40~50	Male	Cured	Mild/Moderate	survivor	NA	13	0	0	0	0	0	0	0	0	0	0
999	50~60	Male	Cured	Mild/Moderate	survivor	8	13	0	0	0	0	0	0	0	0	0	0
1000	40~50	Male	Cured	Severe/Critical	survivor	45	7	0	0	0	0	0	0	0	0	0	0
1001	50~60	Male	Cured	Severe/Critical	survivor	38	20	1	1	0	0	0	0	0	0	0	0
1002	60~70	Male	Cured	Severe/Critical	survivor	NA	12	0	0	0	0	0	1	0	0	0	0
1003	60~70	Male	Cured	Mild/Moderate	survivor	35	7	0	0	0	0	0	0	0	0	0	0
1004	60~70	Male	Cured	Severe/Critical	survivor	30	7	0	0	0	0	0	0	0	0	0	0
1005	60~70	Male	Cured	Severe/Critical	survivor	10	7	0	0	0	0	0	0	0	0	0	0
1006	60~70	Male	Other	Severe/Critical	survivor	35	NA	0	0	0	0	0	0	0	0	0	0
1007	60~70	Male	Cured	Severe/Critical	survivor	45	5	1	1	1	1	0	0	0	0	0	0
1008	50~60	FeMale	Cured	Mild/Moderate	survivor	35	7	0	0	0	0	0	0	0	0	0	0
1009	60~70	FeMale	Cured	Severe/Critical	survivor	20	5	0	0	0	0	0	0	0	0	0	0
1010	40~50	Male	Cured	Mild/Moderate	survivor	25	5	0	0	0	0	0	0	0	0	0	0
1011	50~60	Male	Cured	Severe/Critical	survivor	30	5	0	0	0	0	0	0	0	0	0	0
1012	50~60	Male	Improved	Mild/Moderate	survivor	45	5	0	0	0	0	0	0	0	0	0	0
1013	50~60	FeMale	Cured	Mild/Moderate	survivor	45	20	0	0	0	0	0	0	0	0	0	0
1014	60~70	Male	Improved	Mild/Moderate	survivor	45	5	0	0	0	0	0	0	0	0	0	0
1015	50~60	Male	Cured	Mild/Moderate	survivor	40	11	1	0	0	0	0	0	0	0	0	0
1016	60~70	Male	Cured	Mild/Moderate	survivor	30	16	0	1	0	0	0	0	0	0	0	0
1017	40~50	Male	Cured	Mild/Moderate	survivor	35	6	0	0	0	0	0	0	0	0	0	0
1018	60~70	Male	Cured	Mild/Moderate	survivor	35	19	0	0	0	0	0	0	0	0	0	0
1019	40~50	Male	Cured	Mild/Moderate	survivor	30	6	0	0	0	0	0	0	0	0	0	0
1020	40~50	FeMale	Cured	Mild/Moderate	survivor	15	6	0	0	0	0	0	0	0	0	0	0
1021	50~60	Male	Cured	Mild/Moderate	survivor	25	6	1	0	0	0	0	0	0	0	0	0
1022	50~60	FeMale	Cured	Mild/Moderate	survivor	35	10	0	0	0	0	0	0	0	0	0	0
1023	50~60	Male	Cured	Mild/Moderate	survivor	41	12	0	0	0	0	0	0	0	0	0	0
1024	50~60	Male	Cured	Mild/Moderate	survivor	35	17	1	0	0	0	0	0	0	0	0	0
1025	50~60	Male	Cured	Mild/Moderate	survivor	37	12	0	0	0	0	0	0	0	0	0	0
1026	40~50	Male	Cured	Mild/Moderate	survivor	39	6	0	0	0	0	0	0	0	0	0	0
1027	30~40	Male	Cured	Mild/Moderate	survivor	25	6	0	0	0	0	0	0	0	0	0	0
1028	50~60	FeMale	Cured	Mild/Moderate	survivor	30	8	0	0	0	0	0	0	0	0	0	0
1029	40~50	FeMale	Cured	Mild/Moderate	survivor	3	9	0	0	0	0	0	0	0	0	0	0
1030	50~60	FeMale	Cured	Mild/Moderate	survivor	12	9	0	0	0	0	0	0	0	0	0	0
1031	50~60	FeMale	Cured	Mild/Moderate	survivor	38	11	0	0	0	0	0	0	0	0	0	0
1032	40~50	FeMale	Cured	Mild/Moderate	survivor	39	11	0	0	0	0	0	0	0	0	0	0
1033	50~60	FeMale	Cured	Severe/Critical	survivor	30	6	0	0	0	0	0	0	0	0	0	0
1034	30~40	FeMale	Cured	Severe/Critical	survivor	45	15	0	0	0	0	0	0	0	0	0	0
1035	60~70	FeMale	Cured	Mild/Moderate	survivor	36	5	0	0	0	0	0	0	0	0	0	0
1036	40~50	FeMale	Cured	Mild/Moderate	survivor	35	18	0	0	1	0	0	0	0	0	0	0
1037	60~70	Male	Improved	Severe/Critical	survivor	35	5	0	0	0	0	0	0	0	0	0	0
1038	60~70	Male	Improved	Severe/Critical	survivor	35	5	0	0	0	0	0	0	0	0	0	0
1039	50~60	Male	Improved	Mild/Moderate	survivor	35	9	1	0	1	0	0	0	0	0	0	0
1040	40~50	Male	Improved	Mild/Moderate	survivor	23	9	0	0	0	0	0	0	0	0	0	0
1041	60~70	Male	Cured	Severe/Critical	survivor	50	7	0	0	0	0	0	0	0	0	0	0
1042	50~60	Male	Cured	Severe/Critical	survivor	40	19	1	0	0	0	0	0	0	0	0	0
1043	50~60	Male	Cured	Severe/Critical	survivor	35	5	0	1	0	0	0	0	0	0	0	0
1044	30~40	Male	Cured	Severe/Critical	survivor	30	8	0	0	0	0	0	0	0	0	0	0
1045	50~60	FeMale	Cured	Mild/Moderate	survivor	35	7	1	0	0	0	0	0	0	0	0	0
1046	60~70	Male	Cured	Mild/Moderate	survivor	35	7	0	0	0	0	0	0	0	0	0	0
1047	60~70	Male	Cured	Mild/Moderate	survivor	30	7	1	0	0	0	0	0	0	0	0	0
1048	60~70	Male	Cured	Mild/Moderate	survivor	30	7	1	0	0	0	0	0	0	0	0	0
1049	60~70	Male	Cured	Mild/Moderate	survivor	30	6	1	1	0	0	0	0	0	0	0	0
1050	20~30	FeMale	Cured	Mild/Moderate	survivor	28	7	0	0	0	0	0	0	0	0	0	0
1051	30~40	FeMale	Cured	Mild/Moderate	survivor	35	7	0	0	0	0	0	0	0	0	0	0
1052	60~70	FeMale	Cured	Mild/Moderate	survivor	35	7	0	0	1	0	0	0	0	0	0	0
1053	60~70	FeMale	Cured	Severe/Critical	survivor	13	6	0	0	0	0	0	0	0	0	0	0
1054	60~70	Male	Cured	Severe/Critical	survivor	43	9	0	0	0	0	0	0	0	0	0	0
1055	40~50	Male	Other	Severe/Critical	survivor	60	NA	1	0	0	0	0	0	0	0	0	0
1056	50~60	Male	Cured	Mild/Moderate	survivor	35	11	0	0	0	0	0	0	0	0	0	0
1057	50~60	FeMale	Cured	Mild/Moderate	survivor	35	14	0	0	0	0	0	0	0	0	0	0
1058	60~70	Male	Cured	Severe/Critical	survivor	38	7	0	0	1	0	0	0	0	1	0	0
1059	70~80	FeMale	Cured	Mild/Moderate	survivor	37	18	1	0	0	0	0	0	0	0	0	0
1060	60~70	FeMale	Cured	Mild/Moderate	survivor	28	11	0	0	0	0	0	0	0	0	0	0
1061	60~70	FeMale	Cured	Mild/Moderate	survivor	40	11	0	0	0	0	0	0	0	0	0	0
1062	40~50	Male	Cured	Mild/Moderate	survivor	35	9	0	0	0	0	0	0	0	0	0	0
1063	70~80	FeMale	Cured	Mild/Moderate	survivor	35	17	0	0	0	0	0	0	0	0	0	0
1064	60~70	FeMale	Cured	Severe/Critical	survivor	13	20	1	0	0	0	0	0	0	0	0	0
1065	40~50	Male	Cured	Mild/Moderate	survivor	35	7	0	0	0	0	0	0	0	0	0	0
1066	50~60	Male	Cured	Severe/Critical	survivor	38	17	0	1	0	0	0	0	0	0	0	0
1067	60~70	Male	Cured	Severe/Critical	survivor	35	24	1	0	0	0	0	0	0	0	0	0
1068	60~70	FeMale	Improved	Mild/Moderate	survivor	35	19	1	0	0	0	0	0	0	0	0	0
1069	70~80	Male	Cured	Severe/Critical	survivor	43	18	1	0	0	1	0	0	0	0	0	0
1070	80~90	FeMale	Cured	Mild/Moderate	survivor	25	15	0	0	0	0	0	0	0	0	0	0
1071	70~80	FeMale	Cured	Mild/Moderate	survivor	30	12	1	1	1	0	0	0	1	0	0	0
1072	40~50	FeMale	Cured	Severe/Critical	survivor	35	21	1	1	1	0	0	0	0	0	0	0
1073	30~40	FeMale	Cured	Severe/Critical	survivor	20	5	0	0	0	0	0	0	0	0	0	0
1074	70~80	FeMale	Cured	Severe/Critical	survivor	46	10	0	0	0	0	0	0	0	0	0	0
1075	60~70	Male	Improved	Severe/Critical	survivor	35	22	1	1	0	0	0	0	0	0	0	0
1076	60~70	Male	Cured	Mild/Moderate	survivor	NA	11	1	0	0	0	0	1	0	0	0	0
1077	50~60	Male	Cured	Mild/Moderate	survivor	18	21	0	0	0	0	0	0	0	0	0	0
1078	70~80	FeMale	Cured	Severe/Critical	survivor	32	24	0	0	0	0	0	0	0	0	0	0
1079	60~70	FeMale	Cured	Severe/Critical	survivor	44	25	0	0	0	0	0	0	0	0	0	0
1080	50~60	FeMale	Cured	Mild/Moderate	survivor	16	21	0	0	0	0	0	0	0	0	0	0
1081	60~70	Male	Other	Severe/Critical	survivor	35	NA	1	0	1	1	0	1	0	0	0	0
1082	20~30	Male	Cured	Mild/Moderate	survivor	7	11	0	0	0	0	0	0	0	0	0	0
1083	70~80	Male	Cured	Mild/Moderate	survivor	4	24	0	1	0	0	0	0	0	0	0	0
1084	20~30	FeMale	Cured	Severe/Critical	survivor	42	6	0	0	0	0	0	0	0	0	0	0
1085	70~80	FeMale	Cured	Mild/Moderate	survivor	23	20	1	0	0	0	0	0	0	0	0	0
1086	80~90	Male	Cured	Severe/Critical	survivor	27	30	0	0	0	0	0	0	0	0	0	1
1087	70~80	Male	Improved	Severe/Critical	survivor	43	25	0	1	0	0	0	0	0	0	0	1
1088	70~80	FeMale	Improved	Severe/Critical	survivor	20	25	1	0	0	0	0	0	0	0	0	0
1089	50~60	FeMale	Cured	Mild/Moderate	survivor	20	14	0	0	0	0	0	0	0	0	0	0
1090	60~70	FeMale	Other	Severe/Critical	survivor	35	NA	1	0	0	0	0	0	0	0	0	0
1091	50~60	Male	Cured	Severe/Critical	survivor	35	23	0	0	0	0	0	0	0	0	0	0
1092	60~70	FeMale	Cured	Severe/Critical	survivor	35	21	1	0	1	1	0	0	0	0	0	0
1093	60~70	FeMale	Cured	Severe/Critical	survivor	60	11	1	0	0	0	0	0	0	0	0	0
1094	50~60	FeMale	Cured	Severe/Critical	survivor	50	19	0	1	0	0	0	0	0	0	0	0
1095	40~50	Male	Cured	Severe/Critical	survivor	35	28	0	0	0	0	0	0	0	0	0	0
1096	70~80	FeMale	Cured	Severe/Critical	survivor	1	20	1	0	1	0	0	0	0	0	0	0
1097	60~70	Male	Cured	Severe/Critical	survivor	35	9	1	0	0	0	0	0	0	0	0	0
1098	60~70	Male	Cured	Severe/Critical	survivor	40	9	0	0	0	0	0	0	0	0	0	0
1099	70~80	Male	Cured	Mild/Moderate	survivor	22	8	1	1	1	1	0	0	0	0	0	0
1100	60~70	Male	Cured	Severe/Critical	survivor	35	9	0	0	0	0	0	0	0	0	0	0
1101	40~50	Male	Cured	Mild/Moderate	survivor	35	7	0	0	0	0	0	0	0	0	0	0
1102	50~60	FeMale	Cured	Severe/Critical	survivor	40	11	1	1	1	0	0	0	0	0	0	0
1103	60~70	Male	Cured	Severe/Critical	survivor	21	21	0	0	0	0	0	0	0	0	0	0
1104	90~100	FeMale	Cured	Severe/Critical	survivor	20	14	0	0	1	0	0	0	0	0	0	0
1105	80~90	FeMale	Dead	Severe/Critical	nonsurvivor	11	6	0	0	1	0	0	1	0	0	0	0
1106	80~90	Male	Cured	Severe/Critical	survivor	35	24	1	0	1	0	0	0	0	0	0	0
1107	50~60	Male	Cured	Severe/Critical	survivor	45	24	0	0	0	0	0	0	0	0	0	0
1108	80~90	FeMale	Improved	Severe/Critical	survivor	20	14	1	0	1	0	0	1	0	0	0	1
1109	60~70	Male	Cured	Severe/Critical	survivor	45	26	0	0	0	0	0	1	0	0	0	1
1110	50~60	FeMale	Cured	Mild/Moderate	survivor	35	6	0	0	0	0	0	0	0	0	0	0
1111	40~50	FeMale	Cured	Mild/Moderate	survivor	35	8	1	0	0	0	0	0	0	0	0	0
1112	50~60	FeMale	Cured	Severe/Critical	survivor	2	5	0	0	0	0	0	0	0	0	0	0
1113	50~60	FeMale	Cured	Mild/Moderate	survivor	35	15	0	0	0	0	0	0	0	0	0	0
1114	40~50	FeMale	Cured	Severe/Critical	survivor	30	14	0	0	0	0	0	0	0	0	0	0
1115	60~70	Male	Cured	Severe/Critical	survivor	9	13	0	1	1	0	0	0	0	0	0	0
1116	50~60	Male	Cured	Severe/Critical	survivor	35	6	0	0	0	0	0	0	0	0	0	0
1117	40~50	Male	Cured	Severe/Critical	survivor	45	19	0	0	0	0	0	0	0	0	0	0
1118	40~50	Male	Other	Mild/Moderate	survivor	25	NA	1	0	0	0	0	1	0	1	0	0
1119	30~40	Male	Cured	Severe/Critical	survivor	45	15	1	0	0	0	0	0	0	0	0	0
1120	40~50	Male	Cured	Severe/Critical	survivor	30	17	0	0	0	0	0	0	0	0	0	0
1121	70~80	FeMale	Cured	Mild/Moderate	survivor	42	16	1	1	1	0	1	0	0	0	0	0
1122	50~60	Male	Cured	Severe/Critical	survivor	35	18	0	0	0	0	0	0	0	0	0	0
1123	50~60	Male	Cured	Severe/Critical	survivor	20	9	0	1	0	0	0	0	0	0	0	0
1124	70~80	FeMale	Cured	Mild/Moderate	survivor	35	15	1	0	0	0	0	1	0	0	0	0
1125	70~80	FeMale	Cured	Severe/Critical	survivor	35	13	0	0	0	0	0	0	0	0	0	0
1126	40~50	FeMale	Cured	Mild/Moderate	survivor	55	8	0	0	0	0	0	0	0	0	0	0
1127	60~70	FeMale	Cured	Mild/Moderate	survivor	35	14	0	0	1	0	0	0	0	0	0	0
1128	60~70	FeMale	Cured	Mild/Moderate	survivor	35	12	1	0	0	0	0	0	0	0	0	0
1129	60~70	FeMale	Cured	Severe/Critical	survivor	35	7	0	0	1	0	0	0	0	0	0	0
1130	60~70	Male	Cured	Mild/Moderate	survivor	31	12	0	0	0	0	0	0	0	0	0	0
1131	40~50	FeMale	Cured	Severe/Critical	survivor	NA	8	0	0	0	0	0	0	0	0	0	0
1132	30~40	Male	Cured	Severe/Critical	survivor	55	7	0	0	0	0	0	0	0	0	0	0
1133	50~60	FeMale	Cured	Mild/Moderate	survivor	60	6	0	0	0	0	0	0	1	0	0	0
1134	30~40	Male	Cured	Severe/Critical	survivor	35	6	0	0	0	0	0	0	0	0	0	0
1135	50~60	FeMale	Cured	Mild/Moderate	survivor	37	14	0	0	0	0	0	0	0	0	0	0
1136	60~70	FeMale	Cured	Mild/Moderate	survivor	45	8	0	0	0	0	0	0	0	0	0	0
1137	40~50	Male	Cured	Mild/Moderate	survivor	37	18	0	0	0	0	0	1	0	0	0	0
1138	50~60	FeMale	Cured	Mild/Moderate	survivor	53	6	0	0	0	0	0	0	0	0	0	0
1139	70~80	FeMale	Cured	Severe/Critical	survivor	30	20	1	0	0	0	0	0	0	0	0	0
1140	40~50	FeMale	Cured	Mild/Moderate	survivor	35	7	0	0	0	0	0	0	0	0	0	0
1141	40~50	FeMale	Cured	Severe/Critical	survivor	35	5	0	0	0	0	0	0	0	0	0	0
1142	60~70	FeMale	Cured	Severe/Critical	survivor	35	6	0	0	0	0	0	0	0	0	0	0
1143	50~60	FeMale	Cured	Severe/Critical	survivor	5	6	0	0	0	0	0	0	0	0	0	0
1144	60~70	Male	Cured	Severe/Critical	survivor	35	13	1	0	0	0	0	0	0	0	0	0
1145	60~70	FeMale	Cured	Mild/Moderate	survivor	15	14	0	0	0	0	0	0	0	0	0	0
1146	80~90	FeMale	Cured	Mild/Moderate	survivor	10	14	0	0	0	0	0	0	0	0	0	0
1147	60~70	Male	Cured	Mild/Moderate	survivor	63	12	0	0	0	0	0	0	0	0	0	0
1148	50~60	FeMale	Cured	Severe/Critical	survivor	3	8	0	0	0	0	0	0	0	0	0	0
1149	40~50	FeMale	Cured	Mild/Moderate	survivor	30	5	0	0	0	0	0	0	0	0	0	0
1150	30~40	Male	Cured	Mild/Moderate	survivor	35	6	0	0	0	0	0	0	0	0	0	0
1151	40~50	Male	Cured	Mild/Moderate	survivor	35	5	0	0	0	0	0	0	0	0	0	0
1152	40~50	FeMale	Cured	Severe/Critical	survivor	35	6	0	0	0	0	0	0	0	0	0	0
1153	40~50	FeMale	Cured	Severe/Critical	survivor	15	7	0	0	0	0	0	0	0	0	0	0
1154	50~60	Male	Cured	Mild/Moderate	survivor	14	10	0	0	0	0	0	0	0	0	0	0
1155	50~60	Male	Cured	Severe/Critical	survivor	35	28	0	0	0	0	0	0	0	0	0	0
1156	60~70	FeMale	Cured	Mild/Moderate	survivor	45	6	0	0	0	0	0	0	0	0	0	0
1157	80~90	FeMale	Cured	Severe/Critical	survivor	35	14	1	0	0	0	0	0	0	0	0	0
1158	30~40	FeMale	Cured	Mild/Moderate	survivor	65	10	0	0	0	0	0	0	0	0	0	0
1159	60~70	Male	Cured	Mild/Moderate	survivor	49	7	1	0	0	0	1	0	0	0	0	0
1160	50~60	FeMale	Cured	Mild/Moderate	survivor	60	7	0	0	0	0	0	0	0	0	0	0
1161	40~50	FeMale	Cured	Mild/Moderate	survivor	45	6	0	0	0	0	0	1	0	0	0	0
1162	50~60	FeMale	Cured	Mild/Moderate	survivor	45	10	0	0	0	0	0	1	0	0	0	0
1163	60~70	Male	Cured	Mild/Moderate	survivor	43	20	1	1	0	0	0	0	0	0	0	0
1164	30~40	Male	Cured	Severe/Critical	survivor	40	9	0	0	0	0	0	0	0	0	0	0
1165	60~70	Male	Cured	Severe/Critical	survivor	40	8	0	0	0	0	0	0	0	0	0	0
1166	50~60	FeMale	Cured	Severe/Critical	survivor	35	25	0	0	0	0	0	0	0	0	0	0
1167	60~70	FeMale	Cured	Mild/Moderate	survivor	50	5	0	1	0	0	1	0	0	0	0	0
1168	50~60	FeMale	Cured	Severe/Critical	survivor	30	6	0	0	0	0	0	0	0	0	0	0
1169	50~60	FeMale	Cured	Severe/Critical	survivor	30	6	0	1	0	0	0	0	0	0	0	0
1170	50~60	FeMale	Improved	Mild/Moderate	survivor	31	7	1	0	0	0	0	0	0	0	0	0
1171	50~60	FeMale	Cured	Mild/Moderate	survivor	45	21	0	0	0	0	0	0	0	0	0	0
1172	50~60	FeMale	Cured	Mild/Moderate	survivor	35	7	1	1	0	0	0	0	0	0	0	0
1173	50~60	Male	Cured	Mild/Moderate	survivor	35	7	0	0	0	0	0	0	0	0	0	0
1174	40~50	Male	Cured	Mild/Moderate	survivor	36	9	1	0	0	0	0	0	0	0	0	0
1175	70~80	Male	Cured	Severe/Critical	survivor	35	15	0	0	0	0	0	0	0	0	0	0
1176	30~40	FeMale	Cured	Severe/Critical	survivor	39	7	0	1	0	0	0	0	0	0	0	0
1177	50~60	FeMale	Cured	Mild/Moderate	survivor	35	5	0	1	0	0	0	0	0	0	0	0
1178	60~70	Male	Cured	Mild/Moderate	survivor	35	7	1	1	0	0	0	0	0	0	0	0
1179	60~70	Male	Cured	Severe/Critical	survivor	35	8	0	0	0	0	0	0	0	0	0	0
1180	60~70	Male	Cured	Mild/Moderate	survivor	45	9	0	0	1	1	0	1	0	0	0	0
1181	60~70	FeMale	Cured	Mild/Moderate	survivor	50	9	0	0	0	0	0	0	0	0	0	0
1182	60~70	FeMale	Cured	Mild/Moderate	survivor	48	12	1	1	0	0	0	0	0	0	0	0
1183	60~70	FeMale	Cured	Mild/Moderate	survivor	33	12	0	0	0	0	0	0	0	0	0	0
1184	50~60	Male	Cured	Mild/Moderate	survivor	30	9	1	1	0	0	0	0	0	0	0	0
1185	60~70	Male	Cured	Mild/Moderate	survivor	30	12	0	0	0	0	0	0	0	0	0	0
1186	50~60	Male	Cured	Severe/Critical	survivor	35	15	1	1	0	0	0	0	0	0	0	0
1187	50~60	FeMale	Cured	Mild/Moderate	survivor	35	7	0	0	0	0	0	0	0	0	0	0
1188	60~70	Male	Cured	Mild/Moderate	survivor	36	6	0	0	0	0	0	0	0	0	0	0
1189	40~50	FeMale	Cured	Mild/Moderate	survivor	35	7	0	0	0	0	0	0	0	0	0	0
1190	30~40	FeMale	Improved	Mild/Moderate	survivor	38	7	0	0	0	0	0	0	0	0	0	0
1191	20~30	Male	Cured	Mild/Moderate	survivor	44	7	0	0	0	0	0	0	0	0	0	0
1192	60~70	FeMale	Improved	Severe/Critical	survivor	41	8	0	0	0	0	0	0	0	0	0	0
1193	40~50	Male	Cured	Severe/Critical	survivor	47	9	1	0	0	0	0	0	0	0	0	0
1194	50~60	FeMale	Cured	Mild/Moderate	survivor	30	6	0	0	0	0	0	0	0	0	0	0
1195	60~70	FeMale	Cured	Mild/Moderate	survivor	45	9	0	0	0	0	0	0	0	0	0	0
1196	40~50	Male	Cured	Mild/Moderate	survivor	23	7	0	0	0	0	0	0	0	0	0	0
1197	40~50	FeMale	Cured	Mild/Moderate	survivor	35	6	0	0	0	0	0	0	0	0	0	0
1198	60~70	Male	Improved	Severe/Critical	survivor	35	6	1	0	0	0	0	1	0	0	0	0
1199	60~70	Male	Cured	Mild/Moderate	survivor	11	9	1	0	1	1	0	0	0	0	0	0
1200	50~60	FeMale	Cured	Mild/Moderate	survivor	42	15	1	0	0	0	0	0	0	0	0	0
1201	60~70	FeMale	Cured	Mild/Moderate	survivor	35	7	1	0	0	0	0	0	0	0	0	0
1202	60~70	Male	Cured	Severe/Critical	survivor	55	7	0	0	0	0	0	0	0	0	0	0
1203	60~70	Male	Improved	Mild/Moderate	survivor	35	7	0	0	0	0	0	0	0	0	0	0
1204	40~50	Male	Improved	Mild/Moderate	survivor	35	6	0	0	0	0	0	0	0	0	0	0
1205	60~70	Male	Other	Severe/Critical	survivor	40	NA	0	0	0	0	0	0	0	0	0	0
1206	60~70	Male	Cured	Mild/Moderate	survivor	45	7	1	1	0	0	0	0	0	0	0	0
1207	50~60	Male	Cured	Mild/Moderate	survivor	47	5	0	0	0	0	0	0	0	0	0	0
1208	60~70	FeMale	Cured	Mild/Moderate	survivor	30	6	1	0	0	0	0	0	0	0	0	0
1209	70~80	FeMale	Cured	Mild/Moderate	survivor	28	5	1	0	0	0	0	0	0	0	0	0
1210	60~70	FeMale	Cured	Mild/Moderate	survivor	60	5	0	0	0	0	0	0	0	0	0	0
1211	50~60	Male	Cured	Severe/Critical	survivor	30	14	0	0	0	0	0	0	0	0	0	0
1212	50~60	Male	Cured	Mild/Moderate	survivor	30	6	0	0	0	0	0	0	0	0	0	0
1213	50~60	FeMale	Cured	Severe/Critical	survivor	35	16	1	1	0	0	0	0	0	0	0	0
1214	50~60	Male	Cured	Severe/Critical	survivor	44	22	0	0	0	0	0	0	0	1	0	0
1215	50~60	Male	Cured	Severe/Critical	survivor	35	5	1	0	0	0	0	0	0	1	0	0
1216	60~70	FeMale	Other	Mild/Moderate	survivor	30	3	1	1	0	0	0	0	0	0	0	0
1217	60~70	FeMale	Cured	Severe/Critical	survivor	35	6	1	0	0	0	0	0	0	0	0	0
1218	60~70	FeMale	Improved	Severe/Critical	survivor	35	16	0	0	0	0	0	0	0	0	0	0
1219	60~70	Male	Cured	Severe/Critical	survivor	50	19	0	1	0	0	0	0	0	0	0	0
1220	70~80	Male	Cured	Mild/Moderate	survivor	35	6	0	0	0	0	0	1	0	0	0	0
1221	30~40	Male	Cured	Mild/Moderate	survivor	50	6	1	0	0	1	0	0	0	0	0	0
1222	20~30	Male	Cured	Mild/Moderate	survivor	35	6	0	0	0	0	0	0	0	0	0	0
1223	20~30	Male	Cured	Mild/Moderate	survivor	13	6	0	0	0	0	0	0	0	0	0	0
1224	50~60	Male	Other	Severe/Critical	survivor	65	NA	0	0	0	0	0	0	0	0	0	0
1225	60~70	Male	Cured	Mild/Moderate	survivor	13	15	0	1	0	0	0	0	0	0	0	0
1226	50~60	FeMale	Cured	Severe/Critical	survivor	35	18	1	0	0	0	0	0	0	0	0	0
1227	40~50	FeMale	Cured	Mild/Moderate	survivor	42	6	0	0	0	0	0	0	0	0	0	0
1228	60~70	Male	Improved	Mild/Moderate	survivor	20	24	0	0	0	0	0	0	0	0	0	0
1229	60~70	FeMale	Cured	Mild/Moderate	survivor	19	6	0	0	0	0	0	0	0	0	0	0
1230	60~70	Male	Improved	Mild/Moderate	survivor	13	13	1	0	0	0	0	0	0	0	0	0
1231	40~50	Male	Cured	Mild/Moderate	survivor	30	16	0	0	0	0	0	0	0	1	0	0
1232	30~40	FeMale	Cured	Mild/Moderate	survivor	40	6	1	0	0	0	0	0	0	0	0	0
1233	50~60	FeMale	Cured	Mild/Moderate	survivor	60	5	0	0	0	0	0	0	0	0	0	0
1234	60~70	FeMale	Cured	Mild/Moderate	survivor	46	18	0	0	0	0	0	0	0	0	0	0
1235	70~80	FeMale	Cured	Severe/Critical	survivor	25	8	0	1	1	0	0	0	0	0	0	0
1236	50~60	FeMale	Cured	Severe/Critical	survivor	25	8	1	1	0	0	0	0	0	0	0	0
1237	50~60	Male	Cured	Severe/Critical	survivor	35	13	1	0	1	0	0	0	0	0	0	0
1238	50~60	FeMale	Cured	Severe/Critical	survivor	45	12	0	0	0	0	0	0	0	0	0	0
1239	50~60	FeMale	Cured	Severe/Critical	survivor	45	7	1	0	0	0	0	0	0	0	0	0
1240	50~60	FeMale	Cured	Severe/Critical	survivor	35	21	0	0	0	0	0	0	0	0	0	0
1241	30~40	FeMale	Cured	Mild/Moderate	survivor	35	11	0	0	0	0	0	0	0	0	0	0
1242	90~100	FeMale	Cured	Severe/Critical	survivor	16	22	1	0	1	0	0	0	0	1	0	0
1243	70~80	FeMale	Cured	Mild/Moderate	survivor	30	6	1	1	0	0	0	0	0	0	0	0
1244	50~60	FeMale	Cured	Mild/Moderate	survivor	35	6	1	0	0	0	0	0	0	0	0	0
1245	60~70	FeMale	Cured	Mild/Moderate	survivor	20	6	1	1	0	0	0	0	0	0	0	0
1246	60~70	FeMale	Cured	Severe/Critical	survivor	35	6	1	0	1	0	0	0	0	0	0	0
1247	60~70	Male	Cured	Mild/Moderate	survivor	35	8	1	0	0	0	0	0	0	0	0	0
1248	40~50	FeMale	Cured	Severe/Critical	survivor	55	14	0	0	0	0	0	0	0	0	0	0
1249	40~50	FeMale	Cured	Mild/Moderate	survivor	35	6	0	0	0	0	0	0	0	0	0	0
1250	80~90	Male	Cured	Mild/Moderate	survivor	35	7	0	0	0	0	0	0	0	0	0	0
1251	50~60	FeMale	Cured	Mild/Moderate	survivor	43	8	0	0	0	0	0	0	0	0	0	0
1252	60~70	FeMale	Cured	Mild/Moderate	survivor	45	6	1	1	0	0	0	0	0	0	0	0
1253	40~50	FeMale	Cured	Severe/Critical	survivor	45	18	0	0	0	0	0	0	0	0	0	0
1254	60~70	FeMale	Cured	Mild/Moderate	survivor	45	14	0	0	0	0	0	0	0	0	0	0
1255	50~60	Male	Cured	Mild/Moderate	survivor	5	9	0	0	0	0	0	0	0	0	0	0
1256	30~40	Male	Cured	Mild/Moderate	survivor	34	8	0	0	0	0	0	0	0	0	0	0
1257	50~60	Male	Cured	Mild/Moderate	survivor	45	14	0	0	0	0	0	0	0	1	0	0
1258	60~70	Male	Cured	Mild/Moderate	survivor	4	6	1	0	0	0	0	0	0	0	0	0
1259	70~80	Male	Cured	Severe/Critical	survivor	12	11	1	0	1	0	0	0	0	0	0	0
1260	50~60	Male	Cured	Mild/Moderate	survivor	37	6	1	0	1	0	0	0	0	0	0	0
1261	80~90	FeMale	Cured	Severe/Critical	survivor	30	7	1	1	0	0	0	0	0	0	0	0
1262	60~70	FeMale	Cured	Severe/Critical	survivor	35	7	0	0	0	0	0	0	0	0	0	0
1263	50~60	Male	Cured	Severe/Critical	survivor	NA	5	0	0	0	0	0	0	0	0	0	0
1264	80~90	FeMale	Cured	Mild/Moderate	survivor	11	16	0	0	0	0	0	0	0	0	0	0
1265	40~50	Male	Cured	Severe/Critical	survivor	41	6	1	0	0	0	0	0	0	0	0	0
1266	50~60	FeMale	Cured	Mild/Moderate	survivor	35	7	1	0	0	0	0	0	0	0	0	0
1267	30~40	FeMale	Cured	Mild/Moderate	survivor	43	6	0	0	0	0	0	0	0	0	0	0
1268	50~60	FeMale	Cured	Mild/Moderate	survivor	36	12	0	0	0	0	0	0	0	0	0	0
1269	60~70	FeMale	Cured	Severe/Critical	survivor	35	18	1	1	1	0	0	0	0	0	0	0
1270	50~60	Male	Cured	Mild/Moderate	survivor	46	7	0	0	0	0	0	0	0	0	0	0
1271	50~60	FeMale	Cured	Mild/Moderate	survivor	44	8	0	0	0	0	0	0	0	0	0	0
1272	50~60	Male	Cured	Mild/Moderate	survivor	40	7	1	0	0	0	0	0	0	0	0	0
1273	50~60	Male	Cured	Mild/Moderate	survivor	35	6	1	0	0	0	0	0	0	0	0	0
1274	30~40	FeMale	Cured	Mild/Moderate	survivor	38	5	0	0	0	0	0	1	0	0	0	0
1275	10~20	FeMale	Cured	Mild/Moderate	survivor	30	5	0	0	0	0	0	0	0	0	0	0
1276	40~50	FeMale	Cured	Mild/Moderate	survivor	35	10	0	0	0	0	0	0	0	0	0	0
1277	60~70	Male	Cured	Mild/Moderate	survivor	50	7	0	0	0	0	0	0	0	0	0	0
1278	60~70	Male	Cured	Mild/Moderate	survivor	35	16	1	0	0	0	0	0	0	0	0	0
1279	60~70	Male	Cured	Severe/Critical	survivor	9	13	1	1	0	0	1	0	0	0	0	0
1280	60~70	Male	Cured	Mild/Moderate	survivor	14	9	1	0	0	0	0	0	0	0	0	0
1281	30~40	FeMale	Cured	Mild/Moderate	survivor	40	13	0	0	0	0	0	0	0	0	0	0
1282	60~70	FeMale	Cured	Mild/Moderate	survivor	30	8	0	0	0	0	0	0	0	0	0	0
1283	60~70	Male	Cured	Mild/Moderate	survivor	47	7	0	0	0	0	0	0	0	0	0	0
1284	50~60	Male	Cured	Severe/Critical	survivor	45	17	0	0	0	0	0	0	0	0	0	1
1285	70~80	FeMale	Cured	Mild/Moderate	survivor	48	7	1	0	0	0	0	0	0	0	0	0
1286	80~90	Male	Improved	Severe/Critical	survivor	35	19	0	0	0	0	0	0	0	0	0	0
1287	50~60	FeMale	Cured	Severe/Critical	survivor	30	15	1	0	0	0	0	0	0	0	0	0
1288	60~70	Male	Cured	Severe/Critical	survivor	40	22	0	1	0	0	0	1	0	0	0	0
1289	60~70	Male	Improved	Severe/Critical	survivor	45	10	0	0	0	0	0	0	0	0	0	0
1290	70~80	Male	Improved	Severe/Critical	survivor	35	21	0	0	0	0	0	0	0	0	0	0
1291	60~70	Male	Improved	Severe/Critical	survivor	120	21	1	0	0	1	0	1	0	0	0	0
1292	80~90	FeMale	Cured	Severe/Critical	survivor	35	5	0	0	1	0	0	0	0	0	0	0
1293	50~60	Male	Cured	Severe/Critical	survivor	30	10	1	0	1	0	0	0	0	0	0	0
1294	70~80	Male	Cured	Severe/Critical	survivor	35	26	0	0	1	0	0	0	0	0	0	1
1295	70~80	Male	Dead	Severe/Critical	nonsurvivor	65	17	1	1	1	0	0	0	1	0	0	1
1296	60~70	Male	Cured	Mild/Moderate	survivor	35	7	0	0	0	0	0	1	0	0	0	0
1297	30~40	Male	Cured	Mild/Moderate	survivor	30	5	0	0	0	0	0	0	0	0	0	0
1298	30~40	FeMale	Cured	Severe/Critical	survivor	35	6	0	0	0	0	0	0	0	0	0	0
1299	60~70	Male	Cured	Severe/Critical	survivor	40	7	0	0	0	0	0	0	0	0	0	0
1300	20~30	FeMale	Cured	Severe/Critical	survivor	45	5	0	0	0	0	0	0	0	0	0	0
1301	50~60	Male	Cured	Mild/Moderate	survivor	35	26	0	0	0	0	0	0	0	0	0	0
1302	70~80	Male	Cured	Severe/Critical	survivor	41	9	1	0	1	1	0	0	1	0	0	0
1303	20~30	Male	Cured	Mild/Moderate	survivor	40	6	0	0	0	0	0	0	0	0	0	0
1304	20~30	FeMale	Cured	Severe/Critical	survivor	47	5	0	0	0	0	0	0	0	0	0	0
1305	70~80	Male	Cured	Mild/Moderate	survivor	40	7	1	1	0	0	0	0	0	0	0	0
1306	50~60	Male	Cured	Severe/Critical	survivor	40	9	1	0	0	0	0	0	0	0	0	0
1307	40~50	Male	Cured	Mild/Moderate	survivor	65	7	0	0	0	0	0	0	1	0	0	0
1308	70~80	FeMale	Cured	Mild/Moderate	survivor	35	6	1	0	0	0	0	0	0	0	0	0
1309	50~60	FeMale	Cured	Mild/Moderate	survivor	7	17	0	0	0	0	0	0	0	0	1	0
1310	60~70	FeMale	Cured	Severe/Critical	survivor	35	7	1	0	0	0	0	0	0	0	0	0
1311	50~60	FeMale	Cured	Mild/Moderate	survivor	51	7	1	0	0	1	0	0	0	0	0	0
1312	60~70	FeMale	Cured	Severe/Critical	survivor	45	22	0	0	0	0	0	0	0	0	0	0
1313	50~60	FeMale	Cured	Severe/Critical	survivor	26	6	0	0	0	0	0	0	0	0	0	0
1314	80~90	FeMale	Cured	Mild/Moderate	survivor	30	8	0	0	0	0	0	0	0	0	0	0
1315	60~70	FeMale	Cured	Mild/Moderate	survivor	41	6	1	0	0	0	0	0	0	0	0	0
1316	50~60	Male	Cured	Mild/Moderate	survivor	11	6	0	0	0	0	0	0	0	0	0	0
1317	50~60	Male	Cured	Severe/Critical	survivor	45	10	1	0	1	0	0	0	0	0	0	0
1318	70~80	Male	Improved	Mild/Moderate	survivor	30	14	0	0	0	0	0	0	0	0	0	0
1319	40~50	FeMale	Cured	Severe/Critical	survivor	35	7	0	0	0	0	0	0	0	0	0	0
1320	50~60	FeMale	Cured	Severe/Critical	survivor	40	5	0	0	0	0	0	0	0	0	0	0
1321	60~70	Male	Cured	Severe/Critical	survivor	45	6	1	0	0	0	0	0	0	0	0	0
1322	60~70	Male	Cured	Severe/Critical	survivor	43	22	0	0	0	0	0	0	0	0	0	0
1323	60~70	FeMale	Cured	Severe/Critical	survivor	35	12	0	0	0	0	0	0	0	0	0	0
1324	50~60	FeMale	Cured	Mild/Moderate	survivor	16	6	0	0	0	0	0	0	0	0	0	0
1325	50~60	Male	Cured	Mild/Moderate	survivor	50	11	0	0	0	0	0	0	0	0	0	0
1326	70~80	Male	Cured	Mild/Moderate	survivor	30	8	0	0	0	0	0	0	0	0	0	0
1327	60~70	FeMale	Cured	Mild/Moderate	survivor	50	6	1	1	0	0	0	0	0	0	0	0
1328	60~70	FeMale	Cured	Mild/Moderate	survivor	35	5	0	1	0	0	0	0	0	0	0	0
1329	80~90	FeMale	Cured	Severe/Critical	survivor	35	16	1	0	1	0	0	0	0	0	0	0
1330	70~80	Male	Cured	Severe/Critical	survivor	35	21	0	0	0	0	0	0	0	0	0	0
1331	70~80	Male	Cured	Severe/Critical	survivor	49	12	1	0	0	0	0	0	0	0	0	0
1332	80~90	FeMale	Cured	Severe/Critical	survivor	30	22	0	1	1	1	0	0	0	0	0	0
1333	70~80	FeMale	Cured	Severe/Critical	survivor	20	6	1	0	1	0	0	1	0	1	0	1
1334	50~60	FeMale	Cured	Mild/Moderate	survivor	35	8	0	0	0	0	0	0	0	1	0	0
1335	30~40	FeMale	Cured	Mild/Moderate	survivor	42	11	0	0	0	0	0	0	0	0	0	0
1336	60~70	Male	Cured	Mild/Moderate	survivor	45	10	0	0	0	0	0	0	0	0	0	0
1337	60~70	FeMale	Cured	Severe/Critical	survivor	45	19	1	0	0	0	0	0	0	0	0	0
1338	40~50	FeMale	Cured	Severe/Critical	survivor	45	15	0	0	0	0	0	0	0	0	0	0
1339	60~70	Male	Cured	Severe/Critical	survivor	50	10	0	1	0	0	0	0	0	0	0	0
1340	60~70	Male	Cured	Severe/Critical	survivor	35	22	0	0	0	0	0	0	0	1	0	0
1341	40~50	Male	Cured	Severe/Critical	survivor	40	6	0	0	0	0	0	0	0	0	0	0
1342	50~60	Male	Cured	Severe/Critical	survivor	45	23	0	0	0	0	0	0	0	0	0	0
1343	40~50	Male	Cured	Severe/Critical	survivor	15	6	0	0	0	0	0	0	0	0	0	0
1344	60~70	Male	Cured	Severe/Critical	survivor	55	22	0	0	0	0	0	0	0	0	0	0
1345	30~40	Male	Cured	Severe/Critical	survivor	31	13	0	0	0	0	0	0	0	0	0	0
1346	70~80	Male	Cured	Severe/Critical	survivor	45	6	1	0	0	0	0	0	0	0	0	0
1347	50~60	Male	Cured	Mild/Moderate	survivor	25	5	0	1	0	0	0	0	0	0	0	0
1348	40~50	Male	Cured	Severe/Critical	survivor	35	13	1	1	0	0	0	0	0	0	0	0
1349	60~70	FeMale	Cured	Mild/Moderate	survivor	40	12	1	0	0	0	1	0	0	0	0	0
1350	60~70	FeMale	Cured	Severe/Critical	survivor	35	20	0	0	0	0	0	0	0	0	0	0
1351	40~50	FeMale	Cured	Mild/Moderate	survivor	33	19	0	0	0	0	0	0	0	0	0	0
1352	60~70	FeMale	Cured	Severe/Critical	survivor	35	20	0	0	0	0	0	0	0	0	0	0
1353	70~80	Male	Cured	Severe/Critical	survivor	35	12	0	0	0	0	0	0	0	0	0	0
1354	60~70	Male	Cured	Severe/Critical	survivor	35	6	1	0	0	0	0	0	0	0	0	0
1355	60~70	FeMale	Cured	Severe/Critical	survivor	55	5	1	1	0	0	0	0	0	0	0	0
1356	60~70	Male	Cured	Mild/Moderate	survivor	41	21	1	0	0	0	0	0	0	0	0	0
1357	50~60	Male	Cured	Mild/Moderate	survivor	30	10	0	1	0	0	0	0	0	0	0	0
1358	60~70	Male	Cured	Mild/Moderate	survivor	35	11	0	0	0	0	0	0	0	0	0	0
1359	50~60	FeMale	Cured	Severe/Critical	survivor	45	6	1	0	0	0	0	0	0	0	0	0
1360	50~60	FeMale	Cured	Severe/Critical	survivor	35	7	0	0	0	0	0	0	0	0	0	0
1361	50~60	FeMale	Cured	Severe/Critical	survivor	35	6	0	1	0	0	0	0	0	0	0	0
1362	60~70	Male	Cured	Mild/Moderate	survivor	35	13	0	0	0	0	0	0	0	0	0	0
1363	60~70	Male	Cured	Severe/Critical	survivor	35	5	0	0	0	0	0	0	0	0	0	0
1364	70~80	FeMale	Cured	Severe/Critical	survivor	40	15	1	1	1	0	0	0	0	0	0	0
1365	50~60	Male	Dead	Severe/Critical	nonsurvivor	43	1	0	0	0	0	0	0	0	1	0	1
1366	70~80	Male	Cured	Mild/Moderate	survivor	35	21	0	0	1	0	0	0	0	0	0	0
1367	90~100	Male	Cured	Severe/Critical	survivor	35	14	0	0	1	0	0	0	0	0	0	0
1368	40~50	Male	Cured	Mild/Moderate	survivor	60	12	0	0	0	0	0	0	0	0	0	0
1369	40~50	FeMale	Cured	Mild/Moderate	survivor	45	23	0	0	0	0	0	0	0	0	0	0
1370	30~40	FeMale	Cured	Mild/Moderate	survivor	35	11	0	0	0	0	0	0	0	0	0	0
1371	60~70	Male	Dead	Severe/Critical	nonsurvivor	23	6	1	1	1	0	0	1	1	0	0	0
1372	80~90	Male	Improved	Severe/Critical	survivor	50	25	1	1	1	0	0	0	0	0	0	1
1373	60~70	FeMale	Cured	Severe/Critical	survivor	65	15	0	0	0	0	1	0	0	0	0	0
1374	50~60	FeMale	Cured	Severe/Critical	survivor	35	8	1	0	0	0	0	0	0	0	0	0
1375	70~80	Male	Other	Mild/Moderate	survivor	35	NA	1	0	0	0	0	0	0	1	0	0
1376	50~60	FeMale	Dead	Severe/Critical	nonsurvivor	24	4	1	1	1	1	1	0	0	0	0	0
1377	80~90	Male	Cured	Severe/Critical	survivor	28	10	1	0	1	0	0	1	0	0	0	0
1378	50~60	FeMale	Cured	Mild/Moderate	survivor	28	8	0	0	0	0	0	0	0	0	0	0
1379	60~70	FeMale	Cured	Mild/Moderate	survivor	30	6	1	1	0	0	0	0	0	0	0	0
1380	50~60	FeMale	Cured	Mild/Moderate	survivor	40	14	1	0	0	0	0	0	0	0	0	0
1381	70~80	FeMale	Cured	Mild/Moderate	survivor	35	5	0	0	1	0	0	0	0	0	0	0
1382	60~70	Male	Cured	Mild/Moderate	survivor	51	9	1	0	0	0	0	0	0	0	0	0
1383	60~70	Male	Cured	Mild/Moderate	survivor	35	5	0	0	0	0	0	0	0	0	0	0
1384	50~60	Male	Cured	Mild/Moderate	survivor	42	5	0	0	0	0	0	0	0	0	0	0
1385	50~60	Male	Cured	Mild/Moderate	survivor	47	6	0	0	0	0	0	0	0	0	0	0
1386	60~70	FeMale	Cured	Severe/Critical	survivor	20	22	1	0	0	0	0	0	0	0	0	0
1387	50~60	FeMale	Cured	Mild/Moderate	survivor	45	12	1	0	0	0	0	0	0	0	0	0
1388	50~60	FeMale	Cured	Mild/Moderate	survivor	35	7	0	0	0	0	0	0	0	0	0	0
1389	60~70	Male	Cured	Mild/Moderate	survivor	30	14	0	0	1	0	0	0	0	0	0	0
1390	40~50	FeMale	Cured	Severe/Critical	survivor	45	6	0	0	0	0	0	0	0	0	0	0
1391	50~60	FeMale	Cured	Severe/Critical	survivor	15	9	0	0	1	1	0	0	0	0	0	0
1392	60~70	FeMale	Cured	Mild/Moderate	survivor	65	9	1	0	0	0	0	0	0	0	0	0
1393	40~50	FeMale	Cured	Severe/Critical	survivor	30	5	0	0	0	0	0	0	0	0	0	0
1394	60~70	FeMale	Cured	Severe/Critical	survivor	46	14	0	0	0	0	0	0	0	0	0	0
1395	40~50	FeMale	Cured	Mild/Moderate	survivor	50	7	0	0	0	0	0	0	0	0	0	0
1396	80~90	FeMale	Cured	Severe/Critical	survivor	65	8	0	0	0	0	0	1	0	0	0	0
1397	50~60	FeMale	Cured	Severe/Critical	survivor	30	20	0	0	0	0	0	0	0	0	0	0
1398	50~60	Male	Cured	Severe/Critical	survivor	65	6	0	0	0	0	0	0	0	0	0	0
1399	40~50	Male	Cured	Mild/Moderate	survivor	55	21	0	0	0	0	0	0	0	0	0	0
1400	70~80	FeMale	Cured	Severe/Critical	survivor	35	6	1	0	0	0	0	0	0	0	0	0
1401	50~60	FeMale	Cured	Severe/Critical	survivor	15	14	0	0	0	0	0	0	0	0	0	0
1402	30~40	Male	Cured	Severe/Critical	survivor	50	17	0	0	0	0	0	0	0	0	0	0
1403	50~60	Male	Cured	Severe/Critical	survivor	45	6	0	1	0	0	0	0	0	0	0	0
1404	60~70	Male	Cured	Mild/Moderate	survivor	21	6	1	1	0	1	0	0	0	0	0	0
1405	60~70	FeMale	Cured	Severe/Critical	survivor	11	11	0	0	0	0	1	0	0	0	0	0
1406	70~80	Male	Cured	Mild/Moderate	survivor	50	19	0	0	0	0	0	0	0	0	0	0
1407	60~70	Male	Cured	Mild/Moderate	survivor	56	13	0	1	0	0	0	0	0	0	0	0
1408	60~70	Male	Cured	Severe/Critical	survivor	46	9	1	0	1	0	0	1	0	1	0	0
1409	60~70	Male	Cured	Mild/Moderate	survivor	55	12	1	1	0	0	0	0	0	0	0	0
1410	40~50	FeMale	Cured	Mild/Moderate	survivor	25	8	0	1	0	0	0	0	0	0	0	0
1411	40~50	FeMale	Cured	Severe/Critical	survivor	60	16	0	0	0	0	0	0	0	0	0	0
1412	50~60	Male	Cured	Severe/Critical	survivor	65	17	1	0	0	0	0	0	0	0	0	0
1413	50~60	FeMale	Cured	Severe/Critical	survivor	43	21	0	0	0	0	0	0	0	0	0	0
1414	50~60	FeMale	Cured	Severe/Critical	survivor	30	15	0	0	1	0	0	0	0	0	0	0
1415	80~90	FeMale	Cured	Mild/Moderate	survivor	30	15	0	0	0	0	0	0	0	1	0	0
1416	40~50	Male	Cured	Mild/Moderate	survivor	60	5	0	0	0	0	0	0	1	0	0	0
1417	70~80	FeMale	Cured	Mild/Moderate	survivor	35	9	0	1	0	0	0	0	0	0	0	0
1418	60~70	FeMale	Cured	Mild/Moderate	survivor	52	15	0	0	0	0	0	0	1	1	0	0
1419	50~60	FeMale	Cured	Severe/Critical	survivor	45	6	0	0	0	0	0	0	0	0	0	0
1420	60~70	Male	Cured	Severe/Critical	survivor	65	8	0	0	0	0	0	0	0	0	0	0
1421	60~70	Male	Cured	Severe/Critical	survivor	49	15	0	0	0	0	0	0	0	0	0	0
1422	60~70	Male	Cured	Severe/Critical	survivor	35	7	0	0	0	0	0	1	0	0	0	0
1423	40~50	Male	Other	Severe/Critical	survivor	35	NA	0	0	0	0	0	0	0	0	0	0
1424	20~30	Male	Cured	Severe/Critical	survivor	50	4	0	0	0	0	0	0	0	0	0	0
1425	60~70	Male	Cured	Severe/Critical	survivor	50	19	1	1	0	0	0	0	0	0	0	0
1426	50~60	FeMale	Cured	Severe/Critical	survivor	35	11	0	0	0	0	0	0	0	0	0	0
1427	30~40	Male	Cured	Severe/Critical	survivor	45	10	0	0	0	0	0	0	0	0	0	0
1428	40~50	FeMale	Cured	Mild/Moderate	survivor	50	10	1	0	0	0	0	0	0	0	0	0
1429	50~60	FeMale	Improved	Mild/Moderate	survivor	34	11	0	0	0	0	0	0	0	0	0	0
1430	60~70	FeMale	Cured	Mild/Moderate	survivor	30	5	0	1	0	0	0	0	0	0	0	0
1431	50~60	FeMale	Improved	Severe/Critical	survivor	37	23	0	0	0	0	0	0	0	0	0	0
1432	60~70	Male	Cured	Severe/Critical	survivor	41	9	0	0	0	0	0	0	0	0	0	0
1433	40~50	FeMale	Cured	Mild/Moderate	survivor	38	8	0	0	0	0	0	0	0	0	0	0
1434	50~60	FeMale	Cured	Mild/Moderate	survivor	20	12	0	0	0	0	0	0	0	0	0	0
1435	50~60	Male	Cured	Mild/Moderate	survivor	23	9	0	0	0	0	0	0	0	0	0	0
1436	50~60	FeMale	Cured	Mild/Moderate	survivor	29	5	1	1	0	0	0	0	0	0	0	0
1437	80~90	Male	Improved	Severe/Critical	survivor	18	8	1	0	1	0	0	0	0	0	0	0
1438	70~80	Male	Improved	Severe/Critical	survivor	30	13	1	1	0	0	1	0	0	0	0	0
1439	90~100	Male	Cured	Severe/Critical	survivor	20	6	1	0	0	0	0	0	0	0	0	0
1440	50~60	FeMale	Cured	Severe/Critical	survivor	30	5	0	0	0	0	0	0	0	0	0	0
1441	50~60	FeMale	Cured	Mild/Moderate	survivor	30	17	1	0	0	0	0	0	0	0	0	0
1442	30~40	Male	Improved	Severe/Critical	survivor	44	9	0	0	0	0	0	0	0	0	0	0
1443	70~80	FeMale	Improved	Severe/Critical	survivor	22	11	0	0	0	0	0	0	0	0	0	0
1444	50~60	FeMale	Cured	Severe/Critical	survivor	35	18	0	0	0	0	0	0	0	0	0	0
1445	40~50	FeMale	Cured	Severe/Critical	survivor	35	17	0	0	0	0	0	1	0	0	0	0
1446	60~70	FeMale	Other	Severe/Critical	survivor	7	NA	0	0	0	0	0	0	0	0	0	0
1447	60~70	Male	Cured	Severe/Critical	survivor	35	6	0	0	0	0	0	0	0	0	0	0
1448	70~80	Male	Cured	Severe/Critical	survivor	30	18	0	0	0	0	0	0	0	0	0	0
1449	50~60	Male	Cured	Severe/Critical	survivor	35	17	0	0	0	0	0	0	0	0	0	0
1450	50~60	Male	Cured	Severe/Critical	survivor	30	5	0	0	0	0	0	0	0	0	0	0
1451	60~70	Male	Cured	Mild/Moderate	survivor	9	11	0	0	0	0	0	0	0	0	0	0
1452	60~70	FeMale	Cured	Mild/Moderate	survivor	40	15	0	0	0	0	0	0	0	0	0	0
1453	30~40	Male	Cured	Mild/Moderate	survivor	48	6	0	0	0	0	0	0	0	0	0	0
1454	70~80	Male	Cured	Mild/Moderate	survivor	35	7	0	0	0	0	0	0	0	0	0	0
1455	60~70	Male	Cured	Mild/Moderate	survivor	15	19	0	0	0	0	1	1	0	0	0	0
1456	40~50	FeMale	Cured	Mild/Moderate	survivor	35	16	0	0	0	0	0	0	0	0	0	0
1457	80~90	FeMale	Cured	Severe/Critical	survivor	30	14	1	1	1	1	0	0	0	0	0	0
1458	70~80	FeMale	Cured	Mild/Moderate	survivor	6	9	1	0	0	0	0	0	0	0	0	0
1459	60~70	FeMale	Cured	Mild/Moderate	survivor	5	5	1	1	0	0	0	0	0	0	0	0
1460	40~50	Male	Cured	Mild/Moderate	survivor	45	23	0	0	0	0	0	0	0	0	0	0
1461	40~50	FeMale	Cured	Mild/Moderate	survivor	5	5	0	0	0	0	0	0	0	0	0	0
1462	50~60	FeMale	Cured	Severe/Critical	survivor	30	17	1	0	0	1	0	0	0	0	1	0
1463	80~90	Male	Cured	Severe/Critical	survivor	6	9	0	0	1	0	0	0	0	0	0	1
1464	40~50	Male	Improved	Mild/Moderate	survivor	20	5	0	0	0	0	0	0	0	0	0	0
1465	40~50	FeMale	Cured	Severe/Critical	survivor	10	20	0	0	0	0	0	0	0	0	0	0
1466	80~90	FeMale	Cured	Severe/Critical	survivor	35	10	1	0	0	0	0	0	0	0	0	0
1467	30~40	FeMale	Cured	Mild/Moderate	survivor	45	7	0	0	0	0	0	0	0	0	0	0
1468	60~70	FeMale	Cured	Severe/Critical	survivor	35	19	1	1	1	0	0	1	0	0	0	0
1469	20~30	Male	Cured	Mild/Moderate	survivor	2	18	0	0	0	0	0	0	0	0	0	0
1470	60~70	Male	Cured	Severe/Critical	survivor	35	13	0	0	0	0	0	0	0	0	0	0
1471	50~60	FeMale	Other	Severe/Critical	survivor	35	NA	0	0	0	0	0	0	0	0	0	0
1472	80~90	FeMale	Cured	Severe/Critical	survivor	14	8	0	0	0	0	0	1	0	0	0	0
1473	40~50	Male	Cured	Severe/Critical	survivor	35	6	0	0	0	0	0	0	0	0	0	0
1474	50~60	FeMale	Cured	Severe/Critical	survivor	35	8	0	0	0	0	0	0	0	1	0	0
1475	70~80	Male	Cured	Severe/Critical	survivor	21	17	1	0	0	0	0	0	0	0	0	0
1476	50~60	FeMale	Other	Mild/Moderate	survivor	60	3	0	1	1	0	0	0	0	0	0	0
1477	60~70	Male	Cured	Severe/Critical	survivor	45	18	1	0	0	0	0	0	0	0	0	0
1478	70~80	FeMale	Cured	Severe/Critical	survivor	65	22	1	0	0	0	0	0	0	0	0	0
1479	50~60	FeMale	Cured	Mild/Moderate	survivor	40	18	0	0	0	0	0	0	0	0	0	0
1480	40~50	FeMale	Cured	Severe/Critical	survivor	45	16	0	0	0	0	0	0	0	0	0	0
1481	40~50	FeMale	Cured	Severe/Critical	survivor	35	23	0	0	0	0	0	0	0	0	0	0
1482	60~70	FeMale	Cured	Mild/Moderate	survivor	35	5	0	0	0	0	0	0	0	0	0	0
1483	70~80	FeMale	Cured	Severe/Critical	survivor	35	12	0	0	0	0	0	0	0	0	0	0
1484	40~50	FeMale	Cured	Mild/Moderate	survivor	30	7	0	0	0	0	0	0	0	0	0	0
1485	40~50	FeMale	Cured	Mild/Moderate	survivor	35	8	0	0	0	0	0	0	0	0	0	0
1486	50~60	Male	Cured	Mild/Moderate	survivor	13	8	1	0	1	1	0	0	0	0	0	0
1487	80~90	FeMale	Cured	Severe/Critical	survivor	15	19	1	1	1	0	0	0	0	0	0	0
1488	50~60	FeMale	Cured	Mild/Moderate	survivor	56	19	0	0	0	0	0	0	0	0	0	0
1489	60~70	FeMale	Cured	Mild/Moderate	survivor	35	14	0	0	0	0	0	0	0	0	0	0
1490	50~60	FeMale	Cured	Mild/Moderate	survivor	15	8	0	0	0	0	0	0	0	0	0	0
1491	60~70	Male	Improved	Mild/Moderate	survivor	27	19	1	0	1	0	0	0	0	0	0	0
1492	40~50	Male	Other	Severe/Critical	survivor	50	NA	0	0	0	0	0	0	0	0	0	0
1493	70~80	FeMale	Cured	Severe/Critical	survivor	15	11	0	0	0	0	0	0	0	0	0	0
1494	60~70	FeMale	Cured	Severe/Critical	survivor	15	21	0	0	0	0	0	0	0	0	0	0
1495	80~90	FeMale	Cured	Severe/Critical	survivor	11	13	1	1	0	1	0	0	0	0	0	0
1496	60~70	FeMale	Cured	Severe/Critical	survivor	40	23	0	0	0	0	0	0	0	0	0	0
1497	60~70	Male	Cured	Mild/Moderate	survivor	25	14	1	0	0	0	0	0	0	0	0	0
1498	70~80	FeMale	Cured	Severe/Critical	survivor	60	14	0	0	0	0	0	0	0	0	0	0
1499	70~80	Male	Cured	Severe/Critical	survivor	65	17	0	0	0	0	0	0	0	0	0	0
1500	50~60	FeMale	Cured	Mild/Moderate	survivor	14	8	1	0	0	0	0	0	0	0	0	0
1501	60~70	FeMale	Cured	Mild/Moderate	survivor	50	15	1	1	0	0	1	0	0	0	0	0
1502	40~50	Male	Cured	Mild/Moderate	survivor	35	7	1	0	0	0	0	0	0	0	0	0
1503	60~70	Male	Cured	Severe/Critical	survivor	60	15	0	1	0	0	0	0	0	0	0	0
1504	40~50	Male	Cured	Mild/Moderate	survivor	30	10	0	0	0	0	0	0	0	0	0	0
1505	50~60	FeMale	Cured	Severe/Critical	survivor	30	10	1	0	0	0	0	0	0	0	0	0
1506	70~80	Male	Cured	Severe/Critical	survivor	65	13	1	0	0	0	0	0	1	0	0	0
1507	10~20	Male	Cured	Mild/Moderate	survivor	25	23	0	0	0	0	0	0	0	0	0	0
1508	50~60	Male	Cured	Severe/Critical	survivor	40	13	0	0	0	0	0	0	0	0	0	0
1509	30~40	Male	Cured	Mild/Moderate	survivor	60	4	1	0	1	0	0	0	0	0	0	0
1510	60~70	Male	Cured	Severe/Critical	survivor	35	16	0	0	0	0	0	0	0	0	0	0
1511	40~50	FeMale	Cured	Mild/Moderate	survivor	30	12	0	0	0	0	0	0	0	0	0	0
1512	80~90	Male	Cured	Severe/Critical	survivor	42	12	1	0	1	0	0	1	0	0	0	0
1513	50~60	FeMale	Cured	Mild/Moderate	survivor	55	21	1	0	0	0	0	0	0	0	0	0
1514	50~60	Male	Cured	Mild/Moderate	survivor	35	5	0	0	0	0	0	0	0	0	0	0
1515	50~60	Male	Cured	Severe/Critical	survivor	60	19	1	1	0	0	0	0	0	0	0	0
1516	60~70	FeMale	Cured	Severe/Critical	survivor	NA	16	0	1	0	0	0	0	0	0	0	0
1517	70~80	FeMale	Cured	Severe/Critical	survivor	45	12	1	0	1	1	0	0	0	0	0	0
1518	60~70	FeMale	Cured	Severe/Critical	survivor	20	24	0	1	0	0	0	0	1	0	0	0
1519	70~80	FeMale	Cured	Mild/Moderate	survivor	38	19	0	1	0	0	0	0	0	0	0	0
1520	80~90	FeMale	Cured	Severe/Critical	survivor	60	16	1	0	0	0	0	0	1	0	0	0
1521	80~90	Male	Cured	Mild/Moderate	survivor	48	14	1	0	0	0	0	0	1	0	0	0
1522	80~90	Male	Improved	Mild/Moderate	survivor	35	13	0	0	0	0	0	0	0	0	0	0
1523	70~80	Male	Improved	Severe/Critical	survivor	44	11	1	0	1	0	0	1	1	0	0	0
1524	50~60	Male	Cured	Mild/Moderate	survivor	35	17	0	0	0	0	0	0	0	0	0	0
1525	60~70	Male	Cured	Mild/Moderate	survivor	30	7	1	0	0	0	0	1	0	0	0	0
1526	60~70	Male	Cured	Mild/Moderate	survivor	25	7	0	1	1	1	0	0	0	0	0	0
1527	40~50	FeMale	Cured	Severe/Critical	survivor	14	6	0	0	0	0	0	0	0	0	0	0
1528	20~30	Male	Cured	Mild/Moderate	survivor	6	17	0	0	0	0	0	0	0	0	0	0
1529	50~60	Male	Cured	Mild/Moderate	survivor	44	11	0	0	0	0	0	0	0	0	0	0
1530	50~60	Male	Cured	Mild/Moderate	survivor	50	5	1	0	0	0	0	0	0	0	0	0
1531	50~60	Male	Cured	Severe/Critical	survivor	9	9	0	1	0	0	0	0	0	1	0	1
1532	80~90	Male	Cured	Mild/Moderate	survivor	21	14	0	0	0	0	0	0	0	0	0	0
1533	60~70	Male	Cured	Mild/Moderate	survivor	65	19	1	1	0	0	0	0	0	0	0	0
1534	50~60	FeMale	Cured	Mild/Moderate	survivor	46	13	0	0	0	0	0	0	0	0	0	0
1535	60~70	FeMale	Cured	Mild/Moderate	survivor	60	10	1	0	0	0	0	0	0	0	0	0
1536	70~80	FeMale	Cured	Mild/Moderate	survivor	35	15	0	0	0	0	0	0	0	0	0	0
1537	50~60	FeMale	Cured	Mild/Moderate	survivor	38	11	1	0	0	0	0	0	0	0	0	0
1538	30~40	Male	Improved	Mild/Moderate	survivor	52	14	0	0	0	0	0	0	0	0	0	0
1539	50~60	FeMale	Cured	Mild/Moderate	survivor	35	13	0	0	0	0	0	0	0	0	0	0
1540	80~90	FeMale	Cured	Severe/Critical	survivor	18	5	0	0	0	0	0	0	0	0	0	0
1541	40~50	Male	Cured	Mild/Moderate	survivor	47	5	0	1	0	0	0	0	0	0	0	0
1542	50~60	FeMale	Cured	Severe/Critical	survivor	65	9	1	0	0	0	0	0	0	0	0	0
1543	60~70	FeMale	Cured	Severe/Critical	survivor	35	20	1	1	0	0	0	0	0	0	0	0
1544	30~40	Male	Cured	Severe/Critical	survivor	35	7	0	0	0	0	0	0	0	0	0	0
1545	60~70	FeMale	Improved	Mild/Moderate	survivor	24	10	0	0	0	0	0	0	0	0	0	0
1546	50~60	Male	Cured	Severe/Critical	survivor	22	12	1	0	1	0	0	0	0	0	0	0
1547	20~30	Male	Cured	Severe/Critical	survivor	6	16	0	0	0	0	0	0	0	0	0	0
1548	40~50	FeMale	Other	Severe/Critical	survivor	7	NA	0	0	0	0	0	0	0	0	0	0
1549	70~80	Male	Cured	Severe/Critical	survivor	35	7	1	0	0	0	0	0	0	0	0	0
1550	80~90	FeMale	Cured	Severe/Critical	survivor	6	12	0	0	0	0	0	0	0	0	0	0
1551	80~90	Male	Cured	Severe/Critical	survivor	12	16	0	0	1	0	0	0	0	0	0	0
1552	50~60	FeMale	Cured	Severe/Critical	survivor	35	8	0	0	0	0	0	0	0	0	0	0
1553	70~80	FeMale	Cured	Mild/Moderate	survivor	46	12	1	1	1	0	0	0	0	0	0	0
1554	60~70	FeMale	Cured	Mild/Moderate	survivor	30	9	0	0	0	0	0	0	0	0	0	0
1555	50~60	FeMale	Cured	Mild/Moderate	survivor	55	4	0	0	0	0	0	0	0	0	0	0
1556	60~70	FeMale	Cured	Severe/Critical	survivor	36	4	0	0	1	0	0	0	0	0	0	0
1557	60~70	Male	Cured	Mild/Moderate	survivor	24	4	0	0	0	0	0	1	0	0	0	0
1558	80~90	FeMale	Cured	Severe/Critical	survivor	20	12	0	0	0	0	0	0	0	0	0	0
1559	70~80	FeMale	Cured	Mild/Moderate	survivor	7	5	1	1	0	0	0	0	0	0	0	0
1560	60~70	Male	Cured	Mild/Moderate	survivor	37	4	0	0	0	0	0	1	0	0	0	0
1561	60~70	Male	Cured	Severe/Critical	survivor	30	9	0	0	0	1	0	0	0	0	0	0
1562	80~90	Male	Dead	Severe/Critical	nonsurvivor	15	13	0	0	0	1	1	1	0	0	0	1
1563	50~60	FeMale	Cured	Severe/Critical	survivor	10	6	1	1	1	0	1	0	0	0	0	0
1564	40~50	FeMale	Cured	Severe/Critical	survivor	40	25	0	0	0	0	0	0	0	0	0	0
1565	70~80	Male	Cured	Severe/Critical	survivor	4	7	1	0	1	1	1	0	0	0	0	0
1566	60~70	FeMale	Cured	Mild/Moderate	survivor	45	9	0	0	0	0	0	0	0	0	0	0
1567	70~80	Male	Cured	Severe/Critical	survivor	19	10	1	1	0	0	0	0	0	0	0	0
1568	60~70	Male	Cured	Severe/Critical	survivor	60	5	1	1	1	0	1	1	0	0	0	0
1569	50~60	Male	Cured	Severe/Critical	survivor	17	5	0	0	0	1	0	0	1	1	0	0
1570	40~50	FeMale	Cured	Severe/Critical	survivor	53	18	0	0	0	0	0	0	0	0	0	0
1571	60~70	Male	Cured	Severe/Critical	survivor	60	18	1	0	0	0	0	0	0	0	0	0
1572	60~70	Male	Cured	Severe/Critical	survivor	45	9	1	0	0	0	1	0	0	0	0	0
1573	90~100	FeMale	Cured	Severe/Critical	survivor	4	6	1	0	0	0	0	0	0	0	0	0
1574	40~50	Male	Cured	Severe/Critical	survivor	55	5	1	0	0	0	0	0	0	0	0	0
1575	60~70	Male	Cured	Severe/Critical	survivor	20	5	0	0	0	0	0	0	0	0	0	0
1576	80~90	Male	Cured	Mild/Moderate	survivor	35	4	1	0	0	0	0	0	1	1	0	0
1577	70~80	Male	Cured	Severe/Critical	survivor	10	11	0	0	0	0	0	0	0	0	0	0
1578	40~50	Male	Cured	Severe/Critical	survivor	45	12	1	0	1	0	0	0	1	0	0	0
1579	90~100	FeMale	Cured	Severe/Critical	survivor	40	5	1	0	1	0	0	0	0	0	0	0
1580	30~40	Male	Cured	Severe/Critical	survivor	5	9	1	0	0	0	0	0	0	0	0	0
1581	90~100	Male	Cured	Severe/Critical	survivor	35	12	0	0	0	0	0	0	0	0	0	0
1582	80~90	Male	Cured	Severe/Critical	survivor	28	22	1	0	1	0	0	0	0	0	0	1
1583	30~40	Male	Cured	Mild/Moderate	survivor	45	15	0	0	0	0	0	0	0	0	0	0
1584	90~100	FeMale	Cured	Severe/Critical	survivor	15	7	1	0	1	1	0	1	0	0	0	0
1585	80~90	Male	Cured	Severe/Critical	survivor	32	7	1	0	0	0	0	0	0	0	0	0
1586	60~70	FeMale	Cured	Mild/Moderate	survivor	14	9	1	0	0	0	0	0	0	0	0	0
1587	70~80	Male	Other	Severe/Critical	survivor	20	NA	0	0	0	0	0	0	0	0	0	0
1588	50~60	Male	Cured	Mild/Moderate	survivor	14	11	1	0	0	0	0	0	0	0	0	0
1589	10~20	FeMale	Cured	Severe/Critical	survivor	30	6	0	0	0	0	0	0	0	0	0	0
1590	50~60	FeMale	Cured	Severe/Critical	survivor	NA	18	0	0	0	0	0	0	0	0	0	0
1591	30~40	Male	Cured	Mild/Moderate	survivor	35	13	0	0	0	0	0	0	0	0	0	0
1592	50~60	FeMale	Cured	Severe/Critical	survivor	35	21	1	0	1	0	1	0	0	0	0	0
1593	50~60	FeMale	Cured	Severe/Critical	survivor	21	18	0	0	0	0	0	0	0	0	0	0
1594	60~70	FeMale	Cured	Mild/Moderate	survivor	7	4	0	0	0	0	0	0	0	0	0	0
1595	50~60	Male	Other	Severe/Critical	survivor	35	NA	1	0	0	0	0	0	0	1	0	0
1596	60~70	FeMale	Cured	Mild/Moderate	survivor	18	5	0	0	0	0	0	0	0	0	0	0
1597	70~80	Male	Cured	Mild/Moderate	survivor	35	5	0	1	0	1	0	0	0	0	0	0
1598	50~60	Male	Cured	Severe/Critical	survivor	54	19	0	0	0	0	0	0	0	0	0	0
1599	70~80	FeMale	Cured	Mild/Moderate	survivor	35	5	1	0	1	0	0	0	0	0	0	0
1600	30~40	Male	Cured	Mild/Moderate	survivor	14	5	0	0	0	0	0	0	0	1	0	0
1601	50~60	Male	Cured	Mild/Moderate	survivor	14	4	0	0	0	0	0	0	0	1	0	0
1602	60~70	Male	Cured	Severe/Critical	survivor	35	5	0	0	0	0	0	0	0	0	0	0
1603	70~80	Male	Cured	Mild/Moderate	survivor	7	8	0	0	0	0	0	0	0	0	0	0
1604	50~60	Male	Cured	Severe/Critical	survivor	13	6	0	0	0	0	0	0	0	0	0	0
1605	40~50	Male	Cured	Mild/Moderate	survivor	9	7	0	0	0	0	0	0	0	0	0	0
1606	70~80	Male	Cured	Severe/Critical	survivor	95	7	1	0	1	0	0	0	0	0	0	0
1607	50~60	FeMale	Cured	Severe/Critical	survivor	40	9	0	0	0	0	0	1	0	0	0	0
1608	40~50	FeMale	Cured	Mild/Moderate	survivor	12	10	0	0	0	0	1	0	0	0	1	0
1609	50~60	Male	Cured	Mild/Moderate	survivor	2	9	1	0	0	0	0	0	0	0	0	0
1610	40~50	Male	Cured	Severe/Critical	survivor	6	8	0	0	0	0	0	0	0	0	0	0
1611	50~60	FeMale	Cured	Mild/Moderate	survivor	45	4	1	0	0	0	0	0	0	0	0	0
1612	70~80	FeMale	Cured	Mild/Moderate	survivor	2	9	1	0	0	0	0	0	0	0	0	0
1613	80~90	FeMale	Cured	Mild/Moderate	survivor	7	8	1	0	1	0	0	0	0	0	0	0
1614	50~60	FeMale	Cured	Severe/Critical	survivor	30	7	0	0	0	0	1	0	0	0	0	0
1615	50~60	FeMale	Cured	Severe/Critical	survivor	46	6	1	0	0	0	0	0	0	0	0	0
1616	70~80	Male	Cured	Severe/Critical	survivor	10	7	0	0	0	0	0	0	0	0	0	0
1617	30~40	Male	Cured	Mild/Moderate	survivor	4	14	0	0	0	0	0	0	0	0	0	0
1618	70~80	FeMale	Cured	Severe/Critical	survivor	15	8	0	0	0	0	0	0	0	0	0	0
1619	70~80	Male	Cured	Severe/Critical	survivor	20	7	1	0	0	1	0	0	0	0	0	0
1620	80~90	FeMale	Cured	Severe/Critical	survivor	19	9	0	0	0	0	0	0	0	0	0	0
1621	40~50	Male	Cured	Mild/Moderate	survivor	45	11	0	0	0	0	0	0	0	0	0	0
1622	30~40	FeMale	Cured	Mild/Moderate	survivor	60	7	0	0	0	0	0	0	0	0	0	0
1623	20~30	FeMale	Cured	Mild/Moderate	survivor	20	5	0	0	0	0	0	0	0	0	0	0
1624	40~50	FeMale	Cured	Mild/Moderate	survivor	50	8	0	0	0	0	0	0	0	0	0	0
1625	40~50	Male	Cured	Severe/Critical	survivor	35	11	0	0	0	0	0	0	0	0	0	0
1626	60~70	FeMale	Cured	Mild/Moderate	survivor	35	11	0	0	0	0	0	0	0	0	0	0
1627	40~50	FeMale	Cured	Mild/Moderate	survivor	55	9	0	0	0	0	0	0	0	0	0	0
1628	20~30	FeMale	Cured	Mild/Moderate	survivor	30	10	0	0	0	0	0	0	0	0	0	0
1629	40~50	FeMale	Cured	Mild/Moderate	survivor	35	15	0	0	0	0	0	0	0	0	0	0
1630	30~40	Male	Cured	Mild/Moderate	survivor	4	9	0	0	0	0	0	0	0	0	0	0
1631	30~40	FeMale	Cured	Mild/Moderate	survivor	7	10	0	0	0	0	0	0	0	0	0	0
1632	70~80	Male	Cured	Severe/Critical	survivor	35	16	0	1	1	0	0	1	0	0	0	0
1633	40~50	FeMale	Cured	Mild/Moderate	survivor	45	15	0	0	0	0	0	0	0	0	0	0
1634	60~70	FeMale	Cured	Severe/Critical	survivor	42	20	1	0	0	0	0	0	0	0	0	0
1635	50~60	FeMale	Cured	Mild/Moderate	survivor	6	5	0	0	0	0	0	0	0	0	0	0
1636	80~90	Male	Cured	Severe/Critical	survivor	65	6	0	0	1	1	0	1	0	0	0	0
1637	70~80	Male	Cured	Severe/Critical	survivor	35	7	1	0	0	0	0	0	0	0	0	0
1638	50~60	Male	Cured	Severe/Critical	survivor	30	14	0	0	0	0	0	0	0	0	0	0
1639	60~70	FeMale	Cured	Mild/Moderate	survivor	45	5	0	1	0	0	0	0	0	0	0	0
1640	10~20	Male	Cured	Mild/Moderate	survivor	35	6	0	0	0	0	0	0	0	0	0	0
1641	50~60	FeMale	Cured	Severe/Critical	survivor	3	9	0	0	0	0	0	0	0	0	1	0
1642	60~70	Male	Cured	Severe/Critical	survivor	35	7	0	0	0	0	0	0	0	0	0	0
1643	80~90	FeMale	Cured	Severe/Critical	survivor	7	10	1	0	1	1	0	0	0	0	0	0
1644	30~40	FeMale	Cured	Mild/Moderate	survivor	46	16	0	0	0	0	0	0	0	0	0	0
1645	60~70	FeMale	Other	Severe/Critical	survivor	65	NA	0	0	0	0	0	0	0	0	0	0
1646	60~70	Male	Cured	Severe/Critical	survivor	20	20	0	1	0	0	1	0	0	1	0	0
1647	60~70	Male	Cured	Mild/Moderate	survivor	35	6	1	1	1	0	0	0	0	0	0	0
1648	60~70	FeMale	Cured	Mild/Moderate	survivor	30	17	1	0	1	1	0	0	0	0	0	0
1649	50~60	FeMale	Cured	Mild/Moderate	survivor	45	16	0	0	0	0	0	0	0	0	0	0
1650	30~40	FeMale	Cured	Mild/Moderate	survivor	65	19	0	0	0	0	0	0	0	0	0	0
1651	60~70	Male	Dead	Severe/Critical	nonsurvivor	60	7	0	1	0	0	0	0	0	0	0	0
1652	50~60	Male	Cured	Mild/Moderate	survivor	30	6	1	0	1	0	0	0	0	0	0	0
1653	50~60	FeMale	Cured	Mild/Moderate	survivor	32	5	0	0	0	0	1	0	0	0	0	0
1654	50~60	Male	Cured	Severe/Critical	survivor	6	15	0	0	0	0	0	0	0	0	0	0
1655	60~70	Male	Cured	Mild/Moderate	survivor	35	5	0	1	0	0	0	0	0	0	0	0
1656	30~40	Male	Cured	Severe/Critical	survivor	3	4	0	0	0	0	0	0	0	0	0	0
1657	40~50	FeMale	Cured	Mild/Moderate	survivor	31	6	0	0	0	0	0	0	0	0	0	0
1658	40~50	Male	Cured	Mild/Moderate	survivor	50	17	0	0	0	0	0	0	0	0	0	0
1659	30~40	Male	Cured	Mild/Moderate	survivor	24	4	0	0	0	0	0	1	0	1	0	0
1660	30~40	FeMale	Cured	Severe/Critical	survivor	32	16	0	0	0	0	0	0	0	0	0	0
1661	30~40	FeMale	Cured	Severe/Critical	survivor	40	12	0	0	0	0	0	0	0	0	0	0
1662	70~80	FeMale	Other	Severe/Critical	survivor	35	NA	0	0	0	0	0	0	0	0	0	0
1663	60~70	Male	Cured	Severe/Critical	survivor	35	11	0	0	1	0	0	0	0	0	0	0
1664	70~80	Male	Cured	Severe/Critical	survivor	35	14	0	0	1	1	0	1	0	0	0	0
1665	60~70	Male	Cured	Severe/Critical	survivor	35	20	1	0	1	0	0	0	0	0	0	0
1666	70~80	FeMale	Cured	Severe/Critical	survivor	46	17	1	0	1	0	0	1	0	0	0	0
1667	50~60	FeMale	Cured	Severe/Critical	survivor	50	19	0	0	0	0	0	0	0	0	0	0
1668	70~80	Male	Cured	Severe/Critical	survivor	35	23	0	0	0	0	0	0	1	0	0	1
1669	70~80	Male	Cured	Mild/Moderate	survivor	35	14	1	0	0	0	0	0	0	0	0	0
1670	40~50	Male	Cured	Severe/Critical	survivor	52	18	0	0	0	0	0	0	0	0	0	0
1671	40~50	Male	Cured	Mild/Moderate	survivor	35	8	0	0	0	0	0	0	0	0	0	0
1672	50~60	FeMale	Cured	Mild/Moderate	survivor	45	10	1	0	0	1	0	0	0	0	0	0
1673	70~80	FeMale	Cured	Mild/Moderate	survivor	22	4	1	1	1	1	0	0	0	0	0	0
1674	70~80	FeMale	Cured	Severe/Critical	survivor	35	10	0	1	0	0	0	0	0	0	0	0
1675	20~30	FeMale	Cured	Severe/Critical	survivor	35	19	0	0	0	0	0	0	0	0	0	0
1676	70~80	Male	Cured	Mild/Moderate	survivor	50	16	0	0	0	0	0	1	0	0	0	0
1677	60~70	FeMale	Cured	Mild/Moderate	survivor	30	17	0	0	0	0	1	0	0	0	0	0
1678	50~60	Male	Cured	Mild/Moderate	survivor	30	15	0	1	0	0	0	0	0	0	0	0
1679	50~60	Male	Cured	Mild/Moderate	survivor	35	16	0	0	0	0	0	0	0	0	0	0
1680	70~80	Male	Cured	Mild/Moderate	survivor	35	9	1	0	1	1	0	0	0	0	0	0
1681	50~60	Male	Cured	Mild/Moderate	survivor	35	7	1	0	0	0	0	0	0	0	0	0
1682	50~60	FeMale	Cured	Mild/Moderate	survivor	35	8	1	0	0	0	0	0	0	0	0	0
1683	60~70	FeMale	Cured	Severe/Critical	survivor	35	22	0	0	0	0	0	0	0	0	0	0
1684	70~80	FeMale	Cured	Mild/Moderate	survivor	30	8	0	0	0	0	0	0	0	0	0	0
1685	60~70	Male	Cured	Mild/Moderate	survivor	25	22	0	1	0	0	0	0	0	0	0	0
1686	30~40	FeMale	Cured	Mild/Moderate	survivor	30	5	0	0	0	0	0	0	0	1	0	0
1687	60~70	Male	Cured	Mild/Moderate	survivor	40	6	1	1	1	0	0	0	0	0	0	0
1688	40~50	FeMale	Cured	Mild/Moderate	survivor	25	17	0	0	0	0	0	0	0	0	0	0
1689	50~60	FeMale	Cured	Mild/Moderate	survivor	34	19	0	0	0	0	0	0	0	0	0	0
1690	60~70	FeMale	Cured	Mild/Moderate	survivor	57	15	0	0	1	1	0	1	0	0	0	0
1691	70~80	Male	Cured	Severe/Critical	survivor	45	18	1	0	0	0	0	0	0	0	0	0
1692	50~60	Male	Cured	Mild/Moderate	survivor	30	18	0	0	0	0	0	0	0	0	0	0
1693	30~40	Male	Cured	Mild/Moderate	survivor	5	9	0	0	0	0	0	0	0	0	0	0
1694	50~60	FeMale	Cured	Severe/Critical	survivor	35	9	1	0	0	0	0	0	0	0	0	0
1695	40~50	FeMale	Cured	Severe/Critical	survivor	35	21	0	0	0	0	0	0	0	0	0	0
1696	50~60	Male	Cured	Mild/Moderate	survivor	30	16	0	1	0	0	0	0	0	0	0	0
1697	70~80	Male	Other	Severe/Critical	survivor	41	NA	1	0	0	0	0	0	0	0	0	0
1698	60~70	FeMale	Cured	Severe/Critical	survivor	35	15	0	0	0	0	0	0	0	0	0	0
1699	60~70	Male	Cured	Mild/Moderate	survivor	39	15	0	0	0	0	0	0	0	1	0	0
1700	50~60	FeMale	Cured	Severe/Critical	survivor	35	9	0	0	0	0	0	0	0	0	0	0
1701	30~40	Male	Cured	Mild/Moderate	survivor	35	10	0	0	0	0	0	0	0	0	0	0
1702	20~30	Male	Cured	Mild/Moderate	survivor	40	5	0	0	0	0	0	0	0	0	0	0
1703	20~30	Male	Cured	Mild/Moderate	survivor	50	5	0	0	0	0	0	0	0	0	0	0
1704	70~80	Male	Cured	Severe/Critical	survivor	49	9	1	1	0	0	0	0	0	0	0	0
1705	30~40	FeMale	Cured	Mild/Moderate	survivor	30	4	0	0	0	0	0	0	0	0	0	0
1706	50~60	Male	Cured	Severe/Critical	survivor	46	7	1	0	0	0	0	0	0	0	0	0
1707	60~70	FeMale	Cured	Mild/Moderate	survivor	47	11	1	0	0	0	0	0	0	0	0	0
1708	70~80	Male	Cured	Mild/Moderate	survivor	50	14	0	0	0	0	0	0	0	0	0	0
1709	70~80	Male	Cured	Mild/Moderate	survivor	50	11	0	0	0	0	0	0	0	0	0	0
1710	70~80	Male	Cured	Mild/Moderate	survivor	55	12	0	0	1	0	0	0	0	0	0	0
1711	30~40	FeMale	Cured	Severe/Critical	survivor	49	14	0	0	0	0	0	0	0	0	0	0
1712	20~30	Male	Cured	Mild/Moderate	survivor	20	12	0	0	0	0	0	0	0	0	0	0
1713	20~30	FeMale	Other	Mild/Moderate	survivor	55	NA	0	0	0	0	0	0	0	0	0	0
1714	70~80	Male	Cured	Severe/Critical	survivor	35	11	1	0	0	0	0	0	0	0	0	0
1715	40~50	FeMale	Cured	Mild/Moderate	survivor	50	4	0	0	0	0	0	0	0	0	0	0
1716	30~40	Male	Cured	Mild/Moderate	survivor	45	14	0	0	0	0	0	0	0	1	0	0
1717	70~80	Male	Cured	Mild/Moderate	survivor	40	9	0	0	0	0	0	1	0	0	0	0
1718	50~60	Male	Other	Severe/Critical	survivor	10	NA	0	0	0	0	0	0	0	0	0	0
1719	60~70	FeMale	Cured	Severe/Critical	survivor	35	9	1	0	1	1	0	0	0	0	0	0
1720	80~90	Male	Cured	Mild/Moderate	survivor	60	6	0	0	0	0	0	0	0	0	0	0
1721	40~50	FeMale	Cured	Mild/Moderate	survivor	35	12	0	0	0	0	0	0	0	0	0	0
1722	50~60	FeMale	Cured	Severe/Critical	survivor	57	25	0	1	0	0	0	0	0	0	0	0
1723	70~80	FeMale	Cured	Severe/Critical	survivor	60	18	0	0	0	0	0	0	0	0	0	0
1724	80~90	FeMale	Cured	Severe/Critical	survivor	35	16	1	0	1	0	0	0	0	0	0	0
1725	70~80	Male	Cured	Severe/Critical	survivor	35	21	0	0	0	0	0	0	0	0	0	0
1726	80~90	Male	Cured	Severe/Critical	survivor	14	8	0	0	0	0	1	0	0	0	0	0
1727	90~100	Male	Other	Mild/Moderate	survivor	54	4	1	0	1	1	0	0	0	0	0	0
1728	70~80	FeMale	Cured	Severe/Critical	survivor	50	12	0	0	0	0	0	0	0	0	0	0
1729	60~70	Male	Cured	Severe/Critical	survivor	11	16	1	0	0	0	0	0	0	0	0	0
1730	80~90	FeMale	Cured	Severe/Critical	survivor	35	11	1	1	1	1	0	0	0	0	0	0
1731	50~60	FeMale	Cured	Severe/Critical	survivor	40	17	1	0	0	0	0	0	0	0	0	0
1732	70~80	FeMale	Cured	Mild/Moderate	survivor	90	8	0	0	0	0	0	0	0	0	0	0
1733	70~80	FeMale	Cured	Severe/Critical	survivor	40	6	0	0	0	0	0	0	0	0	0	0
1734	40~50	FeMale	Cured	Mild/Moderate	survivor	40	6	0	0	0	0	0	0	0	0	0	0
1735	80~90	Male	Cured	Mild/Moderate	survivor	46	6	1	0	0	1	0	0	0	0	0	0
1736	60~70	Male	Other	Severe/Critical	survivor	35	10	0	0	0	0	0	0	0	0	0	1
1737	70~80	Male	Cured	Mild/Moderate	survivor	51	7	1	1	0	1	0	0	0	0	0	0
1738	60~70	Male	Cured	Severe/Critical	survivor	60	19	1	0	0	0	0	1	0	0	0	0
1739	80~90	FeMale	Cured	Severe/Critical	survivor	39	6	0	0	1	0	0	0	1	0	0	0
1740	50~60	Male	Cured	Severe/Critical	survivor	42	19	0	0	0	0	0	0	0	0	0	0
1741	60~70	Male	Cured	Mild/Moderate	survivor	41	5	1	0	0	1	0	0	0	0	0	0
1742	50~60	Male	Cured	Severe/Critical	survivor	53	17	0	0	0	0	0	0	0	0	0	0
1743	80~90	Male	Cured	Severe/Critical	survivor	35	12	0	0	0	0	0	0	0	0	0	0
1744	90~100	FeMale	Cured	Severe/Critical	survivor	35	4	1	0	1	1	0	1	0	0	0	0
1745	70~80	Male	Dead	Severe/Critical	nonsurvivor	35	18	0	1	0	1	1	0	0	0	0	0
1746	60~70	FeMale	Other	Severe/Critical	survivor	42	16	0	1	1	0	0	0	0	1	0	1
1747	70~80	Male	Cured	Mild/Moderate	survivor	35	5	0	0	0	0	0	0	0	0	0	0
1748	70~80	FeMale	Cured	Severe/Critical	survivor	35	10	0	0	0	1	0	0	0	0	0	0
1749	70~80	Male	Cured	Severe/Critical	survivor	37	11	0	0	0	0	0	1	0	0	0	0
1750	70~80	Male	Cured	Severe/Critical	survivor	45	15	0	1	0	0	1	0	0	1	0	0
1751	80~90	Male	Cured	Severe/Critical	survivor	60	15	0	0	1	0	0	0	0	0	0	0
1752	80~90	Male	Cured	Severe/Critical	survivor	45	6	1	0	0	1	0	1	0	0	0	0
1753	80~90	FeMale	Improved	Severe/Critical	survivor	45	14	1	1	1	0	0	1	1	0	0	1
1754	60~70	Male	Cured	Severe/Critical	survivor	47	23	1	1	0	0	0	0	0	0	0	0
1755	60~70	Male	Cured	Severe/Critical	survivor	35	5	0	0	0	0	0	0	0	0	0	0
1756	70~80	FeMale	Cured	Severe/Critical	survivor	30	11	1	1	1	0	0	0	0	0	0	0
1757	50~60	Male	Cured	Mild/Moderate	survivor	45	5	0	0	0	0	0	0	0	0	0	0
1758	80~90	FeMale	Cured	Severe/Critical	survivor	60	10	1	0	1	0	0	0	0	0	0	0
1759	70~80	FeMale	Cured	Severe/Critical	survivor	52	9	0	0	0	0	0	0	0	0	0	0
1760	70~80	Male	Cured	Mild/Moderate	survivor	35	5	1	1	0	1	0	0	0	0	0	0
1761	80~90	FeMale	Cured	Severe/Critical	survivor	35	24	0	0	0	0	0	0	0	0	0	0
1762	60~70	FeMale	Cured	Severe/Critical	survivor	45	17	0	0	0	0	0	0	0	0	0	0
1763	80~90	Male	Dead	Severe/Critical	nonsurvivor	35	4	1	1	0	1	0	1	1	0	0	1
1764	50~60	FeMale	Cured	Severe/Critical	survivor	69	12	1	0	1	0	0	0	0	0	0	0
1765	30~40	Male	Cured	Severe/Critical	survivor	47	17	1	0	0	1	0	0	1	0	0	1
1766	60~70	FeMale	Cured	Mild/Moderate	survivor	51	11	1	1	0	0	0	0	0	0	0	0
1767	80~90	FeMale	Cured	Severe/Critical	survivor	30	11	1	0	0	1	0	0	0	0	0	0
1768	70~80	Male	Cured	Severe/Critical	survivor	35	15	0	0	0	0	0	0	0	0	0	0
1769	60~70	FeMale	Cured	Mild/Moderate	survivor	54	12	1	1	0	0	0	0	0	0	0	0
1770	70~80	Male	Cured	Mild/Moderate	survivor	65	5	0	1	0	0	0	0	0	0	0	0
1771	80~90	FeMale	Improved	Severe/Critical	survivor	35	10	0	0	1	1	0	0	0	1	0	0
1772	50~60	FeMale	Cured	Severe/Critical	survivor	47	20	0	0	0	0	0	0	0	0	0	0
1773	50~60	Male	Cured	Mild/Moderate	survivor	46	13	0	0	0	0	0	0	0	0	0	0
1774	60~70	Male	Cured	Severe/Critical	survivor	28	12	0	0	0	0	0	0	0	0	0	0
1775	90~100	FeMale	Cured	Severe/Critical	survivor	45	7	0	0	1	0	0	1	0	1	0	0
1776	40~50	FeMale	Cured	Severe/Critical	survivor	36	5	1	0	1	0	0	0	0	0	0	0
1777	90~100	Male	Cured	Severe/Critical	survivor	37	9	0	0	0	0	0	0	0	0	0	0
1778	90~100	Male	Cured	Severe/Critical	survivor	24	6	0	0	0	0	0	1	0	0	0	0
1779	90~100	Male	Cured	Severe/Critical	survivor	18	12	1	0	1	1	0	0	0	0	0	1
1780	30~40	Male	Cured	Mild/Moderate	survivor	30	11	0	0	0	0	0	0	0	0	0	0
1781	70~80	Male	Cured	Mild/Moderate	survivor	35	9	0	0	0	0	0	0	0	0	0	0
1782	30~40	Male	Improved	Mild/Moderate	survivor	52	7	0	0	0	0	0	0	0	0	0	0
1783	40~50	Male	Cured	Severe/Critical	survivor	54	16	0	0	0	0	0	0	0	0	0	0
1784	60~70	Male	Improved	Severe/Critical	survivor	52	15	1	0	1	0	0	0	0	0	0	0
1785	60~70	Male	Cured	Severe/Critical	survivor	60	11	1	1	0	0	0	0	0	0	0	0
1786	70~80	FeMale	Cured	Severe/Critical	survivor	25	12	1	1	1	1	0	0	0	0	0	0
1787	60~70	FeMale	Cured	Severe/Critical	survivor	35	8	0	0	0	0	1	0	0	0	0	0
1788	70~80	FeMale	Cured	Severe/Critical	survivor	65	8	1	0	0	0	0	0	0	0	0	0
1789	70~80	Male	Cured	Severe/Critical	survivor	90	10	0	0	1	0	0	0	0	0	0	0
1790	50~60	Male	Cured	Mild/Moderate	survivor	5	5	0	0	0	0	0	0	0	0	0	0
1791	80~90	Male	Cured	Severe/Critical	survivor	6	5	1	0	0	0	0	0	0	0	0	0
1792	60~70	FeMale	Cured	Severe/Critical	survivor	65	16	1	1	0	0	0	0	0	0	0	0
1793	70~80	FeMale	Improved	Severe/Critical	survivor	35	22	1	0	0	0	1	1	0	0	0	0
1794	70~80	FeMale	Cured	Mild/Moderate	survivor	60	6	1	0	1	0	0	1	0	0	0	0
1795	80~90	Male	Dead	Severe/Critical	nonsurvivor	30	9	0	0	0	0	1	0	0	0	0	1
1796	70~80	FeMale	Cured	Mild/Moderate	survivor	60	14	1	1	0	0	0	0	0	0	0	0
1797	60~70	FeMale	Cured	Severe/Critical	survivor	35	14	1	0	0	0	0	0	0	0	0	0
1798	50~60	FeMale	Cured	Severe/Critical	survivor	35	5	0	0	0	0	0	0	0	0	0	0
1799	30~40	Male	Cured	Severe/Critical	survivor	7	9	0	0	0	0	1	0	0	0	0	1
1800	80~90	Male	Cured	Mild/Moderate	survivor	52	19	0	0	0	0	0	0	0	0	0	0
1801	50~60	Male	Cured	Severe/Critical	survivor	50	6	0	0	0	0	0	0	0	0	0	0
1802	60~70	Male	Cured	Severe/Critical	survivor	20	9	0	0	0	0	1	0	1	0	0	0
1803	60~70	Male	Cured	Severe/Critical	survivor	35	6	0	0	0	0	0	0	0	0	0	0
1804	70~80	Male	Cured	Severe/Critical	survivor	35	6	0	0	0	0	0	0	0	0	0	0
1805	50~60	Male	Cured	Mild/Moderate	survivor	30	24	0	0	0	0	0	0	0	0	0	0
1806	60~70	FeMale	Cured	Mild/Moderate	survivor	60	10	0	1	0	0	0	0	0	0	0	0
1807	70~80	FeMale	Cured	Mild/Moderate	survivor	35	13	1	1	1	0	0	0	0	0	0	0
1808	50~60	FeMale	Cured	Mild/Moderate	survivor	55	6	1	0	0	0	0	0	0	0	0	0
1809	50~60	FeMale	Other	Severe/Critical	survivor	55	NA	1	0	0	0	0	0	0	0	0	0
1810	80~90	FeMale	Cured	Severe/Critical	survivor	35	21	1	1	1	1	0	0	0	0	0	0
1811	70~80	FeMale	Cured	Severe/Critical	survivor	60	16	1	1	1	0	0	0	0	0	0	0
1812	50~60	Male	Cured	Severe/Critical	survivor	45	22	0	0	0	0	0	0	0	0	0	0
1813	20~30	Male	Cured	Severe/Critical	survivor	30	18	0	0	0	0	0	0	0	0	0	0
1814	80~90	Male	Cured	Mild/Moderate	survivor	55	5	1	1	1	0	0	0	0	0	0	0
1815	60~70	FeMale	Cured	Mild/Moderate	survivor	50	12	1	0	0	0	0	0	0	0	0	0
1816	60~70	Male	Cured	Mild/Moderate	survivor	38	9	1	0	0	0	0	0	0	0	0	0
1817	40~50	Male	Cured	Mild/Moderate	survivor	45	6	0	0	0	0	0	0	0	0	0	0
1818	60~70	Male	Cured	Mild/Moderate	survivor	40	9	1	0	0	0	0	0	0	0	0	0
1819	60~70	FeMale	Cured	Severe/Critical	survivor	40	13	0	0	0	0	0	0	0	0	0	0
1820	60~70	FeMale	Cured	Mild/Moderate	survivor	60	6	1	1	0	0	0	0	0	0	0	0
1821	30~40	Male	Improved	Mild/Moderate	survivor	NA	5	0	0	0	0	1	0	0	1	0	0
1822	80~90	FeMale	Cured	Severe/Critical	survivor	30	9	1	1	1	1	0	0	0	0	0	0
1823	60~70	Male	Cured	Severe/Critical	survivor	49	8	1	1	0	0	0	0	0	0	0	0
1824	60~70	Male	Cured	Mild/Moderate	survivor	33	7	0	0	0	0	0	0	0	0	0	0
1825	50~60	FeMale	Cured	Mild/Moderate	survivor	60	12	1	0	0	0	0	0	0	0	0	0
1826	60~70	Male	Other	Severe/Critical	survivor	60	NA	0	0	0	0	0	0	0	0	0	0
1827	50~60	FeMale	Cured	Mild/Moderate	survivor	25	13	0	0	1	0	0	0	0	0	0	0
1828	50~60	Male	Cured	Mild/Moderate	survivor	50	19	0	0	0	0	0	0	0	0	0	0
1829	70~80	FeMale	Other	Severe/Critical	survivor	60	NA	0	0	0	0	0	0	0	0	0	0
1830	60~70	Male	Cured	Mild/Moderate	survivor	51	9	0	0	1	0	0	0	0	0	0	0
1831	60~70	Male	Cured	Severe/Critical	survivor	10	5	0	0	0	0	1	0	0	1	0	0
1832	70~80	FeMale	Cured	Severe/Critical	survivor	60	13	0	0	0	0	1	0	0	0	0	0
1833	60~70	FeMale	Cured	Severe/Critical	survivor	60	12	0	0	0	0	0	0	0	0	0	0
1834	60~70	FeMale	Cured	Severe/Critical	survivor	65	16	0	0	0	0	0	0	0	1	0	0
1835	60~70	FeMale	Cured	Severe/Critical	survivor	60	12	0	0	0	0	0	0	0	0	0	0
1836	60~70	FeMale	Cured	Severe/Critical	survivor	52	5	1	0	0	0	0	0	1	0	0	0
1837	60~70	FeMale	Cured	Severe/Critical	survivor	46	7	0	1	0	1	0	0	0	0	0	0
1838	70~80	FeMale	Cured	Mild/Moderate	survivor	7	7	1	1	0	0	0	0	0	0	0	0
1839	30~40	Male	Other	Mild/Moderate	survivor	64	NA	0	0	0	0	0	0	0	0	0	0
1840	60~70	FeMale	Other	Severe/Critical	survivor	60	NA	0	0	0	0	0	0	0	0	0	0
1841	70~80	Male	Cured	Mild/Moderate	survivor	70	6	0	0	1	0	0	0	0	0	0	0
1842	60~70	Male	Cured	Severe/Critical	survivor	60	6	1	0	0	0	0	1	0	0	0	0
1843	70~80	FeMale	Cured	Severe/Critical	survivor	28	8	1	0	0	0	0	0	0	0	0	0
1844	90~100	FeMale	Cured	Mild/Moderate	survivor	2	7	0	1	1	0	1	0	0	0	0	0
1845	60~70	FeMale	Other	Mild/Moderate	survivor	60	NA	1	0	1	0	0	0	0	0	0	0
1846	80~90	Male	Improved	Severe/Critical	survivor	65	9	1	1	1	0	0	0	0	0	0	0
1847	40~50	FeMale	Cured	Mild/Moderate	survivor	65	9	0	1	0	0	0	0	0	0	0	0
1848	20~30	FeMale	Cured	Mild/Moderate	survivor	1	5	0	0	0	0	0	0	0	0	0	0
1849	60~70	Male	Cured	Mild/Moderate	survivor	60	6	0	1	0	0	0	0	0	0	0	0
1850	70~80	FeMale	Cured	Mild/Moderate	survivor	65	9	1	1	1	0	0	0	0	0	0	0
