# Supplementary material for: Dynamic changes in anti-SARS-CoV-2 antibodies during SARS-CoV-2 infection and recovery from COVID-19
Source: Nat Commun. 2020 Nov 27;11:6044. doi: 10.1038/s41467-020-19943-y (PMC7699636; doi:10.1038/s41467-020-19943-y)
Supplement: Supplementary file 8 — Source Data [file 41467_2020_19943_MOESM8_ESM.xlsx]

## Sheet: Figure1a
PatientID	Antibody	Test_to_Onset (Day)	Test_to_Onset (Week)	Antibody Level
1	Total IgG	43	7	192.09
1	Total IgM	43	7	45.01
2	Total IgG	46	7	144.87
2	Total IgM	46	7	82.23
3	Total IgG	42	6	81.33
3	Total IgM	42	6	9.19
4	Total IgG	54	8	165.89
4	Total IgG	56	8	159.23
4	Total IgG	69	10	128.53
4	Total IgM	54	8	39.45
4	Total IgM	56	8	26.74
4	Total IgM	69	10	3.47
5	Total IgG	45	7	132.63
5	Total IgG	47	7	137.84
5	Total IgM	45	7	1101.52
5	Total IgM	47	7	995.7
6	Total IgG	46	7	156.59
6	Total IgM	46	7	16.38
7	Total IgG	41	6	53.53
7	Total IgG	48	7	64.09
7	Total IgM	41	6	1062.37
7	Total IgM	48	7	645.46
8	Total IgG	45	7	160.13
8	Total IgG	46	7	157.68
8	Total IgM	45	7	138.22
8	Total IgM	46	7	92.83
9	Total IgG	39	6	204.72
9	Total IgM	39	6	91.12
10	Total IgG	43	7	193.1
10	Total IgG	44	7	207.39
10	Total IgM	43	7	24.6
10	Total IgM	44	7	25.5
11	Total IgG	43	7	169.78
11	Total IgM	43	7	81.38
12	Total IgG	45	7	198.83
12	Total IgM	45	7	4.32
13	Total IgG	37	6	130.39
13	Total IgM	37	6	9.43
14	Total IgG	44	7	161.49
14	Total IgG	46	7	166.24
14	Total IgM	44	7	115.54
14	Total IgM	46	7	114.36
15	Total IgG	34	5	184.57
15	Total IgM	34	5	11.53
16	Total IgG	38	6	166.44
16	Total IgM	38	6	62.34
17	Total IgG	37	6	173.68
17	Total IgG	44	7	191.96
17	Total IgG	50	8	73.26
17	Total IgM	37	6	46.88
17	Total IgM	44	7	28.56
17	Total IgM	50	8	4.76
18	Total IgG	38	6	62.19
18	Total IgM	38	6	17.44
19	Total IgG	37	6	193.72
19	Total IgM	37	6	5.2
20	Total IgG	41	6	93.58
20	Total IgM	41	6	3.52
21	Total IgG	52	8	139.12
21	Total IgM	52	8	55.86
22	Total IgG	56	8	180.12
22	Total IgG	59	9	86.16
22	Total IgG	61	9	89.67
22	Total IgG	64	10	77.25
22	Total IgG	66	10	75.44
22	Total IgM	56	8	62.81
22	Total IgM	59	9	24.66
22	Total IgM	61	9	60.8
22	Total IgM	64	10	18.62
22	Total IgM	66	10	17.21
23	Total IgG	41	6	84.75
23	Total IgG	49	7	187
23	Total IgM	41	6	60.17
23	Total IgM	49	7	75.45
24	Total IgG	42	6	62.95
24	Total IgM	42	6	14.55
25	Total IgG	44	7	72.72
25	Total IgM	44	7	7.53
26	Total IgG	36	6	183.25
26	Total IgG	48	7	60.55
26	Total IgM	36	6	90.51
26	Total IgM	48	7	20.06
27	Total IgG	41	6	65.38
27	Total IgG	48	7	132.55
27	Total IgM	41	6	26.72
27	Total IgM	48	7	36.35
28	Total IgG	52	8	64.63
28	Total IgG	57	9	66.18
28	Total IgG	63	9	53.91
28	Total IgG	65	10	47.65
28	Total IgG	70	10	86.61
28	Total IgG	72	11	74.68
28	Total IgG	79	12	45.13
28	Total IgM	52	8	4.9
28	Total IgM	57	9	2.75
28	Total IgM	63	9	2.71
28	Total IgM	65	10	3.46
28	Total IgM	70	10	1.37
28	Total IgM	72	11	2.64
28	Total IgM	79	12	1.11
29	Total IgG	51	8	170.36
29	Total IgM	51	8	23.19
30	Total IgG	45	7	194.91
30	Total IgM	45	7	48.4
31	Total IgG	47	7	192.76
31	Total IgG	51	8	63.02
31	Total IgG	55	8	196.87
31	Total IgM	47	7	25.76
31	Total IgM	51	8	11.36
31	Total IgM	55	8	21.06
32	Total IgG	39	6	177.37
32	Total IgM	39	6	28.45
33	Total IgG	41	6	214.12
33	Total IgM	41	6	83.75
34	Total IgG	91	13	202.7
34	Total IgG	98	14	206.95
34	Total IgG	101	15	208.41
34	Total IgM	91	13	41.31
34	Total IgM	98	14	66.66
34	Total IgM	101	15	55.96
35	Total IgG	39	6	104.55
35	Total IgG	52	8	213.39
35	Total IgG	55	8	245.88
35	Total IgG	57	9	244.11
35	Total IgG	60	9	82.96
35	Total IgG	66	10	105.7
35	Total IgM	39	6	40.22
35	Total IgM	52	8	57.49
35	Total IgM	55	8	54.22
35	Total IgM	57	9	50
35	Total IgM	60	9	11.73
35	Total IgM	66	10	8.47
36	Total IgG	40	6	168.48
36	Total IgM	40	6	39.84
37	Total IgG	41	6	150.37
37	Total IgM	41	6	47.53
38	Total IgG	51	8	203.78
38	Total IgM	51	8	80.08
39	Total IgG	49	7	160.91
39	Total IgM	49	7	5.17
40	Total IgG	49	7	216.48
40	Total IgM	49	7	26.83
41	Total IgG	55	8	168.1
41	Total IgM	55	8	112.3
42	Total IgG	56	8	74.02
42	Total IgM	56	8	318.5
43	Total IgG	37	6	229.14
43	Total IgM	37	6	40.88
44	Total IgG	47	7	154.48
44	Total IgM	47	7	86.21
45	Total IgG	43	7	87.6
45	Total IgM	43	7	17.01
46	Total IgG	33	5	69.03
46	Total IgG	39	6	81.46
46	Total IgG	43	7	85.46
46	Total IgG	47	7	90.7
46	Total IgM	33	5	131.42
46	Total IgM	39	6	148.65
46	Total IgM	43	7	125.21
46	Total IgM	47	7	111.95
47	Total IgG	38	6	143.51
47	Total IgM	38	6	34.19
48	Total IgG	41	6	188.09
48	Total IgG	45	7	197.75
48	Total IgG	48	7	197.81
48	Total IgG	53	8	86.14
48	Total IgG	62	9	82.95
48	Total IgM	41	6	53.6
48	Total IgM	45	7	35.5
48	Total IgM	48	7	28.74
48	Total IgM	53	8	12.14
48	Total IgM	62	9	4.61
49	Total IgG	45	7	39.29
49	Total IgG	46	7	45.33
49	Total IgG	48	7	48.18
49	Total IgM	45	7	2.25
49	Total IgM	46	7	2.55
49	Total IgM	48	7	3.41
50	Total IgG	42	6	129.1
50	Total IgG	49	7	143.2
50	Total IgM	49	7	110.41
50	Total IgM	42	6	298.11
51	Total IgG	41	6	174.71
51	Total IgG	45	7	193.47
51	Total IgM	41	6	124.02
51	Total IgM	45	7	116.4
52	Total IgG	40	6	156.18
52	Total IgM	40	6	87.8
53	Total IgG	46	7	137.93
53	Total IgG	69	10	75.18
53	Total IgM	46	7	57.68
53	Total IgM	69	10	16.81
54	Total IgG	38	6	54.22
54	Total IgM	38	6	47.65
55	Total IgG	41	6	184.8
55	Total IgM	41	6	66.31
56	Total IgG	41	6	200.15
56	Total IgM	41	6	31.22
57	Total IgG	46	7	163.66
57	Total IgG	61	9	65.3
57	Total IgM	46	7	50.37
57	Total IgM	61	9	9.27
58	Total IgG	41	6	190.66
58	Total IgG	46	7	175.86
58	Total IgM	41	6	269.91
58	Total IgM	46	7	214.57
59	Total IgG	49	7	80.94
59	Total IgM	49	7	35.68
60	Total IgG	35	5	169.86
60	Total IgG	43	7	197.56
60	Total IgM	35	5	32.69
60	Total IgM	43	7	30.24
61	Total IgG	40	6	184.86
61	Total IgM	40	6	194.23
62	Total IgG	40	6	47.82
62	Total IgM	40	6	100.63
63	Total IgG	44	7	158.25
63	Total IgM	44	7	114.49
64	Total IgG	37	6	192.26
64	Total IgM	37	6	29.22
65	Total IgG	32	5	195.72
65	Total IgM	32	5	43.9
66	Total IgG	43	7	191.16
67	Total IgG	39	6	147.55
67	Total IgM	39	6	459.87
68	Total IgG	40	6	158.6
68	Total IgM	40	6	102.7
69	Total IgG	45	7	191.76
69	Total IgM	45	7	38.85
70	Total IgG	39	6	89.93
70	Total IgM	39	6	54.23
71	Total IgG	39	6	84.27
71	Total IgM	39	6	15.34
72	Total IgG	36	6	94.13
72	Total IgM	36	6	29.58
73	Total IgG	35	5	174.12
73	Total IgM	35	5	596.49
74	Total IgG	35	5	134.87
74	Total IgM	35	5	130.62
75	Total IgG	41	6	135.8
75	Total IgM	41	6	35.24
76	Total IgG	44	7	123.91
76	Total IgG	49	7	125.98
76	Total IgG	50	8	123.31
76	Total IgG	57	9	44.06
76	Total IgM	44	7	6.66
76	Total IgM	49	7	6.47
76	Total IgM	50	8	6.05
76	Total IgM	57	9	2.31
77	Total IgG	47	7	125.71
77	Total IgM	47	7	7.37
78	Total IgG	42	6	203.47
78	Total IgM	42	6	7.03
79	Total IgG	39	6	166.18
79	Total IgG	45	7	166.4
79	Total IgM	39	6	49.59
79	Total IgM	45	7	41.17
80	Total IgG	45	7	182.18
80	Total IgM	45	7	125.45
81	Total IgG	36	6	169.11
81	Total IgM	36	6	16.68
82	Total IgG	38	6	186.75
82	Total IgG	39	6	166.07
82	Total IgG	63	9	62.45
82	Total IgM	38	6	108.11
82	Total IgM	39	6	54.04
82	Total IgM	63	9	9.98
83	Total IgG	38	6	110
83	Total IgM	38	6	21.35
84	Total IgG	47	7	185.27
84	Total IgM	47	7	36.64
85	Total IgG	55	8	152.95
85	Total IgG	62	9	164.19
85	Total IgG	72	11	68.55
85	Total IgM	55	8	120.02
85	Total IgM	62	9	95.61
85	Total IgM	72	11	28.39
86	Total IgG	44	7	43.84
86	Total IgG	56	8	92.82
86	Total IgM	44	7	195.28
86	Total IgM	56	8	317.47
87	Total IgG	45	7	153.68
87	Total IgM	45	7	24.29
88	Total IgG	39	6	128.87
88	Total IgM	39	6	78.19
89	Total IgG	40	6	115.07
89	Total IgG	41	6	134.34
89	Total IgM	40	6	4.71
89	Total IgM	41	6	58.39
90	Total IgG	42	6	179.12
90	Total IgM	42	6	65.27
91	Total IgG	33	5	182.61
91	Total IgM	33	5	18.01
92	Total IgG	34	5	87.5
92	Total IgM	34	5	2.17
93	Total IgG	39	6	172.67
93	Total IgG	44	7	186.9
93	Total IgM	39	6	12.3
93	Total IgM	44	7	5.4
94	Total IgG	39	6	71.53
94	Total IgM	39	6	49.4
95	Total IgG	36	6	193.08
95	Total IgG	41	6	179.37
95	Total IgG	42	6	211.53
95	Total IgG	49	7	83.49
95	Total IgG	60	9	239.63
95	Total IgM	36	6	14.66
95	Total IgM	41	6	37.97
95	Total IgM	42	6	33.91
95	Total IgM	49	7	9.58
95	Total IgM	60	9	5.7
96	Total IgG	36	6	174.26
96	Total IgM	36	6	20.79
97	Total IgG	45	7	33.25
97	Total IgM	45	7	180.67
98	Total IgG	29	5	141.08
98	Total IgM	29	5	47.83
99	Total IgG	43	7	178.36
99	Total IgM	43	7	94.55
100	Total IgG	45	7	154.54
100	Total IgM	45	7	18.64
101	Total IgG	40	6	170.37
102	Total IgG	31	5	81.25
102	Total IgM	31	5	140.05
103	Total IgG	40	6	162.58
103	Total IgM	40	6	55.52
104	Total IgG	39	6	105.54
104	Total IgM	39	6	59.03
105	Total IgG	50	8	186.66
106	Total IgG	35	5	51.01
106	Total IgM	35	5	51.65
107	Total IgG	37	6	149.26
107	Total IgM	37	6	210.34
108	Total IgG	48	7	195.08
108	Total IgG	53	8	234.6
108	Total IgG	56	8	230.58
108	Total IgG	60	9	61.71
108	Total IgM	48	7	56.29
108	Total IgM	53	8	66.19
108	Total IgM	56	8	60.58
108	Total IgM	60	9	35.75
109	Total IgG	52	8	143.98
109	Total IgM	52	8	56.02
110	Total IgG	40	6	157.5
110	Total IgM	40	6	108.95
111	Total IgG	38	6	152.94
111	Total IgM	38	6	28.4
112	Total IgG	39	6	172.54
112	Total IgM	39	6	17.76
113	Total IgG	46	7	307.72
113	Total IgG	51	8	301.38
113	Total IgG	58	9	262.87
113	Total IgG	60	9	87.61
113	Total IgM	46	7	191.27
113	Total IgM	51	8	167.23
113	Total IgM	58	9	138.87
113	Total IgM	60	9	59.45
114	Total IgG	31	5	102.53
114	Total IgM	31	5	39.92
115	Total IgG	32	5	90.83
115	Total IgM	32	5	7.7
116	Total IgG	39	6	157.27
116	Total IgM	39	6	49.49
117	Total IgG	34	5	172.05
117	Total IgG	41	6	212.37
117	Total IgG	46	7	172.62
117	Total IgM	34	5	54.61
117	Total IgM	41	6	65.94
117	Total IgM	46	7	11.69
118	Total IgG	42	6	190.01
118	Total IgG	56	8	220.08
118	Total IgM	42	6	105.02
118	Total IgM	56	8	107.8
119	Total IgG	40	6	151.59
119	Total IgM	40	6	63.28
120	Total IgG	37	6	161.45
120	Total IgG	49	7	61.17
120	Total IgG	53	8	59.61
120	Total IgM	37	6	143.44
120	Total IgM	49	7	20.21
120	Total IgM	53	8	43.73
121	Total IgG	39	6	188.06
121	Total IgM	39	6	29.86
122	Total IgG	34	5	169.2
122	Total IgM	34	5	8.52
123	Total IgG	40	6	189.72
123	Total IgM	40	6	34.84
124	Total IgG	54	8	226.75
124	Total IgG	60	9	90.32
124	Total IgM	54	8	2.26
124	Total IgM	60	9	1.99
125	Total IgG	46	7	169.46
125	Total IgM	46	7	19.14
126	Total IgG	33	5	127.43
126	Total IgM	33	5	27.29
127	Total IgG	39	6	199.5
127	Total IgM	39	6	58.35
128	Total IgG	43	7	165.43
128	Total IgM	43	7	76.06
129	Total IgG	37	6	173.87
129	Total IgM	37	6	111.69
130	Total IgG	50	8	224.52
130	Total IgM	50	8	59
131	Total IgG	40	6	211.17
131	Total IgM	40	6	25.44
132	Total IgG	34	5	173.18
132	Total IgM	34	5	4.45
133	Total IgG	39	6	72.89
133	Total IgG	40	6	180.87
133	Total IgG	46	7	209.93
133	Total IgG	51	8	205.58
133	Total IgM	39	6	16.33
133	Total IgM	40	6	53.94
133	Total IgM	46	7	61.14
133	Total IgM	51	8	59.41
134	Total IgG	44	7	78.3
134	Total IgG	51	8	180.82
134	Total IgG	54	8	183.7
134	Total IgG	58	9	67.08
134	Total IgG	68	10	201.01
134	Total IgG	75	11	96.81
134	Total IgM	44	7	71.62
134	Total IgM	51	8	137.52
134	Total IgM	54	8	116.97
134	Total IgM	58	9	40.2
134	Total IgM	68	10	32.88
134	Total IgM	75	11	17.53
135	Total IgG	44	7	216.62
135	Total IgG	52	8	217.67
135	Total IgG	56	8	83.92
135	Total IgG	57	9	94.09
135	Total IgG	60	9	238.66
135	Total IgG	63	9	82.76
135	Total IgM	44	7	26.28
135	Total IgM	52	8	59.8
135	Total IgM	56	8	20.84
135	Total IgM	57	9	16.14
135	Total IgM	60	9	37.9
135	Total IgM	63	9	8.54
136	Total IgG	39	6	153.4
136	Total IgG	44	7	175.52
136	Total IgG	47	7	184.45
136	Total IgG	51	8	68.17
136	Total IgM	39	6	117.64
136	Total IgM	44	7	113.47
136	Total IgM	47	7	93.11
136	Total IgM	51	8	33.16
137	Total IgG	33	5	146.09
137	Total IgM	33	5	35.99
138	Total IgG	34	5	164.22
138	Total IgM	34	5	144.69
139	Total IgG	44	7	189.63
139	Total IgG	49	7	194.41
139	Total IgG	60	9	224.82
139	Total IgM	44	7	123.85
139	Total IgM	49	7	96.88
139	Total IgM	60	9	49.97
140	Total IgG	40	6	188.47
140	Total IgM	40	6	80.69
141	Total IgG	35	5	181.1
141	Total IgM	35	5	58.19
142	Total IgG	40	6	139.49
142	Total IgM	40	6	146.4
143	Total IgG	40	6	218.75
143	Total IgM	40	6	12.08
144	Total IgG	37	6	153.49
144	Total IgG	49	7	67.19
144	Total IgM	37	6	142.66
144	Total IgM	49	7	33.01
145	Total IgG	35	5	148.83
145	Total IgM	35	5	78.84
146	Total IgG	34	5	113.44
146	Total IgG	49	7	108.46
146	Total IgM	34	5	21.63
146	Total IgM	49	7	29.49
147	Total IgG	42	6	151.72
147	Total IgG	51	8	168.37
147	Total IgM	42	6	35.52
147	Total IgM	51	8	26.2
148	Total IgG	33	5	154.61
148	Total IgG	47	7	79.35
148	Total IgG	53	8	71.37
148	Total IgG	58	9	173.47
148	Total IgG	63	9	83.81
148	Total IgM	33	5	24.6
148	Total IgM	47	7	6.06
148	Total IgM	53	8	3.58
148	Total IgM	58	9	4.25
148	Total IgM	63	9	2.22
149	Total IgG	38	6	197.47
149	Total IgG	43	7	213.83
149	Total IgM	38	6	12.49
149	Total IgM	43	7	10.82
150	Total IgG	45	7	194.52
150	Total IgG	58	9	92.28
150	Total IgM	45	7	27.44
150	Total IgM	58	9	9.02
151	Total IgG	35	5	180.54
151	Total IgM	35	5	177.8
152	Total IgG	35	5	226.05
152	Total IgG	46	7	93.76
152	Total IgM	35	5	54.85
152	Total IgM	46	7	16.89
153	Total IgG	32	5	181.25
153	Total IgG	33	5	181.77
153	Total IgM	32	5	36.04
153	Total IgM	33	5	33.44
154	Total IgG	41	6	117.82
154	Total IgM	41	6	23.51
155	Total IgG	44	7	211.16
155	Total IgM	44	7	20.16
156	Total IgG	40	6	149.98
156	Total IgG	47	7	148.75
156	Total IgG	56	8	48.51
156	Total IgG	66	10	68.92
156	Total IgM	40	6	98.17
156	Total IgM	47	7	92.83
156	Total IgM	56	8	93.99
156	Total IgM	66	10	16.18
157	Total IgG	32	5	71.95
157	Total IgG	38	6	143.12
157	Total IgM	32	5	272.54
157	Total IgM	38	6	476.66
158	Total IgG	34	5	83.46
158	Total IgG	35	5	205.55
158	Total IgG	41	6	216.63
158	Total IgG	42	6	212.53
158	Total IgM	34	5	25.9
158	Total IgM	35	5	57.31
158	Total IgM	41	6	47.84
158	Total IgM	42	6	37.99
159	Total IgG	44	7	178.05
159	Total IgM	44	7	81.03
160	Total IgG	45	7	150.4
160	Total IgM	45	7	50.6
161	Total IgG	46	7	182.05
161	Total IgM	46	7	18.39
162	Total IgG	36	6	221.68
162	Total IgG	49	7	92.3
162	Total IgG	51	8	83.69
162	Total IgM	36	6	87.78
162	Total IgM	49	7	17.52
162	Total IgM	51	8	15.095
163	Total IgG	42	6	165.82
163	Total IgG	49	7	184.71
163	Total IgM	42	6	17.77
163	Total IgM	49	7	12.7
164	Total IgG	39	6	106.21
164	Total IgG	45	7	271.19
164	Total IgG	51	8	258.35
164	Total IgM	39	6	47.06
164	Total IgM	45	7	102.65
164	Total IgM	51	8	64.76
165	Total IgG	59	9	0.63
165	Total IgG	60	9	0.57
165	Total IgM	59	9	0.79
165	Total IgM	60	9	0.86
166	Total IgG	35	5	155.19
166	Total IgM	35	5	52.48
167	Total IgG	31	5	113.06
167	Total IgG	50	8	54.02
167	Total IgG	55	8	216.38
167	Total IgM	31	5	86.56
167	Total IgM	50	8	21.42
167	Total IgM	55	8	17.18
168	Total IgG	118	17	136.71
168	Total IgG	126	18	137.41
168	Total IgG	127	19	136.28
168	Total IgM	118	17	17.31
168	Total IgM	126	18	12.68
168	Total IgM	127	19	11.75
169	Total IgG	44	7	197.51
169	Total IgG	55	8	223.64
169	Total IgG	61	9	83.86
169	Total IgM	44	7	58.86
169	Total IgM	55	8	70.57
169	Total IgM	61	9	69.57
170	Total IgG	38	6	118.99
170	Total IgM	38	6	124.43
171	Total IgG	35	5	113.53
171	Total IgG	46	7	39.05
171	Total IgG	48	7	140.56
171	Total IgG	49	7	39.9
171	Total IgG	50	8	39.03
171	Total IgG	53	8	33.84
171	Total IgM	35	5	25.19
171	Total IgM	46	7	11.85
171	Total IgM	48	7	46.38
171	Total IgM	49	7	41.66
171	Total IgM	50	8	37.08
171	Total IgM	53	8	7.23
172	Total IgG	27	4	179.5
172	Total IgM	27	4	4.79
173	Total IgG	38	6	73.99
173	Total IgG	45	7	132.32
173	Total IgG	47	7	115.1
173	Total IgG	57	9	48.16
173	Total IgM	38	6	101.23
173	Total IgM	45	7	177.88
173	Total IgM	47	7	146.2
173	Total IgM	57	9	121.63
174	Total IgG	34	5	115.07
174	Total IgG	45	7	201.49
174	Total IgM	34	5	4.71
174	Total IgM	45	7	63.54
175	Total IgG	38	6	82.38
175	Total IgG	44	7	150.88
175	Total IgG	49	7	183.73
175	Total IgG	59	9	66.91
175	Total IgG	64	10	215.87
175	Total IgM	38	6	12.95
175	Total IgM	44	7	61.03
175	Total IgM	49	7	54.87
175	Total IgM	59	9	16.39
175	Total IgM	64	10	15.56
176	Total IgG	33	5	83.02
176	Total IgM	33	5	119.17
177	Total IgG	42	6	173.42
177	Total IgM	42	6	131.66
178	Total IgG	36	6	93.74
178	Total IgM	36	6	7.02
179	Total IgG	33	5	71.76
179	Total IgG	60	9	62.16
179	Total IgM	33	5	97.62
179	Total IgM	60	9	28.73
180	Total IgG	42	6	95.92
180	Total IgG	49	7	38.3
180	Total IgG	58	9	40.86
180	Total IgM	42	6	262.26
180	Total IgM	49	7	256.98
180	Total IgM	58	9	74.82
181	Total IgG	43	7	170.58
181	Total IgG	47	7	167.63
181	Total IgG	51	8	195.39
181	Total IgG	55	8	82.25
181	Total IgG	58	9	77.68
181	Total IgG	59	9	185.01
181	Total IgG	63	9	78.49
181	Total IgM	43	7	129.21
181	Total IgM	47	7	112.31
181	Total IgM	51	8	88.4
181	Total IgM	55	8	33.98
181	Total IgM	58	9	67.23
181	Total IgM	59	9	65.7
181	Total IgM	63	9	19.24
182	Total IgG	47	7	170.52
182	Total IgG	52	8	140.97
182	Total IgG	58	9	17.58
182	Total IgM	47	7	21.98
182	Total IgM	52	8	11.96
182	Total IgM	58	9	1.23
183	Total IgG	38	6	212.99
183	Total IgM	38	6	65.94
184	Total IgG	46	7	164.45
184	Total IgG	51	8	178.36
184	Total IgG	57	9	71.57
184	Total IgM	46	7	368.83
184	Total IgM	51	8	311.68
184	Total IgM	57	9	256.4
185	Total IgG	39	6	173.99
185	Total IgM	39	6	66.6
186	Total IgG	29	5	178.39
186	Total IgG	47	7	57.94
186	Total IgM	29	5	24.37
186	Total IgM	47	7	11.06
187	Total IgG	39	6	181.66
187	Total IgM	39	6	14.25
188	Total IgG	34	5	143.6
188	Total IgM	34	5	26.46
189	Total IgG	49	7	169.94
189	Total IgM	49	7	28.27
190	Total IgG	31	5	203.02
190	Total IgM	31	5	132.24
191	Total IgG	47	7	173.78
191	Total IgM	47	7	398.69
192	Total IgG	29	5	92.75
192	Total IgM	29	5	5.84
193	Total IgG	30	5	126.93
193	Total IgM	30	5	6.05
194	Total IgG	34	5	86.11
194	Total IgM	34	5	67.67
195	Total IgG	29	5	56.69
195	Total IgM	29	5	15.52
196	Total IgG	27	4	63.15
196	Total IgM	27	4	462.64
197	Total IgG	34	5	197.755
197	Total IgM	34	5	102.775
198	Total IgG	32	5	31.1
198	Total IgM	32	5	8.39
199	Total IgG	34	5	174.04
199	Total IgM	34	5	267.56
200	Total IgG	33	5	191.42
200	Total IgG	34	5	182.52
200	Total IgM	33	5	119.53
200	Total IgM	34	5	108.54
201	Total IgG	36	6	194.85
201	Total IgM	36	6	44.67
202	Total IgG	35	5	201.31
202	Total IgG	48	7	226
202	Total IgG	50	8	231.63
202	Total IgG	51	8	73.92
202	Total IgG	52	8	67.76
202	Total IgM	35	5	5.41
202	Total IgM	48	7	3.37
202	Total IgM	50	8	4.91
202	Total IgM	51	8	4.58
202	Total IgM	52	8	3.7
203	Total IgG	43	7	177.02
203	Total IgM	43	7	32.21
204	Total IgG	28	4	177.71
204	Total IgM	28	4	65.1
205	Total IgG	38	6	134.63
205	Total IgG	40	6	154.72
205	Total IgM	38	6	1783.28
205	Total IgM	40	6	1413.55
206	Total IgG	52	8	81.93
206	Total IgG	63	9	199.87
206	Total IgM	52	8	40.67
206	Total IgM	63	9	70.52
207	Total IgG	41	6	179.16
207	Total IgG	48	7	181.31
207	Total IgG	52	8	187.55
207	Total IgG	55	8	188.87
207	Total IgG	61	9	74.27
207	Total IgM	41	6	11.55
207	Total IgM	48	7	12.01
207	Total IgM	52	8	6.49
207	Total IgM	55	8	8.27
207	Total IgM	61	9	2.95
208	Total IgG	47	7	220.14
208	Total IgM	47	7	15.66
209	Total IgG	34	5	156.99
209	Total IgM	34	5	43.5
210	Total IgG	46	7	198.86
210	Total IgM	46	7	47.24
211	Total IgG	32	5	162.52
211	Total IgM	32	5	107.52
212	Total IgG	53	8	129.8
212	Total IgM	53	8	32.95
213	Total IgG	33	5	213.6
213	Total IgM	33	5	49.22
214	Total IgG	30	5	209.33
214	Total IgM	30	5	34.72
215	Total IgG	33	5	157.4
215	Total IgM	33	5	21.57
216	Total IgG	31	5	129.43
216	Total IgM	31	5	128.37
217	Total IgG	37	6	141.61
217	Total IgM	37	6	100.2
218	Total IgG	39	6	151.69
218	Total IgM	39	6	87.23
219	Total IgG	40	6	209.84
219	Total IgM	40	6	34.39
220	Total IgG	24	4	93.75
220	Total IgM	24	4	7.11
221	Total IgG	29	5	121.96
221	Total IgG	38	6	127.28
221	Total IgG	46	7	75.63
221	Total IgG	54	8	196.89
221	Total IgM	29	5	43.98
221	Total IgM	38	6	49.29
221	Total IgM	46	7	67.54
221	Total IgM	54	8	26.14
222	Total IgG	26	4	70.07
222	Total IgM	26	4	39.02
223	Total IgG	40	6	134.74
223	Total IgG	53	8	61.63
223	Total IgG	65	10	67.06
223	Total IgM	40	6	141.38
223	Total IgM	53	8	41.29
223	Total IgM	65	10	27.92
224	Total IgG	51	8	134.93
224	Total IgG	54	8	140.86
224	Total IgM	51	8	350.34
224	Total IgM	54	8	275.36
225	Total IgG	42	6	168.7
225	Total IgG	47	7	168.56
225	Total IgG	52	8	194.81
225	Total IgG	53	8	184.14
225	Total IgG	58	9	74.66
225	Total IgG	59	9	197.14
225	Total IgG	64	10	216.7
225	Total IgM	42	6	105.56
225	Total IgM	47	7	120.63
225	Total IgM	52	8	130.28
225	Total IgM	53	8	174.71
225	Total IgM	58	9	179.51
225	Total IgM	59	9	117.05
225	Total IgM	64	10	18.58
226	Total IgG	22	4	0.86
226	Total IgM	22	4	0.32
227	Total IgG	50	8	212.13
227	Total IgG	65	10	204.7
227	Total IgM	50	8	132.26
227	Total IgM	65	10	42.13
228	Total IgG	31	5	121.34
228	Total IgM	31	5	378.17
229	Total IgG	41	6	116.4
229	Total IgM	41	6	62.79
230	Total IgG	31	5	73.84
230	Total IgG	46	7	82.96
230	Total IgG	54	8	93.15
230	Total IgG	56	8	213.11
230	Total IgG	58	9	95.6
230	Total IgM	31	5	57.69
230	Total IgM	46	7	5.23
230	Total IgM	54	8	4.06
230	Total IgM	56	8	3.83
230	Total IgM	58	9	3.33
231	Total IgG	40	6	61.64
231	Total IgM	40	6	48.03
232	Total IgG	40	6	142.09
232	Total IgM	40	6	3.69
233	Total IgG	42	6	16.48
233	Total IgM	42	6	1.21
234	Total IgG	41	6	138.02
234	Total IgG	54	8	64.21
234	Total IgM	41	6	27.61
234	Total IgM	54	8	23.94
235	Total IgG	32	5	51.72
235	Total IgM	32	5	77.47
236	Total IgG	35	5	100.62
236	Total IgG	40	6	106.5
236	Total IgM	35	5	254.03
236	Total IgM	40	6	212.91
237	Total IgG	35	5	105.28
237	Total IgM	35	5	11.3
238	Total IgG	42	6	200.04
238	Total IgG	56	8	81.07
238	Total IgM	42	6	107.88
238	Total IgM	56	8	10.74
239	Total IgG	29	5	63.52
239	Total IgG	39	6	3.87
239	Total IgM	29	5	30.12
239	Total IgM	39	6	0.96
240	Total IgG	52	8	102.17
240	Total IgG	67	10	48.53
240	Total IgG	71	11	40.6
240	Total IgM	52	8	1.38
240	Total IgM	67	10	0.97
240	Total IgM	71	11	0.42
241	Total IgG	44	7	205.41
241	Total IgG	70	10	103.16
241	Total IgM	44	7	24.37
241	Total IgM	70	10	4.28
242	Total IgG	30	5	174.71
242	Total IgM	30	5	2.69
243	Total IgG	15	3	14.52
243	Total IgM	15	3	0.96
244	Total IgG	45	7	99.86
244	Total IgM	45	7	9.885
245	Total IgG	39	6	207.03
245	Total IgM	39	6	80.17
246	Total IgG	33	5	170.53
246	Total IgG	37	6	200.92
246	Total IgG	42	6	208.99
246	Total IgM	33	5	653.22
246	Total IgM	37	6	639.48
246	Total IgM	42	6	588.37
247	Total IgG	52	8	184.99
247	Total IgM	52	8	21.09
248	Total IgG	31	5	154.44
248	Total IgM	31	5	87.23
249	Total IgG	32	5	193.76
249	Total IgM	32	5	29.79
250	Total IgG	34	5	192.95
250	Total IgG	57	9	253.48
250	Total IgM	34	5	34.76
250	Total IgM	57	9	9.37
251	Total IgG	40	6	202.4
251	Total IgM	40	6	69.66
252	Total IgG	37	6	98.47
252	Total IgM	37	6	14.96
253	Total IgG	40	6	178.66
253	Total IgM	40	6	20.07
254	Total IgG	61	9	61.78
254	Total IgM	61	9	54.81
255	Total IgG	26	4	105.71
255	Total IgM	26	4	11.09
256	Total IgG	57	9	86.11
256	Total IgM	57	9	6.54
257	Total IgG	27	4	57.97
257	Total IgM	27	4	304.53
258	Total IgG	46	7	0.88
258	Total IgG	56	8	0.84
258	Total IgG	57	9	56.52
258	Total IgM	46	7	1.09
258	Total IgM	56	8	0.94
258	Total IgM	57	9	21.21
259	Total IgG	47	7	180.7
259	Total IgM	47	7	26.9
260	Total IgG	16	3	136.75
260	Total IgM	16	3	12.61
261	Total IgG	51	8	155.93
261	Total IgM	51	8	214.53
262	Total IgG	35	5	136.99
262	Total IgM	35	5	19.75
263	Total IgG	42	6	79.72
263	Total IgM	42	6	161.57
264	Total IgG	41	6	144.92
264	Total IgM	41	6	29.06
265	Total IgG	26	4	26.55
265	Total IgM	26	4	7.77
266	Total IgG	40	6	183.28
266	Total IgM	40	6	81.59
267	Total IgG	19	3	94.63
267	Total IgM	19	3	36.8
268	Total IgG	42	6	178.52
268	Total IgM	42	6	138.55
269	Total IgG	42	6	118.43
269	Total IgM	42	6	96.8
270	Total IgG	29	5	159.28
270	Total IgM	29	5	159.1
271	Total IgG	34	5	195.88
271	Total IgG	43	7	204.2
271	Total IgG	49	7	94.28
271	Total IgG	51	8	80.33
271	Total IgG	54	8	86.28
271	Total IgM	34	5	46.18
271	Total IgM	43	7	46.21
271	Total IgM	49	7	36.13
271	Total IgM	51	8	12.77
271	Total IgM	54	8	12.3
272	Total IgG	19	3	32.63
272	Total IgM	19	3	2.58
273	Total IgG	20	3	131.68
273	Total IgM	20	3	137.16
274	Total IgG	21	3	129.66
274	Total IgM	21	3	24.41
275	Total IgG	45	7	58.64
275	Total IgM	45	7	16.34
276	Total IgG	38	6	76.71
276	Total IgM	38	6	14.54
277	Total IgG	22	4	5.59
277	Total IgM	22	4	0.5
278	Total IgG	14	2	41.01
278	Total IgM	14	2	1.27
279	Total IgG	34	5	89.1
279	Total IgM	34	5	228.99
280	Total IgG	47	7	69.1
280	Total IgM	47	7	30.43
281	Total IgG	28	4	160.65
281	Total IgG	32	5	180.71
281	Total IgM	28	4	16.06
281	Total IgM	32	5	28.4
282	Total IgG	33	5	114.1
282	Total IgM	33	5	3.76
283	Total IgG	27	4	211.57
283	Total IgM	27	4	100.06
284	Total IgG	31	5	227.97
284	Total IgM	31	5	28.47
285	Total IgG	42	6	174.83
285	Total IgM	42	6	111.06
286	Total IgG	39	6	123.9
286	Total IgM	39	6	155.17
287	Total IgG	40	6	102.29
287	Total IgM	40	6	37.33
288	Total IgG	20	3	179.89
288	Total IgG	28	4	189.31
288	Total IgM	20	3	3.18
288	Total IgM	28	4	2.25
289	Total IgG	NA	NA	173.32
289	Total IgM	NA	NA	67.4
290	Total IgG	42	6	174.59
290	Total IgG	54	8	175.91
290	Total IgM	42	6	66.88
290	Total IgM	54	8	56.6
291	Total IgG	37	6	171.26
291	Total IgM	37	6	116.41
292	Total IgG	24	4	142.92
292	Total IgG	30	5	151.38
292	Total IgM	24	4	255.3
292	Total IgM	30	5	226.74
293	Total IgG	48	7	119.78
293	Total IgM	48	7	7.83
294	Total IgG	35	5	105.65
294	Total IgM	35	5	48.25
295	Total IgG	32	5	61.41
295	Total IgM	32	5	6.82
296	Total IgG	32	5	144.06
296	Total IgM	32	5	36.02
297	Total IgG	36	6	73.46
297	Total IgM	36	6	12.15
298	Total IgG	42	6	92.19
298	Total IgM	42	6	94.16
299	Total IgG	38	6	150.63
299	Total IgM	38	6	114.67
300	Total IgG	22	4	163.23
300	Total IgM	22	4	273.05
301	Total IgG	25	4	1.11
301	Total IgG	26	4	0.92
301	Total IgM	25	4	0.67
301	Total IgM	26	4	0.66
302	Total IgG	34	5	118.56
302	Total IgM	34	5	45.45
303	Total IgG	41	6	81.53
303	Total IgM	41	6	8.17
304	Total IgG	34	5	147.05
304	Total IgM	34	5	326.36
305	Total IgG	34	5	168.26
305	Total IgM	34	5	19.29
306	Total IgG	36	6	81.8
306	Total IgG	48	7	162.98
306	Total IgM	36	6	32.51
306	Total IgM	48	7	95.44
307	Total IgG	41	6	183.62
307	Total IgM	41	6	50.05
308	Total IgG	39	6	185.31
308	Total IgM	39	6	25.69
309	Total IgG	32	5	117.39
309	Total IgG	40	6	150.87
309	Total IgM	32	5	117.06
309	Total IgM	40	6	98.94
310	Total IgG	36	6	120.2
310	Total IgG	45	7	125.21
310	Total IgG	51	8	38.31
310	Total IgG	55	8	32.66
310	Total IgM	36	6	158.04
310	Total IgM	45	7	136.06
310	Total IgM	51	8	120.37
310	Total IgM	55	8	35.22
311	Total IgG	43	7	163.38
311	Total IgM	43	7	105.83
312	Total IgG	39	6	100.98
312	Total IgM	39	6	2.46
313	Total IgG	20	3	51.06
313	Total IgM	20	3	5.77
314	Total IgG	29	5	171.02
314	Total IgM	29	5	128.25
315	Total IgG	41	6	148.72
315	Total IgG	46	7	146.55
315	Total IgM	46	7	134.19
316	Total IgG	27	4	186
316	Total IgG	33	5	90.99
316	Total IgG	37	6	79.57
316	Total IgM	27	4	63.93
316	Total IgM	33	5	84.68
316	Total IgM	37	6	18.85
317	Total IgG	34	5	112.81
317	Total IgM	34	5	52.09
318	Total IgG	20	3	0.9
318	Total IgM	20	3	2.13
319	Total IgG	41	6	184.03
319	Total IgG	42	6	184.5
319	Total IgM	41	6	99
319	Total IgM	42	6	90.81
320	Total IgG	13	2	140.17
320	Total IgM	13	2	80.13
321	Total IgG	31	5	124.55
321	Total IgM	31	5	306.7
322	Total IgG	46	7	225
322	Total IgM	46	7	4.19
323	Total IgG	38	6	94.15
323	Total IgM	38	6	3.84
324	Total IgG	46	7	55.43
324	Total IgG	50	8	53.11
324	Total IgG	54	8	26.11
324	Total IgM	46	7	233.86
324	Total IgM	50	8	211.23
324	Total IgM	54	8	94.8
325	Total IgG	37	6	155.75
325	Total IgM	37	6	72.8
326	Total IgG	34	5	147.42
326	Total IgM	34	5	53.43
327	Total IgG	37	6	173.12
327	Total IgM	37	6	73.53
328	Total IgG	41	6	201.21
328	Total IgM	41	6	59.78
329	Total IgG	47	7	170.88
329	Total IgM	47	7	171.86
330	Total IgG	19	3	79.22
330	Total IgM	19	3	3.76
331	Total IgG	46	7	207.84
331	Total IgM	46	7	65.33
332	Total IgG	46	7	205.02
332	Total IgM	46	7	74.81
333	Total IgG	16	3	2.7
333	Total IgM	16	3	0.52
334	Total IgG	41	6	22.61
334	Total IgM	41	6	1.53
335	Total IgG	14	2	154.94
335	Total IgG	16	3	160.75
335	Total IgM	14	2	73.23
335	Total IgM	16	3	73.15
336	Total IgG	36	6	172.61
337	Total IgG	45	7	64.77
337	Total IgM	45	7	42.47
338	Total IgG	19	3	1.18
338	Total IgG	20	3	2.13
338	Total IgG	22	4	2.6
338	Total IgM	19	3	0.94
338	Total IgM	22	4	1.78
339	Total IgG	NA	NA	97.86
339	Total IgM	NA	NA	24.12
340	Total IgG	35	5	74.38
340	Total IgM	35	5	51.24
341	Total IgG	35	5	81.75
341	Total IgM	35	5	39.6
342	Total IgG	36	6	44.26
342	Total IgG	47	7	76.31
342	Total IgM	36	6	92.6
342	Total IgM	47	7	14.8
343	Total IgG	33	5	177.32
343	Total IgG	43	7	194.48
343	Total IgM	33	5	18.02
343	Total IgM	43	7	11.65
344	Total IgG	41	6	169.45
344	Total IgG	46	7	200.37
344	Total IgG	52	8	213.78
344	Total IgG	55	8	185.97
344	Total IgG	58	9	66.16
344	Total IgG	64	10	220.25
344	Total IgM	41	6	29.96
344	Total IgM	46	7	28.37
344	Total IgM	52	8	39.02
344	Total IgM	55	8	55.28
344	Total IgM	58	9	29.72
344	Total IgM	64	10	11.4
345	Total IgG	19	3	52.8
345	Total IgG	24	4	63.55
345	Total IgM	19	3	2110.32
345	Total IgM	24	4	1928.5
346	Total IgG	26	4	143.83
346	Total IgG	27	4	144.68
346	Total IgM	26	4	70.64
346	Total IgM	27	4	79.5
347	Total IgG	35	5	188.44
347	Total IgM	35	5	3.05
348	Total IgG	37	6	135.96
348	Total IgM	37	6	139.78
349	Total IgG	46	7	196.66
349	Total IgM	46	7	22.91
350	Total IgG	51	8	195.61
350	Total IgM	51	8	28.14
351	Total IgG	16	3	2
351	Total IgM	16	3	5.51
352	Total IgG	41	6	150.78
352	Total IgM	41	6	23.12
353	Total IgG	41	6	172.58
353	Total IgM	41	6	13.75
354	Total IgG	54	8	178.42
354	Total IgG	62	9	86.72
354	Total IgG	76	11	96.54
354	Total IgM	54	8	49.58
354	Total IgM	62	9	51.29
354	Total IgM	76	11	8.41
355	Total IgG	51	8	183.11
355	Total IgG	64	10	76.98
355	Total IgG	77	11	66.78
355	Total IgM	51	8	4.61
355	Total IgM	64	10	1.42
355	Total IgM	77	11	1.22
356	Total IgG	43	7	84.84
356	Total IgM	43	7	15.6
357	Total IgG	45	7	162.52
357	Total IgG	66	10	82.56
357	Total IgM	45	7	38.56
357	Total IgM	66	10	3.66
358	Total IgG	46	7	191.1
358	Total IgM	46	7	21.76
359	Total IgG	28	4	75.61
359	Total IgM	28	4	95.45
360	Total IgG	29	5	174.71
360	Total IgG	43	7	154.07
360	Total IgM	29	5	105.87
360	Total IgM	43	7	56.79
361	Total IgG	32	5	127.28
361	Total IgM	32	5	44.83
362	Total IgG	25	4	152.25
362	Total IgM	25	4	11.16
363	Total IgG	40	6	183.86
363	Total IgG	58	9	60.85
363	Total IgM	40	6	399.31
363	Total IgM	58	9	240.39
364	Total IgG	46	7	169.58
364	Total IgM	46	7	49.91
365	Total IgG	32	5	156.02
366	Total IgG	41	6	122.17
366	Total IgG	47	7	114.43
366	Total IgM	41	6	377.44
366	Total IgM	47	7	282.99
367	Total IgG	37	6	94.61
367	Total IgM	37	6	15.61
368	Total IgG	31	5	91.92
368	Total IgM	31	5	19.01
369	Total IgG	45	7	210.99
369	Total IgM	45	7	126.17
370	Total IgG	30	5	154.3
370	Total IgM	30	5	128.27
371	Total IgG	40	6	136.97
371	Total IgG	46	7	143.38
371	Total IgG	51	8	147.48
371	Total IgM	40	6	406.45
371	Total IgM	46	7	285.76
371	Total IgM	51	8	179.73
372	Total IgG	50	8	212.32
372	Total IgG	55	8	225.88
372	Total IgM	50	8	26.07
372	Total IgM	55	8	23.89
373	Total IgG	52	8	128.1
373	Total IgM	52	8	102.93
374	Total IgG	41	6	138.27
374	Total IgG	48	7	123.07
374	Total IgM	41	6	31.64
374	Total IgM	48	7	34.98
375	Total IgG	41	6	188.31
375	Total IgM	41	6	18.6
376	Total IgG	39	6	200.13
376	Total IgM	39	6	82.08
377	Total IgG	42	6	151.43
377	Total IgM	42	6	16.76
378	Total IgG	44	7	153.21
378	Total IgM	44	7	111.48
379	Total IgG	46	7	182.04
379	Total IgG	55	8	177.88
379	Total IgM	46	7	77.42
379	Total IgM	55	8	51.29
380	Total IgG	46	7	163.15
380	Total IgM	46	7	49.91
381	Total IgG	40	6	160.87
381	Total IgM	40	6	111.67
382	Total IgG	56	8	157.89
382	Total IgM	56	8	49.34
383	Total IgG	46	7	113.93
383	Total IgM	46	7	410.62
384	Total IgG	42	6	134.15
384	Total IgG	47	7	149.71
384	Total IgG	55	8	162.31
384	Total IgG	62	9	60.59
384	Total IgM	42	6	648.37
384	Total IgM	47	7	557.74
384	Total IgM	55	8	443.64
384	Total IgM	62	9	166.73
385	Total IgG	45	7	163.07
385	Total IgM	45	7	72.09
386	Total IgG	41	6	158.06
386	Total IgM	41	6	66.89
387	Total IgG	30	5	146.2
387	Total IgM	30	5	106.69
388	Total IgG	40	6	130.7
388	Total IgM	40	6	4.63
389	Total IgG	44	7	56.79
389	Total IgM	44	7	5.22
390	Total IgG	39	6	201.67
390	Total IgM	39	6	51.59
391	Total IgG	20	3	179.99
391	Total IgG	25	4	184.24
391	Total IgG	30	5	199.05
391	Total IgG	37	6	211.61
391	Total IgG	39	6	76.03
391	Total IgG	47	7	107.04
391	Total IgG	49	7	106.53
391	Total IgM	20	3	104.85
391	Total IgM	25	4	75.85
391	Total IgM	30	5	84.6
391	Total IgM	37	6	74.34
391	Total IgM	39	6	22.69
391	Total IgM	47	7	16.85
391	Total IgM	49	7	13.31
392	Total IgG	46	7	153.61
392	Total IgM	46	7	32.42
393	Total IgG	27	4	71.99
393	Total IgM	27	4	10.56
394	Total IgG	37	6	36.07
394	Total IgM	37	6	373.29
395	Total IgG	43	7	102.11
395	Total IgM	43	7	40.92
396	Total IgG	38	6	1.99
396	Total IgM	38	6	2.09
397	Total IgG	36	6	167.55
397	Total IgG	39	6	208.64
397	Total IgM	36	6	92.06
397	Total IgM	39	6	68.7
398	Total IgG	18	3	176.3
398	Total IgM	18	3	41.54
399	Total IgG	15	3	62.46
399	Total IgM	15	3	1.11
400	Total IgG	20	3	137.23
400	Total IgM	20	3	19.63
401	Total IgG	22	4	73.84
401	Total IgM	22	4	57.69
402	Total IgG	44	7	146.78
402	Total IgM	44	7	18.23
403	Total IgG	40	6	123.95
403	Total IgM	40	6	148.47
404	Total IgG	13	2	133.26
404	Total IgM	13	2	99.83
405	Total IgG	34	5	121.8
405	Total IgM	34	5	80.55
406	Total IgG	35	5	155
406	Total IgM	35	5	125.19
407	Total IgG	37	6	191.76
407	Total IgM	37	6	16.87
408	Total IgG	40	6	154.27
408	Total IgM	40	6	51.24
409	Total IgG	44	7	142.47
409	Total IgM	44	7	8.52
410	Total IgG	39	6	84.55
410	Total IgG	47	7	83.91
410	Total IgM	39	6	526.45
410	Total IgM	47	7	425.7
411	Total IgG	45	7	164.81
411	Total IgG	46	7	202.05
411	Total IgM	45	7	72.45
411	Total IgM	46	7	80.72
412	Total IgG	35	5	135.62
412	Total IgM	35	5	51.43
413	Total IgG	NA	NA	120.23
413	Total IgM	NA	NA	52.61
414	Total IgG	24	4	183.81
414	Total IgM	24	4	30.54
415	Total IgG	29	5	155.24
415	Total IgM	29	5	61.78
416	Total IgG	22	4	155.54
416	Total IgM	22	4	13.39
417	Total IgG	40	6	154.4
417	Total IgM	40	6	3.35
418	Total IgG	64	10	103.35
418	Total IgM	64	10	17
419	Total IgG	10	2	4.69
419	Total IgG	22	4	4.51
419	Total IgM	10	2	1.77
419	Total IgM	22	4	1.38
420	Total IgG	33	5	77.96
420	Total IgG	40	6	155.67
420	Total IgG	51	8	73.1
420	Total IgG	57	9	74.31
420	Total IgM	33	5	5.98
420	Total IgM	40	6	6.53
420	Total IgM	51	8	4.03
420	Total IgM	57	9	1.73
421	Total IgG	43	7	16.46
421	Total IgG	44	7	35.39
421	Total IgG	52	8	100.17
421	Total IgG	59	9	64.03
421	Total IgG	63	9	38.08
421	Total IgM	43	7	3.51
421	Total IgM	44	7	4.64
421	Total IgM	52	8	40.3
421	Total IgM	59	9	14.08
421	Total IgM	63	9	5.09
422	Total IgG	38	6	201.94
422	Total IgM	38	6	20.79
423	Total IgG	34	5	162.77
423	Total IgM	34	5	407.16
424	Total IgG	34	5	194.48
424	Total IgM	34	5	16.05
425	Total IgG	39	6	194.82
425	Total IgM	39	6	108.85
426	Total IgG	25	4	136.77
426	Total IgM	25	4	23
427	Total IgG	40	6	125.69
427	Total IgM	40	6	46.72
428	Total IgG	23	4	202.63
428	Total IgM	23	4	18.56
429	Total IgG	15	3	2.59
429	Total IgM	15	3	0.39
430	Total IgG	17	3	2.57
430	Total IgM	17	3	4.19
431	Total IgG	45	7	169.28
431	Total IgM	45	7	22.6
432	Total IgG	44	7	210.34
432	Total IgM	44	7	52.78
433	Total IgG	44	7	51.39
433	Total IgM	44	7	18.72
434	Total IgG	44	7	159.71
434	Total IgM	44	7	6.82
435	Total IgG	43	7	184.47
435	Total IgM	43	7	43.84
436	Total IgG	45	7	150.25
436	Total IgM	45	7	22.11
437	Total IgG	17	3	184.57
437	Total IgM	17	3	79.17
438	Total IgG	26	4	35.56
438	Total IgM	26	4	63.2
439	Total IgG	50	8	172.05
439	Total IgM	50	8	133.5
440	Total IgG	39	6	175.09
440	Total IgM	39	6	7.68
441	Total IgG	42	6	79.43
441	Total IgM	42	6	24.91
442	Total IgG	24	4	62.7
442	Total IgM	24	4	13.99
443	Total IgG	20	3	1.34
443	Total IgM	20	3	0.56
444	Total IgG	34	5	91.42
444	Total IgG	44	7	84.2
444	Total IgM	34	5	3.92
444	Total IgM	44	7	5.17
445	Total IgG	39	6	174.19
445	Total IgM	39	6	18.6
446	Total IgG	40	6	63.22
446	Total IgM	40	6	39.78
447	Total IgG	35	5	148.16
447	Total IgM	35	5	207.58
448	Total IgG	20	3	72.89
448	Total IgM	20	3	16.33
449	Total IgG	21	3	67.565
449	Total IgM	21	3	25.57
450	Total IgG	39	6	145.15
450	Total IgM	39	6	131.05
451	Total IgG	30	5	88.82
451	Total IgM	30	5	9.54
452	Total IgG	42	6	2.4
452	Total IgM	42	6	1.48
453	Total IgG	2	1	NA
453	Total IgM	2	1	NA
454	Total IgG	37	6	193.51
454	Total IgM	37	6	114.93
455	Total IgG	33	5	16.87
455	Total IgM	33	5	2.07
456	Total IgG	43	7	154.24
456	Total IgM	43	7	41.35
457	Total IgG	38	6	3.77
457	Total IgM	38	6	0.99
458	Total IgG	37	6	64.52
458	Total IgG	38	6	68.36
458	Total IgM	37	6	23.19
458	Total IgM	38	6	18.27
459	Total IgG	42	6	155.26
459	Total IgM	42	6	9.24
460	Total IgG	42	6	106.38
461	Total IgG	39	6	136.48
461	Total IgM	39	6	34.15
462	Total IgG	55	8	185
462	Total IgM	55	8	5.2
463	Total IgG	44	7	167.55
463	Total IgM	44	7	256.58
464	Total IgG	9	2	153.14
464	Total IgM	9	2	100.33
465	Total IgG	14	2	58.01
465	Total IgM	14	2	20.16
466	Total IgG	26	4	0.56
466	Total IgM	26	4	4.65
467	Total IgG	38	6	0.86
467	Total IgM	38	6	0.39
468	Total IgG	10	2	58.52
468	Total IgM	10	2	40.38
469	Total IgG	37	6	152.99
469	Total IgM	37	6	41.91
470	Total IgG	10	2	1.2
470	Total IgM	10	2	5.03
471	Total IgG	47	7	180.45
471	Total IgM	47	7	6.69
472	Total IgG	41	6	186.46
472	Total IgM	41	6	36.64
473	Total IgG	38	6	2
473	Total IgM	38	6	1.6
474	Total IgG	14	2	4.69
474	Total IgM	14	2	1.88
475	Total IgG	39	6	152.69
475	Total IgM	39	6	18.23
476	Total IgG	41	6	85.56
476	Total IgM	41	6	22.32
477	Total IgG	31	5	1.4
477	Total IgM	31	5	2.98
478	Total IgG	36	6	79.82
478	Total IgG	37	6	168.72
478	Total IgM	36	6	78.35
478	Total IgM	37	6	136.32
479	Total IgG	31	5	74.06
479	Total IgM	31	5	89.3
480	Total IgG	42	6	122.48
480	Total IgM	42	6	42.49
481	Total IgG	37	6	2.23
481	Total IgG	39	6	2.44
481	Total IgM	37	6	1
481	Total IgM	39	6	1.16
482	Total IgG	41	6	60.4
482	Total IgM	41	6	112.04
483	Total IgG	43	7	231.45
483	Total IgM	43	7	12.62
484	Total IgG	37	6	1.23
484	Total IgG	44	7	1.23
484	Total IgM	37	6	0.82
484	Total IgM	44	7	0.81
485	Total IgG	14	2	0.95
485	Total IgM	14	2	0.79
486	Total IgG	34	5	189.05
486	Total IgM	34	5	20.9
487	Total IgG	55	8	183.74
487	Total IgM	55	8	1356.52
488	Total IgG	26	4	78.29
488	Total IgM	26	4	2.37
489	Total IgG	36	6	5.02
489	Total IgM	36	6	6.67
490	Total IgG	38	6	67.17
490	Total IgM	38	6	37.18
491	Total IgG	41	6	86.37
491	Total IgM	41	6	44.09
492	Total IgG	41	6	76.76
492	Total IgM	41	6	7.54
493	Total IgG	NA	NA	0.79
493	Total IgM	NA	NA	6.47
494	Total IgG	42	6	216.98
494	Total IgG	51	8	231.03
494	Total IgM	42	6	21.48
494	Total IgM	51	8	20.46
495	Total IgG	51	8	91.48
495	Total IgG	52	8	189.94
495	Total IgG	58	9	209.99
495	Total IgM	51	8	17.57
495	Total IgM	52	8	42.9
495	Total IgM	58	9	50.61
496	Total IgG	36	6	175.37
496	Total IgM	36	6	5.24
497	Total IgG	35	5	147.95
497	Total IgG	42	6	155.44
497	Total IgM	35	5	65.89
497	Total IgM	42	6	47.16
498	Total IgG	31	5	3.8
498	Total IgM	31	5	0.6
499	Total IgG	36	6	0.52
499	Total IgM	36	6	1.11
500	Total IgG	41	6	177.71
500	Total IgG	46	7	180.06
500	Total IgM	41	6	22.71
500	Total IgM	46	7	29.75
501	Total IgG	35	5	144.93
501	Total IgM	35	5	62.56
502	Total IgG	42	6	152.08
502	Total IgM	42	6	59.77
503	Total IgG	38	6	112.62
503	Total IgM	38	6	93.6
504	Total IgG	42	6	157.42
504	Total IgM	42	6	120.59
505	Total IgG	37	6	142.2
505	Total IgM	37	6	30.54
506	Total IgG	22	4	195.2
506	Total IgM	22	4	13.62
507	Total IgG	46	7	162.71
507	Total IgM	46	7	18.95
508	Total IgG	25	4	196.23
508	Total IgG	33	5	99.99
508	Total IgG	39	6	90.46
508	Total IgG	40	6	95.85
508	Total IgG	41	6	101.03
508	Total IgG	42	6	98.85
508	Total IgG	53	8	103.95
508	Total IgM	25	4	9.51
508	Total IgM	33	5	2.08
508	Total IgM	39	6	2.35
508	Total IgM	40	6	1.76
508	Total IgM	41	6	2.72
508	Total IgM	42	6	2.53
508	Total IgM	53	8	1.7
509	Total IgG	26	4	71.73
509	Total IgM	26	4	6.61
510	Total IgG	29	5	133.795
510	Total IgM	29	5	53.06
511	Total IgG	21	3	97.23
511	Total IgG	27	4	113.58
511	Total IgM	21	3	78.64
511	Total IgM	27	4	54.79
512	Total IgG	22	4	6.7
512	Total IgM	22	4	1.4
513	Total IgG	12	2	128.73
513	Total IgM	12	2	164.14
514	Total IgG	36	6	217.49
514	Total IgM	36	6	42.42
515	Total IgG	25	4	125.93
515	Total IgG	36	6	146.86
515	Total IgG	50	8	179.9
515	Total IgG	53	8	79.3
515	Total IgM	25	4	60.83
515	Total IgM	36	6	53.99
515	Total IgM	50	8	19.91
515	Total IgM	53	8	14.79
516	Total IgG	39	6	186.21
516	Total IgM	39	6	19.83
517	Total IgG	33	5	181.23
517	Total IgG	40	6	197.13
517	Total IgM	33	5	50.6
517	Total IgM	40	6	44.14
518	Total IgG	25	4	177.71
518	Total IgM	25	4	43.81
519	Total IgG	21	3	108.69
519	Total IgM	21	3	66.74
520	Total IgG	24	4	163.94
520	Total IgG	26	4	147.81
520	Total IgG	27	4	175.26
520	Total IgG	33	5	75.24
520	Total IgM	24	4	45.19
520	Total IgM	26	4	73.57
520	Total IgM	27	4	67.52
520	Total IgM	33	5	69.46
521	Total IgG	32	5	165.14
521	Total IgM	32	5	121.63
522	Total IgG	11	2	1.08
522	Total IgM	11	2	1.39
523	Total IgG	14	2	4
523	Total IgM	14	2	1.6
524	Total IgG	17	3	156.89
524	Total IgG	26	4	181.31
524	Total IgM	17	3	151.15
524	Total IgM	26	4	143.16
525	Total IgG	41	6	163.31
525	Total IgM	41	6	49.02
526	Total IgG	35	5	152.29
526	Total IgM	35	5	20.41
527	Total IgG	25	4	190.44
527	Total IgM	25	4	40.08
528	Total IgG	40	6	128.43
528	Total IgM	40	6	9.95
529	Total IgG	41	6	211.23
529	Total IgM	41	6	11.24
530	Total IgG	35	5	224.19
530	Total IgM	35	5	37.81
531	Total IgG	39	6	101.5
531	Total IgM	39	6	9.86
532	Total IgG	41	6	180.63
532	Total IgM	41	6	2.44
533	Total IgG	51	8	121.08
533	Total IgM	51	8	3.67
534	Total IgG	39	6	95.21
534	Total IgM	39	6	14.52
535	Total IgG	39	6	79.02
535	Total IgM	39	6	72.7
536	Total IgG	39	6	64.08
536	Total IgM	39	6	73.32
537	Total IgG	41	6	117.4
537	Total IgM	41	6	12.71
538	Total IgG	40	6	140.12
538	Total IgM	40	6	61.54
539	Total IgG	34	5	78.37
539	Total IgM	34	5	30.65
540	Total IgG	41	6	111.97
540	Total IgM	41	6	47.31
541	Total IgG	19	3	163.44
541	Total IgM	19	3	9.46
542	Total IgG	41	6	182.28
542	Total IgM	41	6	34.08
543	Total IgG	36	6	233.55
543	Total IgM	36	6	23.25
544	Total IgG	41	6	214.75
544	Total IgM	41	6	26.23
545	Total IgG	41	6	189.43
545	Total IgG	49	7	183.92
545	Total IgM	41	6	70.38
545	Total IgM	49	7	66.32
546	Total IgG	45	7	182.84
546	Total IgM	45	7	17.64
547	Total IgG	35	5	148.36
547	Total IgM	35	5	46.14
548	Total IgG	26	4	153.04
548	Total IgM	26	4	47.74
549	Total IgG	32	5	165.96
549	Total IgM	32	5	89.79
550	Total IgG	53	8	190.58
550	Total IgM	53	8	4.05
551	Total IgG	37	6	129.18
551	Total IgM	37	6	102.53
552	Total IgG	12	2	1.49
552	Total IgM	12	2	2.46
553	Total IgG	55	8	143.87
553	Total IgM	55	8	68.77
554	Total IgG	18	3	20.81
554	Total IgG	28	4	19.22
554	Total IgG	38	6	7.97
554	Total IgG	41	6	18.68
554	Total IgM	18	3	1.28
554	Total IgM	28	4	2.13
554	Total IgM	38	6	0.89
554	Total IgM	41	6	0.62
555	Total IgG	18	3	98.09
555	Total IgG	27	4	133.57
555	Total IgM	18	3	259.34
555	Total IgM	27	4	169.37
556	Total IgG	41	6	192.54
556	Total IgM	41	6	60.79
557	Total IgG	36	6	145.22
557	Total IgM	36	6	39.1
558	Total IgG	21	3	146.72
559	Total IgG	36	6	186.4
559	Total IgM	36	6	43.7
560	Total IgG	41	6	189.62
560	Total IgG	55	8	202.7
560	Total IgM	41	6	23.62
560	Total IgM	55	8	12.85
561	Total IgG	36	6	176.38
561	Total IgM	36	6	25.65
562	Total IgG	10	2	1.94
562	Total IgG	18	3	2.53
562	Total IgM	10	2	0.8
562	Total IgM	18	3	0.75
563	Total IgG	32	5	150.34
563	Total IgM	32	5	320.74
564	Total IgG	39	6	166.98
564	Total IgG	45	7	174.27
564	Total IgM	39	6	125.35
564	Total IgM	45	7	89.94
565	Total IgG	35	5	181.2
565	Total IgG	48	7	67
565	Total IgM	35	5	22.91
565	Total IgM	48	7	5.71
566	Total IgG	35	5	206.1
566	Total IgM	35	5	8.1
567	Total IgG	27	4	184.54
567	Total IgM	27	4	52.32
568	Total IgG	41	6	197.08
568	Total IgG	42	6	206.78
568	Total IgM	41	6	123.01
568	Total IgM	42	6	127.81
569	Total IgG	37	6	2.24
569	Total IgM	37	6	0.22
570	Total IgG	14	2	0.95
570	Total IgG	18	3	1.41
570	Total IgM	14	2	0.45
570	Total IgM	18	3	0.41
571	Total IgG	32	5	45.62
571	Total IgG	41	6	192.92
571	Total IgM	32	5	36.25
571	Total IgM	41	6	9.54
572	Total IgG	34	5	73.32
572	Total IgG	49	7	55.57
572	Total IgM	34	5	40.95
572	Total IgM	49	7	23.38
573	Total IgG	25	4	101.53
573	Total IgG	31	5	186.53
573	Total IgM	25	4	2.78
573	Total IgM	31	5	3.64
574	Total IgG	6	1	99.79
574	Total IgM	6	1	2.47
575	Total IgG	16	3	21.81
575	Total IgM	16	3	1.16
576	Total IgG	67	10	107.07
576	Total IgG	76	11	234.82
576	Total IgM	67	10	6.77
576	Total IgM	76	11	38.66
577	Total IgG	55	8	205.63
577	Total IgM	55	8	20.04
578	Total IgG	9	2	80.02
578	Total IgG	20	3	170.86
578	Total IgM	9	2	33.46
578	Total IgM	20	3	47.76
579	Total IgG	22	4	119.35
579	Total IgM	22	4	6.22
580	Total IgG	37	6	93.64
580	Total IgM	37	6	10.7
581	Total IgG	48	7	190.34
581	Total IgM	48	7	10.33
582	Total IgG	52	8	193.76
582	Total IgM	52	8	74.45
583	Total IgG	25	4	27.49
583	Total IgG	30	5	23.01
583	Total IgM	25	4	1
583	Total IgM	30	5	1.04
584	Total IgG	9	2	45.63
584	Total IgM	9	2	36.5
585	Total IgG	36	6	71.09
585	Total IgM	36	6	23.78
586	Total IgG	43	7	231.29
586	Total IgG	60	9	61.96
586	Total IgM	43	7	9.39
586	Total IgM	60	9	2.55
587	Total IgG	37	6	35.175
587	Total IgG	43	7	12.65
587	Total IgM	37	6	58.96
587	Total IgM	43	7	0.36
588	Total IgG	13	2	219.29
588	Total IgM	13	2	2.78
589	Total IgG	32	5	59.44
589	Total IgG	46	7	93.16
589	Total IgG	50	8	206.78
589	Total IgM	32	5	84.48
589	Total IgM	46	7	6.87
589	Total IgM	50	8	12.94
590	Total IgG	42	6	167.71
590	Total IgM	42	6	302.34
591	Total IgG	45	7	3.38
591	Total IgM	45	7	0.62
592	Total IgG	47	7	87.23
592	Total IgG	62	9	48.93
592	Total IgM	47	7	56.23
592	Total IgM	62	9	15.57
593	Total IgG	43	7	143.51
593	Total IgM	43	7	25.36
594	Total IgG	14	2	172.66
594	Total IgM	14	2	78.87
595	Total IgG	19	3	132.75
595	Total IgM	19	3	45.08
596	Total IgG	47	7	93.11
596	Total IgG	65	10	208.7
596	Total IgM	47	7	9.5
596	Total IgM	65	10	7.7
597	Total IgG	44	7	142.08
597	Total IgM	44	7	95.78
598	Total IgG	30	5	205.87
598	Total IgM	30	5	122.72
599	Total IgG	47	7	80.17
599	Total IgM	47	7	2.47
600	Total IgG	52	8	228.98
600	Total IgM	52	8	77.58
601	Total IgG	42	6	154.22
601	Total IgM	42	6	132.95
602	Total IgG	40	6	64.36
602	Total IgG	51	8	21.82
602	Total IgG	55	8	54.07
602	Total IgG	56	8	22.48
602	Total IgG	61	9	46.01
602	Total IgG	64	10	20.21
602	Total IgG	70	10	18.29
602	Total IgM	40	6	4.86
602	Total IgM	51	8	1.54
602	Total IgM	55	8	11.46
602	Total IgM	56	8	6.73
602	Total IgM	61	9	1.93
602	Total IgM	64	10	1.49
602	Total IgM	70	10	1.32
603	Total IgG	63	9	114.74
603	Total IgG	72	11	63.64
603	Total IgG	83	12	44.36
603	Total IgG	87	13	90
603	Total IgM	63	9	133.13
603	Total IgM	72	11	45.46
603	Total IgM	83	12	19.48
603	Total IgM	87	13	18.9
604	Total IgG	47	7	86.59
604	Total IgM	47	7	17.55
605	Total IgG	34	5	136.73
605	Total IgM	34	5	47.31
606	Total IgG	46	7	54.05
606	Total IgG	55	8	90.66
606	Total IgG	61	9	57.51
606	Total IgG	64	10	113.38
606	Total IgM	46	7	17.35
606	Total IgM	55	8	77.96
606	Total IgM	61	9	23.75
606	Total IgM	64	10	57.91
607	Total IgG	39	6	83.36
607	Total IgG	60	9	60.98
607	Total IgM	39	6	4.2
607	Total IgM	60	9	3.67
608	Total IgG	45	7	93.61
608	Total IgG	61	9	218.87
608	Total IgM	45	7	56.76
608	Total IgM	61	9	90.79
609	Total IgG	47	7	83.19
609	Total IgG	68	10	86.99
609	Total IgM	47	7	10.29
609	Total IgM	68	10	2.14
610	Total IgG	27	4	76.68
610	Total IgM	27	4	7.29
611	Total IgG	37	6	77.3
611	Total IgM	37	6	1.94
612	Total IgG	37	6	99.79
612	Total IgG	51	8	69.85
612	Total IgM	37	6	2.47
612	Total IgM	51	8	7.99
613	Total IgG	55	8	190.6
613	Total IgG	70	10	84.77
613	Total IgG	71	11	87.66
613	Total IgM	55	8	34.75
613	Total IgM	70	10	4.78
613	Total IgM	71	11	6.79
614	Total IgG	49	7	108.17
614	Total IgM	49	7	40.03
615	Total IgG	41	6	137.83
615	Total IgM	41	6	32.95
616	Total IgG	33	5	84.27
616	Total IgM	33	5	1.95
617	Total IgG	40	6	93.22
617	Total IgM	40	6	8.92
618	Total IgG	33	5	113.82
618	Total IgG	34	5	112.05
618	Total IgG	54	8	54.13
618	Total IgM	33	5	8.05
618	Total IgM	54	8	5.66
619	Total IgG	47	7	58.36
619	Total IgG	59	9	181.53
619	Total IgG	60	9	161.3
619	Total IgM	47	7	63
619	Total IgM	59	9	119.05
619	Total IgM	60	9	109.86
620	Total IgG	42	6	74.98
620	Total IgG	54	8	170.76
620	Total IgG	55	8	138.91
620	Total IgG	69	10	77.49
620	Total IgM	42	6	36.7
620	Total IgM	54	8	55.28
620	Total IgM	55	8	53.61
620	Total IgM	69	10	8.47
621	Total IgG	38	6	185.84
621	Total IgG	52	8	91.97
621	Total IgM	38	6	79.02
621	Total IgM	52	8	22.94
622	Total IgG	37	6	76.36
622	Total IgM	37	6	72.69
623	Total IgG	39	6	175.43
623	Total IgM	39	6	28.76
624	Total IgG	59	9	33.34
624	Total IgM	59	9	108.31
625	Total IgG	42	6	56.23
625	Total IgM	42	6	36.9
626	Total IgG	30	5	82.62
626	Total IgG	36	6	177
626	Total IgM	30	5	5.07
626	Total IgM	36	6	7.7
627	Total IgG	39	6	138.88
627	Total IgM	39	6	45.13
628	Total IgG	43	7	181.69
628	Total IgG	49	7	196.94
628	Total IgM	43	7	56.33
628	Total IgM	49	7	49.38
629	Total IgG	38	6	137.4
629	Total IgM	38	6	2.14
630	Total IgG	39	6	43.03
630	Total IgG	50	8	144.77
630	Total IgG	65	10	57.62
630	Total IgM	39	6	51.31
630	Total IgM	50	8	10.87
630	Total IgM	65	10	3.55
631	Total IgG	38	6	161.86
631	Total IgM	38	6	15.39
632	Total IgG	22	4	94.63
632	Total IgG	30	5	216.21
632	Total IgG	39	6	81.97
632	Total IgM	22	4	36.8
632	Total IgM	30	5	63.11
632	Total IgM	39	6	61.03
633	Total IgG	32	5	83.27
633	Total IgM	32	5	22.39
634	Total IgG	42	6	58.91
634	Total IgM	42	6	15.1
635	Total IgG	38	6	227.78
635	Total IgM	38	6	77.75
636	Total IgG	NA	NA	78.49
636	Total IgM	NA	NA	158.2
637	Total IgG	39	6	152.36
637	Total IgG	52	8	58.65
637	Total IgG	55	8	53.51
637	Total IgG	64	10	62.98
637	Total IgM	39	6	285.16
637	Total IgM	52	8	80.21
637	Total IgM	55	8	148.63
637	Total IgM	64	10	48.64
638	Total IgG	43	7	220.26
638	Total IgM	43	7	36.79
639	Total IgG	39	6	163.65
639	Total IgG	44	7	156.15
639	Total IgG	48	7	167.65
639	Total IgG	54	8	83.26
639	Total IgM	39	6	190.63
639	Total IgM	44	7	202.27
639	Total IgM	48	7	172.02
639	Total IgM	54	8	138.33
640	Total IgG	34	5	100.98
640	Total IgG	35	5	23.41
640	Total IgG	45	7	36
640	Total IgM	34	5	2.46
640	Total IgM	35	5	1.25
640	Total IgM	45	7	1.2
641	Total IgG	37	6	70.83
641	Total IgG	59	9	50.58
641	Total IgM	37	6	20.41
641	Total IgM	59	9	37.43
642	Total IgG	36	6	79.95
642	Total IgM	36	6	5.31
643	Total IgG	33	5	158.44
643	Total IgG	40	6	180.26
643	Total IgG	45	7	194.83
643	Total IgG	50	8	64.44
643	Total IgM	33	5	10.33
643	Total IgM	40	6	28.73
643	Total IgM	45	7	44.55
643	Total IgM	50	8	33.55
644	Total IgG	32	5	77.47
644	Total IgM	32	5	12.96
645	Total IgG	35	5	155.34
645	Total IgM	35	5	256.79
646	Total IgG	39	6	92.09
646	Total IgM	39	6	8.15
647	Total IgG	37	6	93.22
647	Total IgG	55	8	191.24
647	Total IgG	60	9	61.57
647	Total IgM	37	6	8.92
647	Total IgM	55	8	118.69
647	Total IgM	60	9	45.83
648	Total IgG	38	6	153.53
648	Total IgM	38	6	46.28
649	Total IgG	27	4	75.35
649	Total IgM	27	4	23.06
650	Total IgG	34	5	142.68
650	Total IgM	34	5	125.25
651	Total IgG	49	7	138.04
651	Total IgM	49	7	69.7
652	Total IgG	15	3	84.47
652	Total IgM	15	3	59.41
653	Total IgG	39	6	179.77
653	Total IgM	39	6	7.75
654	Total IgG	37	6	102.9
654	Total IgM	37	6	6.17
655	Total IgG	54	8	123.03
655	Total IgG	66	10	107.35
655	Total IgM	54	8	11.75
655	Total IgM	66	10	5.73
656	Total IgG	42	6	92.55
656	Total IgG	55	8	178.6
656	Total IgM	42	6	46.96
[truncated: 4,106 more rows]

## Sheet: Figure 1b
PatientID	Antibody	Test_to_Onset (Day)	Antibody Level
880	Total IgG	5	2.11
880	Total IgG	6	1.78
880	Total IgG	15	142.18
880	Total IgG	20	185.56
880	Total IgG	30	185.86
880	Total IgG	31	60.51
880	Total IgG	35	93.8
880	Total IgG	36	66.11
880	Total IgM	5	1.11
880	Total IgM	6	1.04
880	Total IgM	15	143.6
880	Total IgM	20	119.69
880	Total IgM	30	15.37
880	Total IgM	31	14.42
880	Total IgM	35	8.83
880	Total IgM	36	8.01
1096	Total IgG	10	44.67
1096	Total IgG	12	18.09
1096	Total IgG	14	24.56
1096	Total IgG	16	21.46
1096	Total IgG	19	18.83
1096	Total IgM	10	1.48
1096	Total IgM	12	0.73
1096	Total IgM	14	2.87
1096	Total IgM	16	2.32
1096	Total IgM	19	2.64
1446	Total IgG	8	212.59
1446	Total IgG	11	205.41
1446	Total IgG	18	86.87
1446	Total IgG	19	88.51
1446	Total IgG	26	100.89
1446	Total IgM	8	10.73
1446	Total IgM	11	23.93
1446	Total IgM	18	1.85
1446	Total IgM	19	1.77
1446	Total IgM	26	1.83
1548	Total IgG	8	49.07
1548	Total IgG	18	63.75
1548	Total IgG	27	76.74
1548	Total IgG	30	79.7
1548	Total IgM	8	17.07
1548	Total IgM	18	7.28
1548	Total IgM	27	5.8
1548	Total IgM	30	5.15
1617	Total IgG	5	2.07
1617	Total IgG	8	0.76
1617	Total IgG	10	0.9
1617	Total IgG	12	0.87
1617	Total IgG	14	0.85
1617	Total IgM	5	22.18
1617	Total IgM	8	9.52
1617	Total IgM	10	21.03
1617	Total IgM	12	18.56
1617	Total IgM	14	8.97
1718	Total IgG	12	50.77
1718	Total IgG	17	44.05
1718	Total IgG	21	41.31
1718	Total IgG	23	128.01
1718	Total IgG	26	71.37
1718	Total IgG	30	53.64
1718	Total IgM	12	44.55
1718	Total IgM	17	117.33
1718	Total IgM	21	44.05
1718	Total IgM	23	47.5
1718	Total IgM	26	30.87
1718	Total IgM	30	35.09

## Sheet: Figure 1c
PatientID	Antibody	Test_to_Onset (Day)	Test_to_Onset (Week)	Antibody Level	Seroconversion
1	Total IgM	43	7	45.01	Positive
1	Total IgG	43	7	192.09	Positive
2	Total IgM	46	7	82.23	Positive
2	Total IgG	46	7	144.87	Positive
3	Total IgM	42	6	9.19	Negative
3	Total IgG	42	6	81.33	Positive
4	Total IgG	54	8	165.89	Positive
4	Total IgM	54	8	39.45	Positive
4	Total IgM	56	8	26.74	Positive
4	Total IgM	69	10	3.47	Negative
4	Total IgG	56	8	159.23	Positive
4	Total IgG	69	10	128.53	Positive
5	Total IgM	45	7	1101.52	Positive
5	Total IgG	45	7	132.63	Positive
5	Total IgG	47	7	137.84	Positive
5	Total IgM	47	7	995.7	Positive
6	Total IgM	46	7	16.38	Positive
6	Total IgG	46	7	156.59	Positive
7	Total IgG	41	6	53.53	Positive
7	Total IgG	48	7	64.09	Positive
7	Total IgM	41	6	1062.37	Positive
7	Total IgM	48	7	645.46	Positive
8	Total IgM	45	7	138.22	Positive
8	Total IgM	46	7	92.83	Positive
8	Total IgG	46	7	157.68	Positive
8	Total IgG	45	7	160.13	Positive
9	Total IgG	39	6	204.72	Positive
9	Total IgM	39	6	91.12	Positive
10	Total IgM	43	7	24.6	Positive
10	Total IgM	44	7	25.5	Positive
10	Total IgG	44	7	207.39	Positive
10	Total IgG	43	7	193.1	Positive
11	Total IgG	43	7	169.78	Positive
11	Total IgM	43	7	81.38	Positive
12	Total IgM	45	7	4.32	Negative
12	Total IgG	45	7	198.83	Positive
13	Total IgG	37	6	130.39	Positive
13	Total IgM	37	6	9.43	Negative
14	Total IgM	44	7	115.54	Positive
14	Total IgM	46	7	114.36	Positive
14	Total IgG	46	7	166.24	Positive
14	Total IgG	44	7	161.49	Positive
15	Total IgM	34	5	11.53	Positive
15	Total IgG	34	5	184.57	Positive
16	Total IgM	38	6	62.34	Positive
16	Total IgG	38	6	166.44	Positive
17	Total IgM	50	8	4.76	Negative
17	Total IgM	37	6	46.88	Positive
17	Total IgM	44	7	28.56	Positive
17	Total IgG	37	6	173.68	Positive
17	Total IgG	44	7	191.96	Positive
17	Total IgG	50	8	73.26	Positive
18	Total IgG	38	6	62.19	Positive
18	Total IgM	38	6	17.44	Positive
19	Total IgG	37	6	193.72	Positive
19	Total IgM	37	6	5.2	Negative
20	Total IgG	41	6	93.58	Positive
20	Total IgM	41	6	3.52	Negative
21	Total IgM	52	8	55.86	Positive
21	Total IgG	52	8	139.12	Positive
22	Total IgM	56	8	62.81	Positive
22	Total IgM	59	9	24.66	Positive
22	Total IgM	64	10	18.62	Positive
22	Total IgM	66	10	17.21	Positive
22	Total IgG	61	9	89.67	Positive
22	Total IgM	61	9	60.8	Positive
22	Total IgG	56	8	180.12	Positive
22	Total IgG	59	9	86.16	Positive
22	Total IgG	64	10	77.25	Positive
22	Total IgG	66	10	75.44	Positive
23	Total IgM	41	6	60.17	Positive
23	Total IgG	41	6	84.75	Positive
23	Total IgG	49	7	187	Positive
23	Total IgM	49	7	75.45	Positive
24	Total IgM	42	6	14.55	Positive
24	Total IgG	42	6	62.95	Positive
25	Total IgM	44	7	7.53	Negative
25	Total IgG	44	7	72.72	Positive
26	Total IgG	36	6	183.25	Positive
26	Total IgG	48	7	60.55	Positive
26	Total IgM	36	6	90.51	Positive
26	Total IgM	48	7	20.06	Positive
27	Total IgM	41	6	26.72	Positive
27	Total IgM	48	7	36.35	Positive
27	Total IgG	41	6	65.38	Positive
27	Total IgG	48	7	132.55	Positive
28	Total IgG	72	11	74.68	Positive
28	Total IgG	79	12	45.13	Positive
28	Total IgG	65	10	47.65	Positive
28	Total IgG	70	10	86.61	Positive
28	Total IgM	79	12	1.11	Negative
28	Total IgG	57	9	66.18	Positive
28	Total IgM	70	10	1.37	Negative
28	Total IgM	72	11	2.64	Negative
28	Total IgG	52	8	64.63	Positive
28	Total IgM	63	9	2.71	Negative
28	Total IgG	63	9	53.91	Positive
28	Total IgM	52	8	4.9	Negative
28	Total IgM	57	9	2.75	Negative
28	Total IgM	65	10	3.46	Negative
29	Total IgM	51	8	23.19	Positive
29	Total IgG	51	8	170.36	Positive
30	Total IgG	45	7	194.91	Positive
30	Total IgM	45	7	48.4	Positive
31	Total IgG	47	7	192.76	Positive
31	Total IgG	51	8	63.02	Positive
31	Total IgM	47	7	25.76	Positive
31	Total IgM	51	8	11.36	Positive
31	Total IgM	55	8	21.06	Positive
31	Total IgG	55	8	196.87	Positive
32	Total IgM	39	6	28.45	Positive
32	Total IgG	39	6	177.37	Positive
33	Total IgG	41	6	214.12	Positive
33	Total IgM	41	6	83.75	Positive
35	Total IgG	66	10	105.7	Positive
35	Total IgG	57	9	244.11	Positive
35	Total IgG	60	9	82.96	Positive
35	Total IgG	39	6	104.55	Positive
35	Total IgM	57	9	50	Positive
35	Total IgM	60	9	11.73	Positive
35	Total IgM	66	10	8.47	Negative
35	Total IgM	52	8	57.49	Positive
35	Total IgG	52	8	213.39	Positive
35	Total IgG	55	8	245.88	Positive
35	Total IgM	39	6	40.22	Positive
35	Total IgM	55	8	54.22	Positive
36	Total IgM	40	6	39.84	Positive
36	Total IgG	40	6	168.48	Positive
37	Total IgG	41	6	150.37	Positive
37	Total IgM	41	6	47.53	Positive
38	Total IgG	51	8	203.78	Positive
38	Total IgM	51	8	80.08	Positive
39	Total IgM	49	7	5.17	Negative
39	Total IgG	49	7	160.91	Positive
40	Total IgM	49	7	26.83	Positive
40	Total IgG	49	7	216.48	Positive
41	Total IgG	55	8	168.1	Positive
41	Total IgM	55	8	112.3	Positive
42	Total IgM	56	8	318.5	Positive
42	Total IgG	56	8	74.02	Positive
43	Total IgM	37	6	40.88	Positive
43	Total IgG	37	6	229.14	Positive
44	Total IgM	47	7	86.21	Positive
44	Total IgG	47	7	154.48	Positive
45	Total IgM	43	7	17.01	Positive
45	Total IgG	43	7	87.6	Positive
46	Total IgM	33	5	131.42	Positive
46	Total IgG	33	5	69.03	Positive
46	Total IgG	39	6	81.46	Positive
46	Total IgG	43	7	85.46	Positive
46	Total IgG	47	7	90.7	Positive
46	Total IgM	39	6	148.65	Positive
46	Total IgM	43	7	125.21	Positive
46	Total IgM	47	7	111.95	Positive
47	Total IgM	38	6	34.19	Positive
47	Total IgG	38	6	143.51	Positive
48	Total IgG	62	9	82.95	Positive
48	Total IgM	45	7	35.5	Positive
48	Total IgM	48	7	28.74	Positive
48	Total IgG	53	8	86.14	Positive
48	Total IgM	62	9	4.61	Negative
48	Total IgG	41	6	188.09	Positive
48	Total IgG	45	7	197.75	Positive
48	Total IgM	53	8	12.14	Positive
48	Total IgM	41	6	53.6	Positive
48	Total IgG	48	7	197.81	Positive
49	Total IgM	46	7	2.55	Negative
49	Total IgM	45	7	2.25	Negative
49	Total IgG	45	7	39.29	Positive
49	Total IgG	46	7	45.33	Positive
49	Total IgG	48	7	48.18	Positive
49	Total IgM	48	7	3.41	Negative
50	Total IgG	42	6	129.1	Positive
50	Total IgG	49	7	143.2	Positive
50	Total IgM	42	6	298.11	Positive
50	Total IgM	49	7	110.41	Positive
51	Total IgM	41	6	124.02	Positive
51	Total IgM	45	7	116.4	Positive
51	Total IgG	45	7	193.47	Positive
51	Total IgG	41	6	174.71	Positive
52	Total IgM	40	6	87.8	Positive
52	Total IgG	40	6	156.18	Positive
53	Total IgM	46	7	57.68	Positive
53	Total IgM	69	10	16.81	Positive
53	Total IgG	69	10	75.18	Positive
53	Total IgG	46	7	137.93	Positive
54	Total IgG	38	6	54.22	Positive
54	Total IgM	38	6	47.65	Positive
55	Total IgG	41	6	184.8	Positive
55	Total IgM	41	6	66.31	Positive
56	Total IgG	41	6	200.15	Positive
56	Total IgM	41	6	31.22	Positive
57	Total IgM	46	7	50.37	Positive
57	Total IgM	61	9	9.27	Negative
57	Total IgG	46	7	163.66	Positive
57	Total IgG	61	9	65.3	Positive
58	Total IgM	41	6	269.91	Positive
58	Total IgG	41	6	190.66	Positive
58	Total IgM	46	7	214.57	Positive
58	Total IgG	46	7	175.86	Positive
59	Total IgM	49	7	35.68	Positive
59	Total IgG	49	7	80.94	Positive
60	Total IgM	35	5	32.69	Positive
60	Total IgG	35	5	169.86	Positive
60	Total IgG	43	7	197.56	Positive
60	Total IgM	43	7	30.24	Positive
61	Total IgM	40	6	194.23	Positive
61	Total IgG	40	6	184.86	Positive
62	Total IgM	40	6	100.63	Positive
62	Total IgG	40	6	47.82	Positive
63	Total IgG	44	7	158.25	Positive
63	Total IgM	44	7	114.49	Positive
64	Total IgM	37	6	29.22	Positive
64	Total IgG	37	6	192.26	Positive
65	Total IgG	32	5	195.72	Positive
65	Total IgM	32	5	43.9	Positive
66	Total IgG	43	7	191.16	Positive
67	Total IgM	39	6	459.87	Positive
67	Total IgG	39	6	147.55	Positive
68	Total IgM	40	6	102.7	Positive
68	Total IgG	40	6	158.6	Positive
69	Total IgM	45	7	38.85	Positive
69	Total IgG	45	7	191.76	Positive
70	Total IgG	39	6	89.93	Positive
70	Total IgM	39	6	54.23	Positive
71	Total IgG	39	6	84.27	Positive
71	Total IgM	39	6	15.34	Positive
72	Total IgM	36	6	29.58	Positive
72	Total IgG	36	6	94.13	Positive
73	Total IgM	35	5	596.49	Positive
73	Total IgG	35	5	174.12	Positive
74	Total IgM	35	5	130.62	Positive
74	Total IgG	35	5	134.87	Positive
75	Total IgM	41	6	35.24	Positive
75	Total IgG	41	6	135.8	Positive
76	Total IgG	49	7	125.98	Positive
76	Total IgG	50	8	123.31	Positive
76	Total IgG	44	7	123.91	Positive
76	Total IgM	50	8	6.05	Negative
76	Total IgM	57	9	2.31	Negative
76	Total IgM	44	7	6.66	Negative
76	Total IgG	57	9	44.06	Positive
76	Total IgM	49	7	6.47	Negative
77	Total IgM	47	7	7.37	Negative
77	Total IgG	47	7	125.71	Positive
78	Total IgG	42	6	203.47	Positive
78	Total IgM	42	6	7.03	Negative
79	Total IgM	45	7	41.17	Positive
79	Total IgM	39	6	49.59	Positive
79	Total IgG	45	7	166.4	Positive
79	Total IgG	39	6	166.18	Positive
80	Total IgG	45	7	182.18	Positive
80	Total IgM	45	7	125.45	Positive
81	Total IgG	36	6	169.11	Positive
81	Total IgM	36	6	16.68	Positive
82	Total IgM	38	6	108.11	Positive
82	Total IgM	39	6	54.04	Positive
82	Total IgM	63	9	9.98	Negative
82	Total IgG	38	6	186.75	Positive
82	Total IgG	39	6	166.07	Positive
82	Total IgG	63	9	62.45	Positive
83	Total IgM	38	6	21.35	Positive
83	Total IgG	38	6	110	Positive
84	Total IgM	47	7	36.64	Positive
84	Total IgG	47	7	185.27	Positive
85	Total IgG	72	11	68.55	Positive
85	Total IgM	55	8	120.02	Positive
85	Total IgM	62	9	95.61	Positive
85	Total IgG	55	8	152.95	Positive
85	Total IgG	62	9	164.19	Positive
85	Total IgM	72	11	28.39	Positive
86	Total IgG	44	7	43.84	Positive
86	Total IgM	44	7	195.28	Positive
86	Total IgM	56	8	317.47	Positive
86	Total IgG	56	8	92.82	Positive
87	Total IgM	45	7	24.29	Positive
87	Total IgG	45	7	153.68	Positive
88	Total IgM	39	6	78.19	Positive
88	Total IgG	39	6	128.87	Positive
89	Total IgG	40	6	115.07	Positive
89	Total IgM	40	6	4.71	Negative
89	Total IgM	41	6	58.39	Positive
89	Total IgG	41	6	134.34	Positive
90	Total IgM	42	6	65.27	Positive
90	Total IgG	42	6	179.12	Positive
91	Total IgG	33	5	182.61	Positive
91	Total IgM	33	5	18.01	Positive
92	Total IgM	34	5	2.17	Negative
92	Total IgG	34	5	87.5	Positive
93	Total IgM	44	7	5.4	Negative
93	Total IgM	39	6	12.3	Positive
93	Total IgG	39	6	172.67	Positive
93	Total IgG	44	7	186.9	Positive
94	Total IgG	39	6	71.53	Positive
94	Total IgM	39	6	49.4	Positive
95	Total IgG	41	6	179.37	Positive
95	Total IgG	42	6	211.53	Positive
95	Total IgG	36	6	193.08	Positive
95	Total IgG	60	9	239.63	Positive
95	Total IgM	49	7	9.58	Negative
95	Total IgM	60	9	5.7	Negative
95	Total IgG	49	7	83.49	Positive
95	Total IgM	41	6	37.97	Positive
95	Total IgM	36	6	14.66	Positive
95	Total IgM	42	6	33.91	Positive
96	Total IgM	36	6	20.79	Positive
96	Total IgG	36	6	174.26	Positive
97	Total IgM	45	7	180.67	Positive
97	Total IgG	45	7	33.25	Positive
98	Total IgM	29	5	47.83	Positive
98	Total IgG	29	5	141.08	Positive
99	Total IgM	43	7	94.55	Positive
99	Total IgG	43	7	178.36	Positive
100	Total IgG	45	7	154.54	Positive
100	Total IgM	45	7	18.64	Positive
101	Total IgG	40	6	170.37	Positive
102	Total IgM	31	5	140.05	Positive
102	Total IgG	31	5	81.25	Positive
103	Total IgM	40	6	55.52	Positive
103	Total IgG	40	6	162.58	Positive
104	Total IgG	39	6	105.54	Positive
104	Total IgM	39	6	59.03	Positive
105	Total IgG	50	8	186.66	Positive
106	Total IgM	35	5	51.65	Positive
106	Total IgG	35	5	51.01	Positive
107	Total IgG	37	6	149.26	Positive
107	Total IgM	37	6	210.34	Positive
108	Total IgG	60	9	61.71	Positive
108	Total IgM	56	8	60.58	Positive
108	Total IgG	48	7	195.08	Positive
108	Total IgM	48	7	56.29	Positive
108	Total IgM	53	8	66.19	Positive
108	Total IgG	53	8	234.6	Positive
108	Total IgG	56	8	230.58	Positive
108	Total IgM	60	9	35.75	Positive
109	Total IgM	52	8	56.02	Positive
109	Total IgG	52	8	143.98	Positive
110	Total IgG	40	6	157.5	Positive
110	Total IgM	40	6	108.95	Positive
111	Total IgM	38	6	28.4	Positive
111	Total IgG	38	6	152.94	Positive
112	Total IgG	39	6	172.54	Positive
112	Total IgM	39	6	17.76	Positive
113	Total IgG	51	8	301.38	Positive
113	Total IgM	58	9	138.87	Positive
113	Total IgM	51	8	167.23	Positive
113	Total IgG	46	7	307.72	Positive
113	Total IgM	60	9	59.45	Positive
113	Total IgG	60	9	87.61	Positive
113	Total IgM	46	7	191.27	Positive
113	Total IgG	58	9	262.87	Positive
114	Total IgG	31	5	102.53	Positive
114	Total IgM	31	5	39.92	Positive
115	Total IgG	32	5	90.83	Positive
115	Total IgM	32	5	7.7	Negative
116	Total IgM	39	6	49.49	Positive
116	Total IgG	39	6	157.27	Positive
117	Total IgM	34	5	54.61	Positive
117	Total IgG	46	7	172.62	Positive
117	Total IgG	41	6	212.37	Positive
117	Total IgM	41	6	65.94	Positive
117	Total IgM	46	7	11.69	Positive
117	Total IgG	34	5	172.05	Positive
118	Total IgG	42	6	190.01	Positive
118	Total IgM	42	6	105.02	Positive
118	Total IgM	56	8	107.8	Positive
118	Total IgG	56	8	220.08	Positive
119	Total IgG	40	6	151.59	Positive
119	Total IgM	40	6	63.28	Positive
120	Total IgG	37	6	161.45	Positive
120	Total IgM	49	7	20.21	Positive
120	Total IgM	37	6	143.44	Positive
120	Total IgG	53	8	59.61	Positive
120	Total IgG	49	7	61.17	Positive
120	Total IgM	53	8	43.73	Positive
121	Total IgG	39	6	188.06	Positive
121	Total IgM	39	6	29.86	Positive
122	Total IgG	34	5	169.2	Positive
122	Total IgM	34	5	8.52	Negative
123	Total IgM	40	6	34.84	Positive
123	Total IgG	40	6	189.72	Positive
124	Total IgM	60	9	1.99	Negative
124	Total IgM	54	8	2.26	Negative
124	Total IgG	60	9	90.32	Positive
124	Total IgG	54	8	226.75	Positive
125	Total IgM	46	7	19.14	Positive
125	Total IgG	46	7	169.46	Positive
126	Total IgM	33	5	27.29	Positive
126	Total IgG	33	5	127.43	Positive
127	Total IgM	39	6	58.35	Positive
127	Total IgG	39	6	199.5	Positive
128	Total IgM	43	7	76.06	Positive
128	Total IgG	43	7	165.43	Positive
129	Total IgG	37	6	173.87	Positive
129	Total IgM	37	6	111.69	Positive
130	Total IgG	50	8	224.52	Positive
130	Total IgM	50	8	59	Positive
131	Total IgM	40	6	25.44	Positive
131	Total IgG	40	6	211.17	Positive
132	Total IgM	34	5	4.45	Negative
132	Total IgG	34	5	173.18	Positive
133	Total IgG	46	7	209.93	Positive
133	Total IgG	51	8	205.58	Positive
133	Total IgM	39	6	16.33	Positive
133	Total IgG	40	6	180.87	Positive
133	Total IgM	46	7	61.14	Positive
133	Total IgM	51	8	59.41	Positive
133	Total IgM	40	6	53.94	Positive
133	Total IgG	39	6	72.89	Positive
134	Total IgG	58	9	67.08	Positive
134	Total IgG	54	8	183.7	Positive
134	Total IgM	75	11	17.53	Positive
134	Total IgG	75	11	96.81	Positive
134	Total IgM	44	7	71.62	Positive
134	Total IgG	68	10	201.01	Positive
134	Total IgG	44	7	78.3	Positive
134	Total IgG	51	8	180.82	Positive
134	Total IgM	68	10	32.88	Positive
134	Total IgM	51	8	137.52	Positive
134	Total IgM	54	8	116.97	Positive
134	Total IgM	58	9	40.2	Positive
135	Total IgG	44	7	216.62	Positive
135	Total IgG	52	8	217.67	Positive
135	Total IgG	57	9	94.09	Positive
135	Total IgM	52	8	59.8	Positive
135	Total IgG	60	9	238.66	Positive
135	Total IgG	63	9	82.76	Positive
135	Total IgG	56	8	83.92	Positive
135	Total IgM	63	9	8.54	Negative
135	Total IgM	56	8	20.84	Positive
135	Total IgM	60	9	37.9	Positive
135	Total IgM	44	7	26.28	Positive
135	Total IgM	57	9	16.14	Positive
136	Total IgG	44	7	175.52	Positive
136	Total IgG	47	7	184.45	Positive
136	Total IgM	47	7	93.11	Positive
136	Total IgG	39	6	153.4	Positive
136	Total IgM	39	6	117.64	Positive
136	Total IgG	51	8	68.17	Positive
136	Total IgM	51	8	33.16	Positive
136	Total IgM	44	7	113.47	Positive
137	Total IgM	33	5	35.99	Positive
137	Total IgG	33	5	146.09	Positive
138	Total IgG	34	5	164.22	Positive
138	Total IgM	34	5	144.69	Positive
139	Total IgG	60	9	224.82	Positive
139	Total IgM	44	7	123.85	Positive
139	Total IgM	49	7	96.88	Positive
139	Total IgM	60	9	49.97	Positive
139	Total IgG	44	7	189.63	Positive
139	Total IgG	49	7	194.41	Positive
140	Total IgM	40	6	80.69	Positive
140	Total IgG	40	6	188.47	Positive
141	Total IgM	35	5	58.19	Positive
141	Total IgG	35	5	181.1	Positive
142	Total IgM	40	6	146.4	Positive
142	Total IgG	40	6	139.49	Positive
143	Total IgM	40	6	12.08	Positive
143	Total IgG	40	6	218.75	Positive
144	Total IgM	37	6	142.66	Positive
144	Total IgM	49	7	33.01	Positive
144	Total IgG	37	6	153.49	Positive
144	Total IgG	49	7	67.19	Positive
145	Total IgM	35	5	78.84	Positive
145	Total IgG	35	5	148.83	Positive
146	Total IgM	49	7	29.49	Positive
146	Total IgG	34	5	113.44	Positive
146	Total IgM	34	5	21.63	Positive
146	Total IgG	49	7	108.46	Positive
147	Total IgM	51	8	26.2	Positive
147	Total IgM	42	6	35.52	Positive
147	Total IgG	42	6	151.72	Positive
147	Total IgG	51	8	168.37	Positive
148	Total IgG	47	7	79.35	Positive
148	Total IgG	63	9	83.81	Positive
148	Total IgG	53	8	71.37	Positive
148	Total IgG	33	5	154.61	Positive
148	Total IgM	63	9	2.22	Negative
148	Total IgG	58	9	173.47	Positive
148	Total IgM	47	7	6.06	Negative
148	Total IgM	53	8	3.58	Negative
148	Total IgM	58	9	4.25	Negative
148	Total IgM	33	5	24.6	Positive
149	Total IgM	38	6	12.49	Positive
149	Total IgG	38	6	197.47	Positive
149	Total IgM	43	7	10.82	Positive
149	Total IgG	43	7	213.83	Positive
150	Total IgG	45	7	194.52	Positive
150	Total IgG	58	9	92.28	Positive
150	Total IgM	58	9	9.02	Negative
150	Total IgM	45	7	27.44	Positive
151	Total IgG	35	5	180.54	Positive
151	Total IgM	35	5	177.8	Positive
152	Total IgG	35	5	226.05	Positive
152	Total IgM	46	7	17.47	Positive
152	Total IgM	46	7	16.31	Positive
152	Total IgG	46	7	93.2	Positive
152	Total IgG	46	7	94.32	Positive
152	Total IgM	35	5	54.85	Positive
153	Total IgM	33	5	33.44	Positive
153	Total IgG	32	5	181.25	Positive
153	Total IgG	33	5	181.77	Positive
153	Total IgM	32	5	36.04	Positive
154	Total IgG	41	6	117.82	Positive
154	Total IgM	41	6	23.51	Positive
155	Total IgM	44	7	20.16	Positive
155	Total IgG	44	7	211.16	Positive
156	Total IgM	40	6	98.17	Positive
156	Total IgM	66	10	16.18	Positive
156	Total IgG	40	6	149.98	Positive
156	Total IgG	47	7	148.75	Positive
156	Total IgM	47	7	92.83	Positive
156	Total IgM	56	8	93.99	Positive
156	Total IgG	66	10	68.92	Positive
156	Total IgG	56	8	48.51	Positive
157	Total IgM	32	5	272.54	Positive
157	Total IgG	32	5	71.95	Positive
157	Total IgG	38	6	143.12	Positive
157	Total IgM	38	6	476.66	Positive
158	Total IgM	35	5	57.31	Positive
158	Total IgM	34	5	25.9	Positive
158	Total IgG	34	5	83.46	Positive
158	Total IgG	35	5	205.55	Positive
158	Total IgG	42	6	212.53	Positive
158	Total IgG	41	6	216.63	Positive
158	Total IgM	41	6	47.84	Positive
158	Total IgM	42	6	37.99	Positive
159	Total IgG	44	7	178.05	Positive
159	Total IgM	44	7	81.03	Positive
160	Total IgM	45	7	50.6	Positive
160	Total IgG	45	7	150.4	Positive
161	Total IgG	46	7	182.05	Positive
161	Total IgM	46	7	18.39	Positive
162	Total IgG	36	6	221.68	Positive
162	Total IgG	51	8	82.53	Positive
162	Total IgM	49	7	17.52	Positive
162	Total IgM	51	8	15.42	Positive
162	Total IgG	51	8	84.85	Positive
162	Total IgM	36	6	87.78	Positive
162	Total IgG	49	7	92.3	Positive
162	Total IgM	51	8	14.77	Positive
163	Total IgG	42	6	165.82	Positive
163	Total IgM	42	6	17.77	Positive
163	Total IgM	49	7	12.7	Positive
163	Total IgG	49	7	184.71	Positive
164	Total IgG	45	7	271.19	Positive
164	Total IgM	51	8	64.76	Positive
164	Total IgG	51	8	258.35	Positive
164	Total IgM	39	6	47.06	Positive
164	Total IgG	39	6	106.21	Positive
164	Total IgM	45	7	102.65	Positive
165	Total IgG	60	9	0.57	Negative
165	Total IgM	59	9	0.79	Negative
165	Total IgM	60	9	0.86	Negative
165	Total IgG	59	9	0.63	Negative
166	Total IgG	35	5	155.19	Positive
166	Total IgM	35	5	52.48	Positive
167	Total IgM	31	5	86.56	Positive
167	Total IgG	31	5	113.06	Positive
167	Total IgG	50	8	54.02	Positive
167	Total IgG	55	8	216.38	Positive
167	Total IgM	50	8	21.42	Positive
167	Total IgM	55	8	17.18	Positive
169	Total IgM	44	7	58.86	Positive
169	Total IgG	44	7	197.51	Positive
169	Total IgM	61	9	69.57	Positive
169	Total IgG	55	8	223.64	Positive
169	Total IgM	55	8	70.57	Positive
169	Total IgG	61	9	83.86	Positive
170	Total IgM	38	6	124.43	Positive
170	Total IgG	38	6	118.99	Positive
171	Total IgG	46	7	39.05	Positive
171	Total IgM	35	5	25.19	Positive
171	Total IgM	46	7	11.85	Positive
171	Total IgM	49	7	41.66	Positive
171	Total IgM	50	8	37.08	Positive
171	Total IgM	53	8	7.23	Negative
171	Total IgM	48	7	46.38	Positive
171	Total IgG	48	7	140.56	Positive
171	Total IgG	35	5	113.53	Positive
171	Total IgG	53	8	33.84	Positive
171	Total IgG	49	7	39.9	Positive
171	Total IgG	50	8	39.03	Positive
172	Total IgM	27	4	4.79	Negative
172	Total IgG	27	4	179.5	Positive
173	Total IgM	45	7	177.88	Positive
173	Total IgG	45	7	132.32	Positive
173	Total IgG	57	9	48.16	Positive
173	Total IgM	38	6	101.23	Positive
173	Total IgG	38	6	73.99	Positive
173	Total IgG	47	7	115.1	Positive
173	Total IgM	47	7	146.2	Positive
173	Total IgM	57	9	121.63	Positive
174	Total IgM	45	7	63.54	Positive
174	Total IgM	34	5	4.71	Negative
174	Total IgG	45	7	201.49	Positive
174	Total IgG	34	5	115.07	Positive
175	Total IgM	38	6	12.95	Positive
175	Total IgG	44	7	150.88	Positive
175	Total IgG	64	10	215.87	Positive
175	Total IgM	64	10	15.56	Positive
175	Total IgG	49	7	183.73	Positive
175	Total IgG	59	9	66.91	Positive
175	Total IgM	49	7	54.87	Positive
175	Total IgG	38	6	82.38	Positive
175	Total IgM	44	7	61.03	Positive
175	Total IgM	59	9	16.39	Positive
176	Total IgM	33	5	119.17	Positive
176	Total IgG	33	5	83.02	Positive
177	Total IgM	42	6	131.66	Positive
177	Total IgG	42	6	173.42	Positive
178	Total IgM	36	6	7.02	Negative
178	Total IgG	36	6	93.74	Positive
179	Total IgG	60	9	62.16	Positive
179	Total IgM	33	5	97.62	Positive
179	Total IgG	33	5	71.76	Positive
179	Total IgM	60	9	28.73	Positive
180	Total IgM	58	9	74.82	Positive
180	Total IgM	49	7	256.98	Positive
180	Total IgG	49	7	38.3	Positive
180	Total IgG	58	9	40.86	Positive
180	Total IgG	42	6	95.92	Positive
180	Total IgM	42	6	262.26	Positive
181	Total IgG	43	7	170.58	Positive
181	Total IgM	43	7	129.21	Positive
181	Total IgG	58	9	77.68	Positive
181	Total IgG	47	7	167.63	Positive
181	Total IgG	51	8	195.39	Positive
181	Total IgG	55	8	82.25	Positive
181	Total IgM	51	8	88.4	Positive
181	Total IgG	59	9	185.01	Positive
181	Total IgG	63	9	78.49	Positive
181	Total IgM	63	9	19.24	Positive
181	Total IgM	55	8	33.98	Positive
181	Total IgM	47	7	112.31	Positive
181	Total IgM	58	9	67.23	Positive
181	Total IgM	59	9	65.7	Positive
182	Total IgG	52	8	140.97	Positive
182	Total IgG	47	7	170.52	Positive
182	Total IgM	47	7	21.98	Positive
182	Total IgG	58	9	17.58	Positive
182	Total IgM	52	8	11.96	Positive
182	Total IgM	58	9	1.23	Negative
183	Total IgG	38	6	212.99	Positive
183	Total IgM	38	6	65.94	Positive
184	Total IgG	57	9	71.57	Positive
184	Total IgM	51	8	311.68	Positive
184	Total IgM	57	9	256.4	Positive
184	Total IgM	46	7	368.83	Positive
184	Total IgG	46	7	164.45	Positive
184	Total IgG	51	8	178.36	Positive
185	Total IgM	39	6	66.6	Positive
185	Total IgG	39	6	173.99	Positive
186	Total IgM	47	7	11.06	Positive
186	Total IgG	29	5	178.39	Positive
186	Total IgG	47	7	57.94	Positive
186	Total IgM	29	5	24.37	Positive
187	Total IgM	39	6	14.25	Positive
187	Total IgG	39	6	181.66	Positive
188	Total IgM	34	5	26.46	Positive
188	Total IgG	34	5	143.6	Positive
189	Total IgG	49	7	169.94	Positive
189	Total IgM	49	7	28.27	Positive
190	Total IgG	31	5	203.02	Positive
190	Total IgM	31	5	132.24	Positive
191	Total IgM	47	7	398.69	Positive
191	Total IgG	47	7	173.78	Positive
192	Total IgM	29	5	5.84	Negative
192	Total IgG	29	5	92.75	Positive
193	Total IgM	30	5	6.05	Negative
193	Total IgG	30	5	126.93	Positive
194	Total IgM	34	5	67.67	Positive
194	Total IgG	34	5	86.11	Positive
195	Total IgM	29	5	15.52	Positive
195	Total IgG	29	5	56.69	Positive
196	Total IgG	27	4	63.15	Positive
196	Total IgM	27	4	462.64	Positive
197	Total IgM	34	5	109.44	Positive
197	Total IgG	34	5	193.77	Positive
197	Total IgM	34	5	96.11	Positive
197	Total IgG	34	5	201.74	Positive
198	Total IgG	32	5	31.1	Positive
198	Total IgM	32	5	8.39	Negative
199	Total IgG	34	5	174.04	Positive
199	Total IgM	34	5	267.56	Positive
200	Total IgG	34	5	182.52	Positive
200	Total IgM	34	5	108.54	Positive
200	Total IgM	33	5	119.53	Positive
200	Total IgG	33	5	191.42	Positive
201	Total IgG	36	6	194.85	Positive
201	Total IgM	36	6	44.67	Positive
202	Total IgG	35	5	201.31	Positive
202	Total IgM	52	8	3.7	Negative
202	Total IgG	52	8	67.76	Positive
202	Total IgM	35	5	5.41	Negative
202	Total IgM	51	8	4.58	Negative
202	Total IgM	48	7	3.37	Negative
202	Total IgM	50	8	4.91	Negative
202	Total IgG	50	8	231.63	Positive
202	Total IgG	51	8	73.92	Positive
202	Total IgG	48	7	226	Positive
203	Total IgM	43	7	32.21	Positive
203	Total IgG	43	7	177.02	Positive
204	Total IgG	28	4	177.71	Positive
204	Total IgM	28	4	65.1	Positive
205	Total IgM	40	6	1413.55	Positive
205	Total IgG	40	6	154.72	Positive
205	Total IgM	38	6	1783.28	Positive
205	Total IgG	38	6	134.63	Positive
206	Total IgM	52	8	40.67	Positive
206	Total IgG	52	8	81.93	Positive
206	Total IgM	63	9	70.52	Positive
206	Total IgG	63	9	199.87	Positive
207	Total IgM	48	7	12.01	Positive
207	Total IgM	55	8	8.27	Negative
207	Total IgM	61	9	2.95	Negative
207	Total IgG	52	8	187.55	Positive
207	Total IgM	41	6	11.55	Positive
207	Total IgG	41	6	179.16	Positive
207	Total IgG	48	7	181.31	Positive
207	Total IgG	55	8	188.87	Positive
207	Total IgG	61	9	74.27	Positive
207	Total IgM	52	8	6.49	Negative
208	Total IgM	47	7	15.66	Positive
208	Total IgG	47	7	220.14	Positive
209	Total IgG	34	5	156.99	Positive
209	Total IgM	34	5	43.5	Positive
210	Total IgG	46	7	198.86	Positive
210	Total IgM	46	7	47.24	Positive
211	Total IgM	32	5	107.52	Positive
211	Total IgG	32	5	162.52	Positive
212	Total IgM	53	8	32.95	Positive
212	Total IgG	53	8	129.8	Positive
213	Total IgG	33	5	213.6	Positive
213	Total IgM	33	5	49.22	Positive
214	Total IgM	30	5	34.72	Positive
214	Total IgG	30	5	209.33	Positive
215	Total IgG	33	5	157.4	Positive
215	Total IgM	33	5	21.57	Positive
216	Total IgM	31	5	128.37	Positive
216	Total IgG	31	5	129.43	Positive
217	Total IgM	37	6	100.2	Positive
217	Total IgG	37	6	141.61	Positive
218	Total IgG	39	6	151.69	Positive
218	Total IgM	39	6	87.23	Positive
219	Total IgM	40	6	34.39	Positive
219	Total IgG	40	6	209.84	Positive
220	Total IgG	24	4	93.75	Positive
220	Total IgM	24	4	7.11	Negative
221	Total IgG	29	5	121.96	Positive
221	Total IgM	46	7	67.54	Positive
221	Total IgG	46	7	75.63	Positive
221	Total IgG	54	8	196.89	Positive
221	Total IgM	38	6	49.29	Positive
221	Total IgG	38	6	127.28	Positive
221	Total IgM	29	5	43.98	Positive
221	Total IgM	54	8	26.14	Positive
222	Total IgG	26	4	70.07	Positive
222	Total IgM	26	4	39.02	Positive
223	Total IgM	65	10	27.92	Positive
223	Total IgG	65	10	67.06	Positive
223	Total IgM	53	8	41.29	Positive
223	Total IgM	40	6	141.38	Positive
223	Total IgG	40	6	134.74	Positive
223	Total IgG	53	8	61.63	Positive
224	Total IgM	51	8	350.34	Positive
224	Total IgM	54	8	275.36	Positive
224	Total IgG	54	8	140.86	Positive
224	Total IgG	51	8	134.93	Positive
225	Total IgM	42	6	105.56	Positive
225	Total IgM	47	7	120.63	Positive
225	Total IgG	47	7	168.56	Positive
225	Total IgM	58	9	179.51	Positive
225	Total IgM	59	9	117.05	Positive
225	Total IgM	52	8	130.28	Positive
225	Total IgG	42	6	168.7	Positive
225	Total IgM	64	10	18.58	Positive
225	Total IgM	53	8	174.71	Positive
225	Total IgG	53	8	184.14	Positive
225	Total IgG	58	9	74.66	Positive
225	Total IgG	59	9	197.14	Positive
225	Total IgG	52	8	194.81	Positive
225	Total IgG	64	10	216.7	Positive
226	Total IgG	22	4	0.86	Negative
226	Total IgM	22	4	0.32	Negative
227	Total IgM	50	8	132.26	Positive
227	Total IgM	65	10	42.13	Positive
227	Total IgG	65	10	204.7	Positive
227	Total IgG	50	8	212.13	Positive
228	Total IgG	31	5	121.34	Positive
228	Total IgM	31	5	378.17	Positive
229	Total IgM	41	6	62.79	Positive
229	Total IgG	41	6	116.4	Positive
230	Total IgG	54	8	93.15	Positive
230	Total IgM	46	7	5.23	Negative
230	Total IgG	46	7	82.96	Positive
230	Total IgM	31	5	57.69	Positive
230	Total IgG	56	8	213.11	Positive
230	Total IgG	58	9	95.6	Positive
230	Total IgM	58	9	3.33	Negative
230	Total IgM	54	8	4.06	Negative
230	Total IgG	31	5	73.84	Positive
230	Total IgM	56	8	3.83	Negative
231	Total IgM	40	6	48.03	Positive
231	Total IgG	40	6	61.64	Positive
232	Total IgM	40	6	3.69	Negative
232	Total IgG	40	6	142.09	Positive
233	Total IgG	42	6	16.48	Positive
233	Total IgM	42	6	1.21	Negative
234	Total IgM	41	6	27.61	Positive
234	Total IgM	54	8	23.94	Positive
234	Total IgG	41	6	138.02	Positive
234	Total IgG	54	8	64.21	Positive
235	Total IgM	32	5	77.47	Positive
235	Total IgG	32	5	51.72	Positive
236	Total IgM	35	5	254.03	Positive
236	Total IgG	40	6	106.5	Positive
236	Total IgG	35	5	100.62	Positive
236	Total IgM	40	6	212.91	Positive
237	Total IgM	35	5	11.3	Positive
237	Total IgG	35	5	105.28	Positive
238	Total IgG	56	8	81.07	Positive
238	Total IgM	56	8	10.74	Positive
238	Total IgG	42	6	200.04	Positive
238	Total IgM	42	6	107.88	Positive
239	Total IgM	29	5	30.12	Positive
239	Total IgM	39	6	0.96	Negative
239	Total IgG	39	6	3.87	Negative
239	Total IgG	29	5	63.52	Positive
240	Total IgM	67	10	0.97	Negative
240	Total IgM	52	8	1.38	Negative
240	Total IgG	67	10	48.53	Positive
240	Total IgM	71	11	0.42	Negative
240	Total IgG	52	8	102.17	Positive
240	Total IgG	71	11	40.6	Positive
241	Total IgM	70	10	4.28	Negative
241	Total IgG	70	10	103.16	Positive
241	Total IgG	44	7	205.41	Positive
241	Total IgM	44	7	24.37	Positive
242	Total IgM	30	5	2.69	Negative
242	Total IgG	30	5	174.71	Positive
243	Total IgG	15	3	14.52	Positive
243	Total IgM	15	3	0.96	Negative
244	Total IgM	45	7	11.95	Positive
244	Total IgM	45	7	7.82	Negative
244	Total IgG	45	7	100.3	Positive
244	Total IgG	45	7	99.42	Positive
245	Total IgG	39	6	207.03	Positive
245	Total IgM	39	6	80.17	Positive
246	Total IgG	37	6	200.92	Positive
246	Total IgG	33	5	170.53	Positive
246	Total IgM	33	5	653.22	Positive
246	Total IgM	42	6	588.37	Positive
246	Total IgG	42	6	208.99	Positive
246	Total IgM	37	6	639.48	Positive
247	Total IgM	52	8	21.09	Positive
247	Total IgG	52	8	184.99	Positive
248	Total IgG	31	5	154.44	Positive
248	Total IgM	31	5	87.23	Positive
249	Total IgM	32	5	29.79	Positive
249	Total IgG	32	5	193.76	Positive
250	Total IgG	57	9	253.48	Positive
250	Total IgM	34	5	34.76	Positive
250	Total IgG	34	5	192.95	Positive
250	Total IgM	57	9	9.37	Negative
251	Total IgM	40	6	69.66	Positive
251	Total IgG	40	6	202.4	Positive
252	Total IgG	37	6	98.47	Positive
252	Total IgM	37	6	14.96	Positive
253	Total IgM	40	6	20.07	Positive
253	Total IgG	40	6	178.66	Positive
254	Total IgM	61	9	54.81	Positive
254	Total IgG	61	9	61.78	Positive
255	Total IgM	26	4	11.09	Positive
255	Total IgG	26	4	105.71	Positive
256	Total IgM	57	9	6.54	Negative
256	Total IgG	57	9	86.11	Positive
257	Total IgG	27	4	57.97	Positive
257	Total IgM	27	4	304.53	Positive
258	Total IgG	46	7	0.88	Negative
258	Total IgG	56	8	0.84	Negative
258	Total IgM	57	9	21.21	Positive
258	Total IgM	46	7	1.09	Negative
258	Total IgG	57	9	56.52	Positive
258	Total IgM	56	8	0.94	Negative
259	Total IgG	47	7	180.7	Positive
259	Total IgM	47	7	26.9	Positive
260	Total IgG	16	3	136.75	Positive
260	Total IgM	16	3	12.61	Positive
261	Total IgG	51	8	155.93	Positive
261	Total IgM	51	8	214.53	Positive
262	Total IgM	35	5	19.75	Positive
262	Total IgG	35	5	136.99	Positive
263	Total IgG	42	6	79.72	Positive
263	Total IgM	42	6	161.57	Positive
264	Total IgM	41	6	29.06	Positive
264	Total IgG	41	6	144.92	Positive
265	Total IgM	26	4	7.77	Negative
265	Total IgG	26	4	26.55	Positive
266	Total IgM	40	6	81.59	Positive
266	Total IgG	40	6	183.28	Positive
267	Total IgM	19	3	36.8	Positive
267	Total IgG	19	3	94.63	Positive
268	Total IgM	42	6	138.55	Positive
268	Total IgG	42	6	178.52	Positive
269	Total IgM	42	6	96.8	Positive
269	Total IgG	42	6	118.43	Positive
270	Total IgG	29	5	159.28	Positive
270	Total IgM	29	5	159.1	Positive
271	Total IgG	34	5	195.88	Positive
271	Total IgM	43	7	46.21	Positive
271	Total IgM	34	5	46.18	Positive
271	Total IgG	51	8	80.33	Positive
271	Total IgG	49	7	94.28	Positive
271	Total IgM	54	8	12.3	Positive
271	Total IgG	54	8	86.28	Positive
271	Total IgM	49	7	36.13	Positive
271	Total IgM	51	8	12.77	Positive
271	Total IgG	43	7	204.2	Positive
272	Total IgM	19	3	2.58	Negative
272	Total IgG	19	3	32.63	Positive
273	Total IgM	20	3	137.16	Positive
273	Total IgG	20	3	131.68	Positive
274	Total IgG	21	3	129.66	Positive
274	Total IgM	21	3	24.41	Positive
275	Total IgG	45	7	58.64	Positive
275	Total IgM	45	7	16.34	Positive
276	Total IgM	38	6	14.54	Positive
276	Total IgG	38	6	76.71	Positive
277	Total IgG	22	4	5.59	Negative
277	Total IgM	22	4	0.5	Negative
278	Total IgG	14	2	41.01	Positive
278	Total IgM	14	2	1.27	Negative
279	Total IgG	34	5	89.1	Positive
279	Total IgM	34	5	228.99	Positive
280	Total IgM	47	7	30.43	Positive
280	Total IgG	47	7	69.1	Positive
281	Total IgM	28	4	16.06	Positive
281	Total IgG	32	5	180.71	Positive
281	Total IgG	28	4	160.65	Positive
281	Total IgM	32	5	28.4	Positive
282	Total IgG	33	5	114.1	Positive
282	Total IgM	33	5	3.76	Negative
283	Total IgM	27	4	100.06	Positive
283	Total IgG	27	4	211.57	Positive
284	Total IgM	31	5	28.47	Positive
284	Total IgG	31	5	227.97	Positive
285	Total IgG	42	6	174.83	Positive
285	Total IgM	42	6	111.06	Positive
286	Total IgG	39	6	123.9	Positive
286	Total IgM	39	6	155.17	Positive
287	Total IgM	40	6	37.33	Positive
287	Total IgG	40	6	102.29	Positive
288	Total IgG	28	4	189.31	Positive
288	Total IgG	20	3	179.89	Positive
288	Total IgM	28	4	2.25	Negative
288	Total IgM	20	3	3.18	Negative
290	Total IgM	54	8	56.6	Positive
290	Total IgG	54	8	175.91	Positive
290	Total IgM	42	6	66.88	Positive
290	Total IgG	42	6	174.59	Positive
291	Total IgG	37	6	171.26	Positive
291	Total IgM	37	6	116.41	Positive
292	Total IgM	24	4	255.3	Positive
292	Total IgM	30	5	226.74	Positive
292	Total IgG	24	4	142.92	Positive
292	Total IgG	30	5	151.38	Positive
293	Total IgG	48	7	119.78	Positive
293	Total IgM	48	7	7.83	Negative
294	Total IgG	35	5	105.65	Positive
294	Total IgM	35	5	48.25	Positive
295	Total IgM	32	5	6.82	Negative
295	Total IgG	32	5	61.41	Positive
296	Total IgM	32	5	36.02	Positive
296	Total IgG	32	5	144.06	Positive
297	Total IgM	36	6	12.15	Positive
297	Total IgG	36	6	73.46	Positive
298	Total IgM	42	6	94.16	Positive
298	Total IgG	42	6	92.19	Positive
299	Total IgM	38	6	114.67	Positive
299	Total IgG	38	6	150.63	Positive
300	Total IgG	22	4	163.23	Positive
300	Total IgM	22	4	273.05	Positive
301	Total IgG	26	4	0.92	Negative
301	Total IgM	25	4	0.67	Negative
301	Total IgM	26	4	0.66	Negative
301	Total IgG	25	4	1.11	Negative
302	Total IgM	34	5	45.45	Positive
302	Total IgG	34	5	118.56	Positive
303	Total IgM	41	6	8.17	Negative
303	Total IgG	41	6	81.53	Positive
304	Total IgG	34	5	147.05	Positive
304	Total IgM	34	5	326.36	Positive
305	Total IgG	34	5	168.26	Positive
305	Total IgM	34	5	19.29	Positive
306	Total IgM	48	7	95.44	Positive
306	Total IgM	36	6	32.51	Positive
306	Total IgG	36	6	81.8	Positive
306	Total IgG	48	7	162.98	Positive
307	Total IgM	41	6	50.05	Positive
307	Total IgG	41	6	183.62	Positive
308	Total IgG	39	6	185.31	Positive
308	Total IgM	39	6	25.69	Positive
309	Total IgM	40	6	98.94	Positive
309	Total IgG	32	5	117.39	Positive
309	Total IgM	32	5	117.06	Positive
309	Total IgG	40	6	150.87	Positive
310	Total IgM	36	6	158.04	Positive
310	Total IgM	55	8	35.22	Positive
310	Total IgG	36	6	120.2	Positive
310	Total IgG	45	7	125.21	Positive
310	Total IgG	51	8	38.31	Positive
310	Total IgM	51	8	120.37	Positive
310	Total IgG	55	8	32.66	Positive
310	Total IgM	45	7	136.06	Positive
311	Total IgG	43	7	163.38	Positive
311	Total IgM	43	7	105.83	Positive
312	Total IgG	39	6	100.98	Positive
312	Total IgM	39	6	2.46	Negative
313	Total IgM	20	3	5.77	Negative
313	Total IgG	20	3	51.06	Positive
314	Total IgG	29	5	171.02	Positive
314	Total IgM	29	5	128.25	Positive
315	Total IgG	41	6	148.72	Positive
315	Total IgM	46	7	134.19	Positive
315	Total IgG	46	7	146.55	Positive
316	Total IgM	37	6	18.85	Positive
316	Total IgG	33	5	90.99	Positive
316	Total IgM	27	4	63.93	Positive
316	Total IgM	33	5	84.68	Positive
316	Total IgG	37	6	79.57	Positive
316	Total IgG	27	4	186	Positive
317	Total IgM	34	5	52.09	Positive
317	Total IgG	34	5	112.81	Positive
318	Total IgM	20	3	2.13	Negative
318	Total IgG	20	3	0.9	Negative
319	Total IgM	41	6	99	Positive
319	Total IgM	42	6	90.81	Positive
319	Total IgG	41	6	184.03	Positive
319	Total IgG	42	6	184.5	Positive
320	Total IgG	13	2	140.17	Positive
320	Total IgM	13	2	80.13	Positive
321	Total IgG	31	5	124.55	Positive
321	Total IgM	31	5	306.7	Positive
322	Total IgM	46	7	4.19	Negative
322	Total IgG	46	7	225	Positive
323	Total IgM	38	6	3.84	Negative
323	Total IgG	38	6	94.15	Positive
324	Total IgG	54	8	26.11	Positive
324	Total IgG	50	8	53.11	Positive
324	Total IgM	54	8	94.8	Positive
324	Total IgG	46	7	55.43	Positive
324	Total IgM	50	8	211.23	Positive
324	Total IgM	46	7	233.86	Positive
325	Total IgG	37	6	155.75	Positive
325	Total IgM	37	6	72.8	Positive
326	Total IgM	34	5	53.43	Positive
326	Total IgG	34	5	147.42	Positive
327	Total IgG	37	6	173.12	Positive
327	Total IgM	37	6	73.53	Positive
328	Total IgG	41	6	201.21	Positive
328	Total IgM	41	6	59.78	Positive
329	Total IgM	47	7	171.86	Positive
329	Total IgG	47	7	170.88	Positive
330	Total IgM	19	3	3.76	Negative
330	Total IgG	19	3	79.22	Positive
331	Total IgM	46	7	65.33	Positive
331	Total IgG	46	7	207.84	Positive
332	Total IgG	46	7	205.02	Positive
332	Total IgM	46	7	74.81	Positive
333	Total IgM	16	3	0.52	Negative
333	Total IgG	16	3	2.7	Negative
334	Total IgM	41	6	1.53	Negative
334	Total IgG	41	6	22.61	Positive
335	Total IgM	14	2	73.23	Positive
335	Total IgG	14	2	154.94	Positive
335	Total IgG	16	3	160.75	Positive
335	Total IgM	16	3	73.15	Positive
336	Total IgG	36	6	172.61	Positive
337	Total IgM	45	7	42.47	Positive
337	Total IgG	45	7	64.77	Positive
338	Total IgM	19	3	0.94	Negative
338	Total IgG	20	3	2.13	Negative
338	Total IgG	22	4	2.6	Negative
338	Total IgG	19	3	1.18	Negative
338	Total IgM	22	4	1.78	Negative
340	Total IgG	35	5	74.38	Positive
340	Total IgM	35	5	51.24	Positive
341	Total IgM	35	5	39.6	Positive
341	Total IgG	35	5	81.75	Positive
342	Total IgG	36	6	44.26	Positive
342	Total IgM	47	7	14.8	Positive
342	Total IgG	47	7	76.31	Positive
342	Total IgM	36	6	92.6	Positive
343	Total IgM	43	7	11.65	Positive
343	Total IgM	33	5	18.02	Positive
343	Total IgG	33	5	177.32	Positive
343	Total IgG	43	7	194.48	Positive
344	Total IgM	41	6	29.96	Positive
344	Total IgM	55	8	55.28	Positive
344	Total IgG	52	8	213.78	Positive
344	Total IgM	52	8	39.02	Positive
344	Total IgG	64	10	220.25	Positive
344	Total IgM	58	9	29.72	Positive
344	Total IgM	64	10	11.4	Positive
344	Total IgG	58	9	66.16	Positive
344	Total IgG	41	6	169.45	Positive
344	Total IgG	46	7	200.37	Positive
344	Total IgM	46	7	28.37	Positive
344	Total IgG	55	8	185.97	Positive
345	Total IgG	19	3	52.8	Positive
345	Total IgM	19	3	2110.32	Positive
345	Total IgM	24	4	1928.5	Positive
345	Total IgG	24	4	63.55	Positive
346	Total IgG	27	4	144.68	Positive
346	Total IgM	27	4	79.5	Positive
346	Total IgG	26	4	143.83	Positive
346	Total IgM	26	4	70.64	Positive
347	Total IgG	35	5	188.44	Positive
347	Total IgM	35	5	3.05	Negative
348	Total IgM	37	6	139.78	Positive
348	Total IgG	37	6	135.96	Positive
349	Total IgG	46	7	196.66	Positive
349	Total IgM	46	7	22.91	Positive
350	Total IgM	51	8	28.14	Positive
350	Total IgG	51	8	195.61	Positive
351	Total IgG	16	3	2	Negative
351	Total IgM	16	3	5.51	Negative
352	Total IgG	41	6	150.78	Positive
352	Total IgM	41	6	23.12	Positive
353	Total IgM	41	6	13.75	Positive
353	Total IgG	41	6	172.58	Positive
354	Total IgM	62	9	51.29	Positive
354	Total IgM	54	8	49.58	Positive
354	Total IgG	54	8	178.42	Positive
354	Total IgG	76	11	96.54	Positive
354	Total IgM	76	11	8.41	Negative
354	Total IgG	62	9	86.72	Positive
355	Total IgM	51	8	4.61	Negative
355	Total IgG	51	8	183.11	Positive
355	Total IgG	64	10	76.98	Positive
355	Total IgM	77	11	1.22	Negative
355	Total IgG	77	11	66.78	Positive
355	Total IgM	64	10	1.42	Negative
356	Total IgM	43	7	15.6	Positive
356	Total IgG	43	7	84.84	Positive
357	Total IgG	45	7	162.52	Positive
357	Total IgG	66	10	82.56	Positive
357	Total IgM	45	7	38.56	Positive
357	Total IgM	66	10	3.66	Negative
358	Total IgM	46	7	21.76	Positive
358	Total IgG	46	7	191.1	Positive
359	Total IgG	28	4	75.61	Positive
359	Total IgM	28	4	95.45	Positive
360	Total IgM	43	7	56.79	Positive
360	Total IgG	29	5	174.71	Positive
360	Total IgG	43	7	154.07	Positive
360	Total IgM	29	5	105.87	Positive
361	Total IgM	32	5	44.83	Positive
361	Total IgG	32	5	127.28	Positive
362	Total IgG	25	4	152.25	Positive
362	Total IgM	25	4	11.16	Positive
363	Total IgM	40	6	399.31	Positive
363	Total IgM	58	9	240.39	Positive
363	Total IgG	58	9	60.85	Positive
363	Total IgG	40	6	183.86	Positive
364	Total IgG	46	7	169.58	Positive
364	Total IgM	46	7	49.91	Positive
365	Total IgG	32	5	156.02	Positive
366	Total IgM	47	7	282.99	Positive
366	Total IgG	47	7	114.43	Positive
366	Total IgM	41	6	377.44	Positive
366	Total IgG	41	6	122.17	Positive
367	Total IgG	37	6	94.61	Positive
367	Total IgM	37	6	15.61	Positive
368	Total IgG	31	5	91.92	Positive
368	Total IgM	31	5	19.01	Positive
369	Total IgM	45	7	126.17	Positive
369	Total IgG	45	7	210.99	Positive
370	Total IgG	30	5	154.3	Positive
370	Total IgM	30	5	128.27	Positive
371	Total IgM	46	7	285.76	Positive
371	Total IgG	46	7	143.38	Positive
371	Total IgG	40	6	136.97	Positive
371	Total IgM	40	6	406.45	Positive
371	Total IgG	51	8	147.48	Positive
371	Total IgM	51	8	179.73	Positive
372	Total IgG	50	8	212.32	Positive
372	Total IgM	50	8	26.07	Positive
372	Total IgM	55	8	23.89	Positive
372	Total IgG	55	8	225.88	Positive
373	Total IgG	52	8	128.1	Positive
373	Total IgM	52	8	102.93	Positive
374	Total IgG	41	6	138.27	Positive
374	Total IgM	41	6	31.64	Positive
374	Total IgM	48	7	34.98	Positive
374	Total IgG	48	7	123.07	Positive
375	Total IgG	41	6	188.31	Positive
375	Total IgM	41	6	18.6	Positive
376	Total IgG	39	6	200.13	Positive
376	Total IgM	39	6	82.08	Positive
377	Total IgM	42	6	16.76	Positive
377	Total IgG	42	6	151.43	Positive
378	Total IgG	44	7	153.21	Positive
378	Total IgM	44	7	111.48	Positive
379	Total IgG	46	7	182.04	Positive
379	Total IgG	55	8	177.88	Positive
379	Total IgM	55	8	51.29	Positive
379	Total IgM	46	7	77.42	Positive
380	Total IgG	46	7	163.15	Positive
380	Total IgM	46	7	49.91	Positive
381	Total IgM	40	6	111.67	Positive
381	Total IgG	40	6	160.87	Positive
382	Total IgM	56	8	49.34	Positive
382	Total IgG	56	8	157.89	Positive
383	Total IgG	46	7	113.93	Positive
383	Total IgM	46	7	410.62	Positive
384	Total IgM	47	7	557.74	Positive
384	Total IgM	42	6	648.37	Positive
384	Total IgG	47	7	149.71	Positive
384	Total IgG	42	6	134.15	Positive
384	Total IgM	62	9	166.73	Positive
384	Total IgG	55	8	162.31	Positive
384	Total IgG	62	9	60.59	Positive
384	Total IgM	55	8	443.64	Positive
385	Total IgM	45	7	72.09	Positive
385	Total IgG	45	7	163.07	Positive
386	Total IgG	41	6	158.06	Positive
386	Total IgM	41	6	66.89	Positive
387	Total IgM	30	5	106.69	Positive
387	Total IgG	30	5	146.2	Positive
388	Total IgM	40	6	4.63	Negative
388	Total IgG	40	6	130.7	Positive
389	Total IgM	44	7	5.22	Negative
389	Total IgG	44	7	56.79	Positive
390	Total IgG	39	6	201.67	Positive
390	Total IgM	39	6	51.59	Positive
391	Total IgM	49	7	13.31	Positive
391	Total IgG	20	3	179.99	Positive
391	Total IgM	37	6	74.34	Positive
391	Total IgM	25	4	75.85	Positive
391	Total IgM	30	5	84.6	Positive
391	Total IgG	39	6	76.03	Positive
391	Total IgG	25	4	184.24	Positive
391	Total IgG	30	5	199.05	Positive
391	Total IgG	37	6	211.61	Positive
391	Total IgG	49	7	106.53	Positive
391	Total IgG	47	7	107.04	Positive
391	Total IgM	20	3	104.85	Positive
391	Total IgM	47	7	16.85	Positive
391	Total IgM	39	6	22.69	Positive
392	Total IgM	46	7	32.42	Positive
392	Total IgG	46	7	153.61	Positive
393	Total IgM	27	4	10.56	Positive
393	Total IgG	27	4	71.99	Positive
394	Total IgG	37	6	36.07	Positive
394	Total IgM	37	6	373.29	Positive
395	Total IgM	43	7	40.92	Positive
395	Total IgG	43	7	102.11	Positive
396	Total IgG	38	6	1.99	Negative
396	Total IgM	38	6	2.09	Negative
397	Total IgM	36	6	92.06	Positive
397	Total IgM	39	6	68.7	Positive
397	Total IgG	39	6	208.64	Positive
397	Total IgG	36	6	167.55	Positive
398	Total IgG	18	3	176.3	Positive
398	Total IgM	18	3	41.54	Positive
399	Total IgM	15	3	1.11	Negative
399	Total IgG	15	3	62.46	Positive
400	Total IgG	20	3	137.23	Positive
400	Total IgM	20	3	19.63	Positive
401	Total IgM	22	4	57.69	Positive
401	Total IgG	22	4	73.84	Positive
402	Total IgM	44	7	18.23	Positive
402	Total IgG	44	7	146.78	Positive
403	Total IgM	40	6	148.47	Positive
403	Total IgG	40	6	123.95	Positive
404	Total IgG	13	2	133.26	Positive
404	Total IgM	13	2	99.83	Positive
405	Total IgG	34	5	121.8	Positive
405	Total IgM	34	5	80.55	Positive
406	Total IgM	35	5	125.19	Positive
406	Total IgG	35	5	155	Positive
407	Total IgG	37	6	191.76	Positive
407	Total IgM	37	6	16.87	Positive
408	Total IgM	40	6	51.24	Positive
408	Total IgG	40	6	154.27	Positive
409	Total IgM	44	7	8.52	Negative
409	Total IgG	44	7	142.47	Positive
410	Total IgG	39	6	84.55	Positive
410	Total IgG	47	7	83.91	Positive
410	Total IgM	39	6	526.45	Positive
410	Total IgM	47	7	425.7	Positive
411	Total IgG	45	7	164.81	Positive
411	Total IgM	45	7	72.45	Positive
411	Total IgM	46	7	80.72	Positive
411	Total IgG	46	7	202.05	Positive
412	Total IgM	35	5	51.43	Positive
412	Total IgG	35	5	135.62	Positive
414	Total IgG	24	4	183.81	Positive
414	Total IgM	24	4	30.54	Positive
415	Total IgM	29	5	61.78	Positive
415	Total IgG	29	5	155.24	Positive
416	Total IgM	22	4	13.39	Positive
416	Total IgG	22	4	155.54	Positive
417	Total IgM	40	6	3.35	Negative
417	Total IgG	40	6	154.4	Positive
418	Total IgM	64	10	17	Positive
418	Total IgG	64	10	103.35	Positive
419	Total IgG	22	4	4.51	Negative
419	Total IgG	10	2	4.69	Negative
419	Total IgM	10	2	1.77	Negative
419	Total IgM	22	4	1.38	Negative
420	Total IgM	51	8	4.03	Negative
420	Total IgG	33	5	77.96	Positive
420	Total IgG	57	9	74.31	Positive
420	Total IgM	40	6	6.53	Negative
420	Total IgG	40	6	155.67	Positive
420	Total IgG	51	8	73.1	Positive
420	Total IgM	33	5	5.98	Negative
420	Total IgM	57	9	1.73	Negative
421	Total IgG	43	7	16.46	Positive
421	Total IgM	63	9	5.09	Negative
421	Total IgG	59	9	64.03	Positive
421	Total IgM	44	7	4.64	Negative
421	Total IgM	52	8	40.3	Positive
421	Total IgG	63	9	38.08	Positive
421	Total IgM	43	7	3.51	Negative
421	Total IgG	44	7	35.39	Positive
421	Total IgG	52	8	100.17	Positive
421	Total IgM	59	9	14.08	Positive
422	Total IgM	38	6	20.79	Positive
422	Total IgG	38	6	201.94	Positive
423	Total IgM	34	5	407.16	Positive
423	Total IgG	34	5	162.77	Positive
424	Total IgG	34	5	194.48	Positive
424	Total IgM	34	5	16.05	Positive
425	Total IgG	39	6	194.82	Positive
425	Total IgM	39	6	108.85	Positive
426	Total IgM	25	4	23	Positive
426	Total IgG	25	4	136.77	Positive
427	Total IgM	40	6	46.72	Positive
427	Total IgG	40	6	125.69	Positive
428	Total IgG	23	4	202.63	Positive
428	Total IgM	23	4	18.56	Positive
429	Total IgM	15	3	0.39	Negative
429	Total IgG	15	3	2.59	Negative
430	Total IgM	17	3	4.19	Negative
430	Total IgG	17	3	2.57	Negative
431	Total IgG	45	7	169.28	Positive
431	Total IgM	45	7	22.6	Positive
432	Total IgM	44	7	52.78	Positive
432	Total IgG	44	7	210.34	Positive
433	Total IgM	44	7	18.72	Positive
433	Total IgG	44	7	51.39	Positive
434	Total IgG	44	7	159.71	Positive
434	Total IgM	44	7	6.82	Negative
435	Total IgM	43	7	43.84	Positive
435	Total IgG	43	7	184.47	Positive
436	Total IgG	45	7	150.25	Positive
436	Total IgM	45	7	22.11	Positive
437	Total IgM	17	3	79.17	Positive
437	Total IgG	17	3	184.57	Positive
438	Total IgM	26	4	63.2	Positive
438	Total IgG	26	4	35.56	Positive
439	Total IgM	50	8	133.5	Positive
439	Total IgG	50	8	172.05	Positive
440	Total IgG	39	6	175.09	Positive
440	Total IgM	39	6	7.68	Negative
441	Total IgM	42	6	24.91	Positive
441	Total IgG	42	6	79.43	Positive
442	Total IgG	24	4	62.7	Positive
442	Total IgM	24	4	13.99	Positive
443	Total IgM	20	3	0.56	Negative
443	Total IgG	20	3	1.34	Negative
444	Total IgM	34	5	3.92	Negative
444	Total IgG	44	7	84.2	Positive
444	Total IgM	44	7	5.17	Negative
444	Total IgG	34	5	91.42	Positive
445	Total IgG	39	6	174.19	Positive
445	Total IgM	39	6	18.6	Positive
446	Total IgM	40	6	39.78	Positive
446	Total IgG	40	6	63.22	Positive
447	Total IgG	35	5	148.16	Positive
447	Total IgM	35	5	207.58	Positive
448	Total IgM	20	3	16.33	Positive
448	Total IgG	20	3	72.89	Positive
449	Total IgM	21	3	38.59	Positive
449	Total IgG	21	3	85.06	Positive
449	Total IgG	21	3	50.07	Positive
449	Total IgM	21	3	12.55	Positive
450	Total IgG	39	6	145.15	Positive
450	Total IgM	39	6	131.05	Positive
451	Total IgM	30	5	9.54	Negative
451	Total IgG	30	5	88.82	Positive
452	Total IgM	42	6	1.48	Negative
452	Total IgG	42	6	2.4	Negative
453	Total IgM	2	1	NA	NA
453	Total IgG	2	1	NA	NA
454	Total IgM	37	6	114.93	Positive
454	Total IgG	37	6	193.51	Positive
455	Total IgM	33	5	2.07	Negative
455	Total IgG	33	5	16.87	Positive
456	Total IgG	43	7	154.24	Positive
456	Total IgM	43	7	41.35	Positive
457	Total IgG	38	6	3.77	Negative
457	Total IgM	38	6	0.99	Negative
458	Total IgM	38	6	18.27	Positive
458	Total IgG	38	6	68.36	Positive
458	Total IgG	37	6	64.52	Positive
458	Total IgM	37	6	23.19	Positive
459	Total IgM	42	6	9.24	Negative
459	Total IgG	42	6	155.26	Positive
460	Total IgG	42	6	106.38	Positive
461	Total IgG	39	6	136.48	Positive
461	Total IgM	39	6	34.15	Positive
462	Total IgG	55	8	185	Positive
462	Total IgM	55	8	5.2	Negative
463	Total IgM	44	7	256.58	Positive
463	Total IgG	44	7	167.55	Positive
464	Total IgM	9	2	100.33	Positive
464	Total IgG	9	2	153.14	Positive
465	Total IgG	14	2	58.01	Positive
465	Total IgM	14	2	20.16	Positive
466	Total IgG	26	4	0.56	Negative
466	Total IgM	26	4	4.65	Negative
467	Total IgM	38	6	0.39	Negative
467	Total IgG	38	6	0.86	Negative
468	Total IgG	10	2	58.52	Positive
468	Total IgM	10	2	40.38	Positive
469	Total IgM	37	6	41.91	Positive
469	Total IgG	37	6	152.99	Positive
470	Total IgG	10	2	1.2	Negative
470	Total IgM	10	2	5.03	Negative
471	Total IgG	47	7	180.45	Positive
471	Total IgM	47	7	6.69	Negative
472	Total IgM	41	6	36.64	Positive
472	Total IgG	41	6	186.46	Positive
473	Total IgM	38	6	1.6	Negative
473	Total IgG	38	6	2	Negative
474	Total IgM	14	2	1.88	Negative
474	Total IgG	14	2	4.69	Negative
475	Total IgG	39	6	152.69	Positive
475	Total IgM	39	6	18.23	Positive
476	Total IgG	41	6	85.56	Positive
476	Total IgM	41	6	22.32	Positive
477	Total IgG	31	5	1.4	Negative
477	Total IgM	31	5	2.98	Negative
478	Total IgM	37	6	136.32	Positive
478	Total IgG	36	6	79.82	Positive
478	Total IgG	37	6	168.72	Positive
478	Total IgM	36	6	78.35	Positive
479	Total IgG	31	5	74.06	Positive
479	Total IgM	31	5	89.3	Positive
480	Total IgG	42	6	122.48	Positive
480	Total IgM	42	6	42.49	Positive
481	Total IgG	37	6	2.23	Negative
481	Total IgM	39	6	1.16	Negative
481	Total IgG	39	6	2.44	Negative
481	Total IgM	37	6	1	Negative
482	Total IgM	41	6	112.04	Positive
482	Total IgG	41	6	60.4	Positive
483	Total IgG	43	7	231.45	Positive
483	Total IgM	43	7	12.62	Positive
484	Total IgG	44	7	1.23	Negative
484	Total IgM	37	6	0.79	Negative
484	Total IgM	44	7	0.81	Negative
484	Total IgG	37	6	1.23	Negative
484	Total IgM	37	6	0.85	Negative
485	Total IgG	14	2	0.95	Negative
485	Total IgM	14	2	0.79	Negative
486	Total IgM	34	5	20.9	Positive
486	Total IgG	34	5	189.05	Positive
487	Total IgM	55	8	1356.52	Positive
487	Total IgG	55	8	183.74	Positive
488	Total IgG	26	4	78.29	Positive
488	Total IgM	26	4	2.37	Negative
489	Total IgG	36	6	5.02	Negative
489	Total IgM	36	6	6.67	Negative
490	Total IgG	38	6	67.17	Positive
490	Total IgM	38	6	37.18	Positive
491	Total IgM	41	6	44.09	Positive
491	Total IgG	41	6	86.37	Positive
492	Total IgM	41	6	7.54	Negative
492	Total IgG	41	6	76.76	Positive
494	Total IgM	42	6	21.48	Positive
494	Total IgM	51	8	20.46	Positive
494	Total IgG	51	8	231.03	Positive
494	Total IgG	42	6	216.98	Positive
495	Total IgM	58	9	50.61	Positive
495	Total IgG	52	8	189.94	Positive
495	Total IgG	58	9	209.99	Positive
495	Total IgG	51	8	91.48	Positive
495	Total IgM	52	8	42.9	Positive
495	Total IgM	51	8	17.57	Positive
496	Total IgG	36	6	175.37	Positive
496	Total IgM	36	6	5.24	Negative
497	Total IgM	35	5	65.89	Positive
497	Total IgG	35	5	147.95	Positive
497	Total IgG	42	6	155.44	Positive
497	Total IgM	42	6	47.16	Positive
498	Total IgG	31	5	3.8	Negative
498	Total IgM	31	5	0.6	Negative
499	Total IgG	36	6	0.52	Negative
499	Total IgM	36	6	1.11	Negative
500	Total IgM	41	6	22.71	Positive
500	Total IgG	41	6	177.71	Positive
500	Total IgG	46	7	180.06	Positive
500	Total IgM	46	7	29.75	Positive
501	Total IgG	35	5	144.93	Positive
501	Total IgM	35	5	62.56	Positive
502	Total IgG	42	6	152.08	Positive
502	Total IgM	42	6	59.77	Positive
503	Total IgG	38	6	112.62	Positive
503	Total IgM	38	6	93.6	Positive
504	Total IgM	42	6	120.59	Positive
504	Total IgG	42	6	157.42	Positive
505	Total IgM	37	6	30.54	Positive
505	Total IgG	37	6	142.2	Positive
506	Total IgG	22	4	195.2	Positive
506	Total IgM	22	4	13.62	Positive
507	Total IgM	46	7	18.95	Positive
507	Total IgG	46	7	162.71	Positive
508	Total IgM	53	8	1.7	Negative
508	Total IgM	33	5	2.08	Negative
508	Total IgG	39	6	90.46	Positive
508	Total IgG	40	6	95.85	Positive
508	Total IgG	33	5	99.99	Positive
508	Total IgG	53	8	103.95	Positive
508	Total IgM	25	4	9.51	Negative
508	Total IgG	25	4	196.23	Positive
508	Total IgM	40	6	1.76	Negative
508	Total IgG	42	6	98.85	Positive
508	Total IgM	41	6	2.72	Negative
508	Total IgM	42	6	2.53	Negative
508	Total IgM	39	6	2.35	Negative
508	Total IgG	41	6	101.03	Positive
509	Total IgG	26	4	71.73	Positive
509	Total IgM	26	4	6.61	Negative
510	Total IgG	29	5	177.89	Positive
510	Total IgM	29	5	69.27	Positive
510	Total IgG	29	5	89.7	Positive
510	Total IgM	29	5	36.85	Positive
511	Total IgG	27	4	113.58	Positive
511	Total IgM	21	3	78.64	Positive
511	Total IgG	21	3	97.23	Positive
511	Total IgM	27	4	54.79	Positive
512	Total IgM	22	4	1.4	Negative
512	Total IgG	22	4	6.7	Negative
513	Total IgM	12	2	164.14	Positive
513	Total IgG	12	2	128.73	Positive
514	Total IgG	36	6	217.49	Positive
514	Total IgM	36	6	42.42	Positive
515	Total IgG	25	4	125.93	Positive
515	Total IgG	53	8	79.3	Positive
515	Total IgG	50	8	179.9	Positive
515	Total IgM	50	8	19.91	Positive
515	Total IgM	36	6	53.99	Positive
515	Total IgG	36	6	146.86	Positive
515	Total IgM	25	4	60.83	Positive
515	Total IgM	53	8	14.79	Positive
516	Total IgM	39	6	19.83	Positive
516	Total IgG	39	6	186.21	Positive
517	Total IgM	40	6	44.14	Positive
517	Total IgG	33	5	181.23	Positive
517	Total IgG	40	6	197.13	Positive
517	Total IgM	33	5	50.6	Positive
518	Total IgM	25	4	43.81	Positive
518	Total IgG	25	4	177.71	Positive
519	Total IgG	21	3	108.69	Positive
519	Total IgM	21	3	66.74	Positive
520	Total IgM	26	4	73.57	Positive
520	Total IgG	24	4	163.94	Positive
520	Total IgG	26	4	147.81	Positive
520	Total IgG	27	4	175.26	Positive
520	Total IgG	33	5	75.24	Positive
520	Total IgM	24	4	45.19	Positive
520	Total IgM	33	5	69.46	Positive
520	Total IgM	27	4	67.52	Positive
521	Total IgG	32	5	165.14	Positive
521	Total IgM	32	5	121.63	Positive
522	Total IgM	11	2	1.39	Negative
522	Total IgG	11	2	1.08	Negative
523	Total IgM	14	2	1.6	Negative
523	Total IgG	14	2	4	Negative
524	Total IgG	17	3	156.89	Positive
524	Total IgM	17	3	151.15	Positive
524	Total IgM	26	4	143.16	Positive
524	Total IgG	26	4	181.31	Positive
525	Total IgM	41	6	49.02	Positive
525	Total IgG	41	6	163.31	Positive
526	Total IgG	35	5	152.29	Positive
526	Total IgM	35	5	20.41	Positive
527	Total IgM	25	4	40.08	Positive
527	Total IgG	25	4	190.44	Positive
528	Total IgG	40	6	128.43	Positive
528	Total IgM	40	6	9.95	Negative
529	Total IgG	41	6	211.23	Positive
529	Total IgM	41	6	11.24	Positive
530	Total IgM	35	5	37.81	Positive
530	Total IgG	35	5	224.19	Positive
531	Total IgG	39	6	101.5	Positive
531	Total IgM	39	6	9.86	Negative
532	Total IgM	41	6	2.44	Negative
532	Total IgG	41	6	180.63	Positive
533	Total IgM	51	8	3.67	Negative
533	Total IgG	51	8	121.08	Positive
534	Total IgM	39	6	14.52	Positive
534	Total IgG	39	6	95.21	Positive
535	Total IgG	39	6	79.02	Positive
535	Total IgM	39	6	72.7	Positive
536	Total IgM	39	6	73.32	Positive
536	Total IgG	39	6	64.08	Positive
537	Total IgM	41	6	12.71	Positive
537	Total IgG	41	6	117.4	Positive
538	Total IgG	40	6	140.12	Positive
538	Total IgM	40	6	61.54	Positive
539	Total IgM	34	5	30.65	Positive
539	Total IgG	34	5	78.37	Positive
540	Total IgM	41	6	47.31	Positive
540	Total IgG	41	6	111.97	Positive
541	Total IgM	19	3	9.46	Negative
541	Total IgG	19	3	163.44	Positive
542	Total IgG	41	6	182.28	Positive
542	Total IgM	41	6	34.08	Positive
543	Total IgG	36	6	233.55	Positive
543	Total IgM	36	6	23.25	Positive
544	Total IgG	41	6	214.75	Positive
544	Total IgM	41	6	26.23	Positive
545	Total IgM	41	6	70.38	Positive
545	Total IgM	49	7	66.32	Positive
545	Total IgG	41	6	189.43	Positive
545	Total IgG	49	7	183.92	Positive
546	Total IgM	45	7	17.64	Positive
546	Total IgG	45	7	182.84	Positive
547	Total IgM	35	5	46.14	Positive
547	Total IgG	35	5	148.36	Positive
548	Total IgM	26	4	47.74	Positive
548	Total IgG	26	4	153.04	Positive
549	Total IgM	32	5	89.79	Positive
549	Total IgG	32	5	165.96	Positive
550	Total IgG	53	8	190.58	Positive
550	Total IgM	53	8	4.05	Negative
551	Total IgM	37	6	102.53	Positive
551	Total IgG	37	6	129.18	Positive
552	Total IgM	12	2	2.46	Negative
552	Total IgG	12	2	1.49	Negative
553	Total IgM	55	8	68.77	Positive
553	Total IgG	55	8	143.87	Positive
554	Total IgM	28	4	2.13	Negative
554	Total IgG	28	4	19.22	Positive
554	Total IgM	41	6	0.62	Negative
554	Total IgG	38	6	7.97	Negative
554	Total IgG	18	3	20.81	Positive
554	Total IgM	18	3	1.28	Negative
554	Total IgM	38	6	0.89	Negative
554	Total IgG	41	6	18.68	Positive
555	Total IgM	18	3	259.34	Positive
555	Total IgG	27	4	133.57	Positive
555	Total IgM	27	4	169.37	Positive
555	Total IgG	18	3	98.09	Positive
556	Total IgM	41	6	60.79	Positive
556	Total IgG	41	6	192.54	Positive
557	Total IgM	36	6	39.1	Positive
557	Total IgG	36	6	145.22	Positive
558	Total IgG	21	3	146.72	Positive
559	Total IgM	36	6	43.7	Positive
559	Total IgG	36	6	186.4	Positive
560	Total IgM	55	8	12.85	Positive
560	Total IgG	55	8	202.7	Positive
560	Total IgG	41	6	189.62	Positive
560	Total IgM	41	6	23.62	Positive
561	Total IgG	36	6	176.38	Positive
561	Total IgM	36	6	25.65	Positive
562	Total IgM	18	3	0.75	Negative
562	Total IgG	10	2	1.94	Negative
562	Total IgG	18	3	2.53	Negative
562	Total IgM	10	2	0.8	Negative
563	Total IgG	32	5	150.34	Positive
563	Total IgM	32	5	320.74	Positive
564	Total IgG	39	6	166.98	Positive
564	Total IgM	39	6	125.35	Positive
564	Total IgM	45	7	89.94	Positive
564	Total IgG	45	7	174.27	Positive
565	Total IgG	48	7	67	Positive
565	Total IgM	35	5	22.91	Positive
565	Total IgM	48	7	5.71	Negative
565	Total IgG	35	5	181.2	Positive
566	Total IgG	35	5	206.1	Positive
566	Total IgM	35	5	8.1	Negative
567	Total IgM	27	4	52.32	Positive
567	Total IgG	27	4	184.54	Positive
568	Total IgM	41	6	123.01	Positive
568	Total IgM	42	6	127.81	Positive
568	Total IgG	42	6	206.78	Positive
568	Total IgG	41	6	197.08	Positive
569	Total IgG	37	6	2.24	Negative
569	Total IgM	37	6	0.22	Negative
570	Total IgM	14	2	0.45	Negative
570	Total IgG	18	3	1.41	Negative
570	Total IgM	18	3	0.41	Negative
570	Total IgG	14	2	0.95	Negative
571	Total IgM	41	6	9.54	Negative
571	Total IgG	32	5	45.62	Positive
571	Total IgG	41	6	192.92	Positive
571	Total IgM	32	5	36.25	Positive
572	Total IgM	49	7	23.38	Positive
572	Total IgG	49	7	55.57	Positive
572	Total IgM	34	5	40.95	Positive
572	Total IgG	34	5	73.32	Positive
573	Total IgG	25	4	101.53	Positive
573	Total IgM	31	5	3.64	Negative
573	Total IgG	31	5	186.53	Positive
573	Total IgM	25	4	2.78	Negative
574	Total IgM	6	1	2.47	Negative
574	Total IgG	6	1	99.79	Positive
575	Total IgM	16	3	1.16	Negative
575	Total IgG	16	3	21.81	Positive
576	Total IgG	76	11	234.82	Positive
576	Total IgM	67	10	6.77	Negative
576	Total IgG	67	10	107.07	Positive
576	Total IgM	76	11	38.66	Positive
577	Total IgG	55	8	205.63	Positive
577	Total IgM	55	8	20.04	Positive
578	Total IgG	20	3	170.86	Positive
578	Total IgG	9	2	80.02	Positive
578	Total IgM	20	3	47.76	Positive
578	Total IgM	9	2	33.46	Positive
579	Total IgM	22	4	6.22	Negative
579	Total IgG	22	4	119.35	Positive
580	Total IgG	37	6	93.64	Positive
580	Total IgM	37	6	10.7	Positive
581	Total IgM	48	7	10.33	Positive
581	Total IgG	48	7	190.34	Positive
582	Total IgG	52	8	193.76	Positive
582	Total IgM	52	8	74.45	Positive
583	Total IgM	25	4	1	Negative
583	Total IgG	30	5	23.01	Positive
583	Total IgG	25	4	27.49	Positive
583	Total IgM	30	5	1.04	Negative
584	Total IgM	9	2	36.5	Positive
584	Total IgG	9	2	45.63	Positive
585	Total IgM	36	6	23.78	Positive
585	Total IgG	36	6	71.09	Positive
586	Total IgM	60	9	2.55	Negative
586	Total IgG	60	9	61.96	Positive
586	Total IgM	43	7	9.39	Negative
586	Total IgG	43	7	231.29	Positive
587	Total IgG	43	7	12.65	Positive
587	Total IgM	43	7	0.36	Negative
587	Total IgM	37	6	107.52	Positive
587	Total IgM	37	6	10.4	Positive
587	Total IgG	37	6	70.07	Positive
587	Total IgG	37	6	0.28	Negative
588	Total IgM	13	2	2.78	Negative
588	Total IgG	13	2	219.29	Positive
589	Total IgG	46	7	93.16	Positive
589	Total IgM	50	8	12.94	Positive
589	Total IgM	32	5	84.48	Positive
589	Total IgG	50	8	206.78	Positive
589	Total IgG	32	5	59.44	Positive
589	Total IgM	46	7	6.87	Negative
590	Total IgG	42	6	167.71	Positive
590	Total IgM	42	6	302.34	Positive
591	Total IgM	45	7	0.62	Negative
591	Total IgG	45	7	3.38	Negative
592	Total IgM	62	9	15.57	Positive
592	Total IgM	47	7	56.23	Positive
592	Total IgG	62	9	48.93	Positive
592	Total IgG	47	7	87.23	Positive
593	Total IgG	43	7	143.51	Positive
593	Total IgM	43	7	25.36	Positive
594	Total IgM	14	2	78.87	Positive
594	Total IgG	14	2	172.66	Positive
595	Total IgG	19	3	132.75	Positive
595	Total IgM	19	3	45.08	Positive
596	Total IgG	65	10	208.7	Positive
596	Total IgG	47	7	93.11	Positive
596	Total IgM	65	10	7.7	Negative
596	Total IgM	47	7	9.5	Negative
597	Total IgM	44	7	95.78	Positive
597	Total IgG	44	7	142.08	Positive
598	Total IgM	30	5	122.72	Positive
598	Total IgG	30	5	205.87	Positive
599	Total IgM	47	7	2.47	Negative
599	Total IgG	47	7	80.17	Positive
600	Total IgG	52	8	228.98	Positive
600	Total IgM	52	8	77.58	Positive
601	Total IgM	42	6	132.95	Positive
601	Total IgG	42	6	154.22	Positive
602	Total IgG	55	8	54.07	Positive
602	Total IgG	64	10	20.21	Positive
602	Total IgG	40	6	64.36	Positive
602	Total IgM	70	10	1.32	Negative
602	Total IgG	51	8	21.82	Positive
602	Total IgM	40	6	4.86	Negative
602	Total IgM	51	8	1.54	Negative
602	Total IgG	56	8	22.48	Positive
602	Total IgM	61	9	1.93	Negative
602	Total IgM	64	10	1.49	Negative
602	Total IgM	55	8	11.46	Positive
602	Total IgM	56	8	6.73	Negative
602	Total IgG	61	9	46.01	Positive
602	Total IgG	70	10	18.29	Positive
603	Total IgG	83	12	44.36	Positive
603	Total IgM	63	9	133.13	Positive
603	Total IgM	83	12	19.48	Positive
603	Total IgG	63	9	114.74	Positive
603	Total IgM	72	11	45.46	Positive
603	Total IgG	72	11	63.64	Positive
604	Total IgM	47	7	17.55	Positive
604	Total IgG	47	7	86.59	Positive
605	Total IgM	34	5	47.31	Positive
605	Total IgG	34	5	136.73	Positive
606	Total IgM	46	7	17.35	Positive
606	Total IgG	46	7	54.05	Positive
606	Total IgG	64	10	113.38	Positive
606	Total IgM	64	10	57.91	Positive
606	Total IgG	61	9	57.51	Positive
606	Total IgM	55	8	77.96	Positive
606	Total IgM	61	9	23.75	Positive
606	Total IgG	55	8	90.66	Positive
607	Total IgG	60	9	60.98	Positive
607	Total IgM	39	6	4.2	Negative
607	Total IgG	39	6	83.36	Positive
607	Total IgM	60	9	3.67	Negative
608	Total IgM	45	7	56.76	Positive
608	Total IgG	45	7	93.61	Positive
608	Total IgG	61	9	218.87	Positive
608	Total IgM	61	9	90.79	Positive
609	Total IgM	68	10	2.14	Negative
609	Total IgG	47	7	83.19	Positive
609	Total IgM	47	7	10.29	Positive
609	Total IgG	68	10	86.99	Positive
610	Total IgM	27	4	7.29	Negative
610	Total IgG	27	4	76.68	Positive
611	Total IgG	37	6	77.3	Positive
611	Total IgM	37	6	1.94	Negative
612	Total IgG	37	6	99.79	Positive
612	Total IgM	51	8	7.99	Negative
612	Total IgM	37	6	2.47	Negative
612	Total IgG	51	8	69.85	Positive
613	Total IgG	70	10	84.77	Positive
613	Total IgM	55	8	34.75	Positive
613	Total IgG	71	11	87.66	Positive
613	Total IgM	70	10	4.78	Negative
613	Total IgM	71	11	6.79	Negative
613	Total IgG	55	8	190.6	Positive
614	Total IgG	49	7	108.17	Positive
614	Total IgM	49	7	40.03	Positive
615	Total IgM	41	6	32.95	Positive
615	Total IgG	41	6	137.83	Positive
616	Total IgG	33	5	84.27	Positive
616	Total IgM	33	5	1.95	Negative
617	Total IgG	40	6	93.22	Positive
617	Total IgM	40	6	8.92	Negative
618	Total IgG	54	8	54.13	Positive
618	Total IgM	54	8	5.66	Negative
618	Total IgM	33	5	8.05	Negative
618	Total IgG	33	5	113.82	Positive
618	Total IgG	34	5	112.05	Positive
619	Total IgG	59	9	181.53	Positive
619	Total IgG	47	7	58.36	Positive
619	Total IgM	59	9	119.05	Positive
619	Total IgM	47	7	63	Positive
619	Total IgG	60	9	161.3	Positive
619	Total IgM	60	9	109.86	Positive
620	Total IgG	55	8	138.91	Positive
620	Total IgG	54	8	170.76	Positive
620	Total IgM	42	6	36.7	Positive
620	Total IgM	54	8	55.28	Positive
620	Total IgM	55	8	53.61	Positive
620	Total IgG	69	10	77.49	Positive
620	Total IgG	42	6	74.98	Positive
620	Total IgM	69	10	8.47	Negative
621	Total IgG	52	8	91.97	Positive
621	Total IgM	52	8	22.94	Positive
621	Total IgG	38	6	185.84	Positive
621	Total IgM	38	6	79.02	Positive
622	Total IgG	37	6	76.36	Positive
622	Total IgM	37	6	72.69	Positive
623	Total IgM	39	6	28.76	Positive
623	Total IgG	39	6	175.43	Positive
624	Total IgG	59	9	33.34	Positive
624	Total IgM	59	9	108.31	Positive
625	Total IgG	42	6	56.23	Positive
625	Total IgM	42	6	36.9	Positive
626	Total IgG	30	5	82.62	Positive
626	Total IgM	30	5	5.07	Negative
626	Total IgM	36	6	7.7	Negative
626	Total IgG	36	6	177	Positive
627	Total IgM	39	6	45.13	Positive
627	Total IgG	39	6	138.88	Positive
628	Total IgM	49	7	49.38	Positive
628	Total IgG	43	7	181.69	Positive
628	Total IgM	43	7	56.33	Positive
628	Total IgG	49	7	196.94	Positive
629	Total IgG	38	6	137.4	Positive
629	Total IgM	38	6	2.14	Negative
630	Total IgM	65	10	3.55	Negative
630	Total IgM	50	8	10.87	Positive
630	Total IgG	65	10	57.62	Positive
630	Total IgG	39	6	43.03	Positive
630	Total IgG	50	8	144.77	Positive
630	Total IgM	39	6	51.31	Positive
631	Total IgM	38	6	15.39	Positive
631	Total IgG	38	6	161.86	Positive
632	Total IgM	30	5	63.11	Positive
632	Total IgG	39	6	81.97	Positive
632	Total IgG	22	4	94.63	Positive
632	Total IgM	22	4	36.8	Positive
632	Total IgM	39	6	61.03	Positive
632	Total IgG	30	5	216.21	Positive
633	Total IgM	32	5	22.39	Positive
633	Total IgG	32	5	83.27	Positive
634	Total IgM	42	6	15.1	Positive
634	Total IgG	42	6	58.91	Positive
635	Total IgM	38	6	77.75	Positive
635	Total IgG	38	6	227.78	Positive
637	Total IgG	52	8	58.65	Positive
637	Total IgM	55	8	148.63	Positive
637	Total IgG	39	6	152.36	Positive
637	Total IgG	55	8	53.51	Positive
637	Total IgG	64	10	62.98	Positive
637	Total IgM	39	6	285.16	Positive
637	Total IgM	64	10	48.64	Positive
637	Total IgM	52	8	80.21	Positive
638	Total IgG	43	7	220.26	Positive
638	Total IgM	43	7	36.79	Positive
639	Total IgG	54	8	83.26	Positive
639	Total IgM	48	7	172.02	Positive
639	Total IgM	54	8	138.33	Positive
639	Total IgG	39	6	163.65	Positive
639	Total IgG	44	7	156.15	Positive
639	Total IgG	48	7	167.65	Positive
639	Total IgM	44	7	202.27	Positive
639	Total IgM	39	6	190.63	Positive
640	Total IgM	45	7	1.2	Negative
640	Total IgM	34	5	2.46	Negative
640	Total IgG	45	7	36	Positive
640	Total IgG	35	5	23.41	Positive
640	Total IgM	35	5	1.25	Negative
640	Total IgG	34	5	100.98	Positive
641	Total IgM	37	6	20.41	Positive
641	Total IgG	37	6	70.83	Positive
641	Total IgG	59	9	50.58	Positive
641	Total IgM	59	9	37.43	Positive
642	Total IgG	36	6	79.95	Positive
642	Total IgM	36	6	5.31	Negative
643	Total IgM	40	6	28.73	Positive
643	Total IgG	45	7	194.83	Positive
643	Total IgM	33	5	10.33	Positive
643	Total IgG	33	5	158.44	Positive
643	Total IgG	50	8	64.44	Positive
643	Total IgM	45	7	44.55	Positive
643	Total IgM	50	8	33.55	Positive
643	Total IgG	40	6	180.26	Positive
644	Total IgG	32	5	77.47	Positive
644	Total IgM	32	5	12.96	Positive
645	Total IgG	35	5	155.34	Positive
645	Total IgM	35	5	256.79	Positive
646	Total IgM	39	6	8.15	Negative
646	Total IgG	39	6	92.09	Positive
647	Total IgG	55	8	191.24	Positive
647	Total IgG	60	9	61.57	Positive
647	Total IgM	60	9	45.83	Positive
647	Total IgM	37	6	8.92	Negative
647	Total IgM	55	8	118.69	Positive
647	Total IgG	37	6	93.22	Positive
648	Total IgM	38	6	46.28	Positive
648	Total IgG	38	6	153.53	Positive
649	Total IgM	27	4	23.06	Positive
649	Total IgG	27	4	75.35	Positive
650	Total IgG	34	5	142.68	Positive
650	Total IgM	34	5	125.25	Positive
651	Total IgM	49	7	69.7	Positive
651	Total IgG	49	7	138.04	Positive
652	Total IgM	15	3	59.41	Positive
652	Total IgG	15	3	84.47	Positive
653	Total IgG	39	6	179.77	Positive
653	Total IgM	39	6	7.75	Negative
654	Total IgM	37	6	6.17	Negative
654	Total IgG	37	6	102.9	Positive
655	Total IgM	54	8	11.75	Positive
655	Total IgG	54	8	123.03	Positive
655	Total IgM	66	10	5.73	Negative
655	Total IgG	66	10	107.35	Positive
656	Total IgG	55	8	178.6	Positive
656	Total IgG	42	6	92.55	Positive
656	Total IgM	42	6	46.96	Positive
656	Total IgM	55	8	65.97	Positive
657	Total IgG	32	5	51.11	Positive
657	Total IgM	32	5	18.91	Positive
658	Total IgM	43	7	6.63	Negative
658	Total IgG	43	7	197.94	Positive
658	Total IgG	30	5	100.9	Positive
658	Total IgM	30	5	7.71	Negative
659	Total IgM	24	4	10.71	Positive
659	Total IgG	24	4	165.19	Positive
[truncated: 4,063 more rows]

## Sheet: Figure 2a,b
PatientID	Antibody	Antibody Level	Test_to_Onset (Day)	LYM%	NEUT%	Group
4	N-IgG	2.77334	73	22.8	68.7	low
4	N-IgG	3.69643	69	23.8	66.6	low
22	N-IgG	4.30339	18	26.3	55.5	low
22	N-IgG	3.60878	20	28.8	53	low
22	N-IgG	4.0206	15	14.9	83	low
28	N-IgG	1.11233	52	19.7	74.9	low
28	N-IgG	3.58256	74	30.1	56.8	low
28	N-IgG	2.12414	65	38.5	49.9	low
28	N-IgG	4.31443	72	47.8	39.6	low
48	N-IgG	31.8198	57	37	39.2	high
57	N-IgG	7.91402	61	20.2	71.4	low
76	N-IgG	38.7417	49	18.4	67.6	high
82	N-IgG	51.3058	63	42.6	43.7	high
82	N-IgG	55.9351	63	42.6	43.7	high
85	N-IgG	73.9616	72	21.2	65.2	high
113	N-IgG	30.011	58	21.6	69.6	high
135	N-IgG	29.5646	60	31.4	51.4	high
146	N-IgG	23.0088	49	23.9	65.4	high
156	N-IgG	30.1519	66	31.1	60.1	high
156	N-IgG	31.5774	66	31.1	60.1	high
167	N-IgG	6.24401	50	22.8	62.3	low
169	N-IgG	23.5047	61	32.3	55.1	high
171	N-IgG	89.5059	49	31.3	58.1	high
171	N-IgG	98.1784	50	33.7	56.1	high
171	N-IgG	87.1693	53	31.9	58.9	high
173	N-IgG	29.2403	45	22.1	68.3	high
173	N-IgG	2.95596	57	27.4	61.4	low
180	N-IgG	32.2093	49	32.6	56.2	high
180	N-IgG	5.76262	58	35.2	56.7	low
202	N-IgG	51.5717	52	37.8	49.6	high
202	N-IgG	8.01247	51	37.5	52.2	low
202	N-IgG	56.8891	48	44.5	42.7	high
207	N-IgG	5.33172	61	25	66	low
207	N-IgG	6.42012	55	25.8	65	low
221	N-IgG	5.99458	46	24.9	66.9	low
225	N-IgG	26.3238	64	15.7	70.4	high
227	N-IgG	31.9168	69	27	59.2	high
240	N-IgG	2.51598	67	3.3	93.2	low
240	N-IgG	1.73116	71	3.6	91.8	low
271	N-IgG	40.5526	51	34.2	54.9	high
310	N-IgG	57.4798	51	31.6	54.7	high
316	N-IgG	50.2319	33	20.7	58.3	high
344	N-IgG	23.0242	58	40.6	50.8	high
354	N-IgG	8.28405	72	32	51.7	low
354	N-IgG	8.93718	62	27.3	54.8	low
354	N-IgG	7.30392	76	33.7	47.7	low
355	N-IgG	4.73059	77	33.3	51.2	low
355	N-IgG	5.05422	77	33.3	51.2	low
357	N-IgG	4.19612	66	18.7	74.8	low
360	N-IgG	6.76734	43	26.4	64.9	low
420	N-IgG	22.0563	51	15.5	63.6	high
421	N-IgG	2.88322	63	35.6	54.6	low
520	N-IgG	8.06057	33	27	64	low
586	N-IgG	24.5478	60	31.3	59.4	high
596	N-IgG	46.5837	65	29.8	58.8	high
603	N-IgG	2.7163	83	13.3	74.7	low
607	N-IgG	24.3712	60	34.1	52.1	high
608	N-IgG	33.0877	61	31.1	52.3	high
618	N-IgG	35.4788	54	30.4	55.4	high
632	N-IgG	5.70681	39	26.3	62.9	low
637	N-IgG	47.637	64	25.9	63.1	high
637	N-IgG	44.5945	55	21.3	64	high
637	N-IgG	49.2605	65	27.3	62.2	high
637	N-IgG	36.1274	64	25.9	63.1	high
641	N-IgG	25.9119	59	21.5	68.4	high
647	N-IgG	51.7516	60	55.2	36.8	high
671	N-IgG	27.18	49	25.6	66.5	high
704	N-IgG	88.4621	40	34.2	59.6	high
736	N-IgG	6.46858	60	19.4	69.3	low
737	N-IgG	33.5895	69	37.3	49.3	high
737	N-IgG	37.1133	59	37.4	49.5	high
737	N-IgG	30.137	73	40.1	45.1	high
747	N-IgG	25.7884	66	43.1	48.9	high
757	N-IgG	5.60975	48	26.9	58.7	low
769	N-IgG	28.6346	48	22.8	69.9	high
773	N-IgG	8.1493	47	19.4	73	low
774	N-IgG	40.2026	52	30.8	58.6	high
774	N-IgG	29.1891	63	32.6	57.2	high
774	N-IgG	37.0716	54	33.4	57	high
774	N-IgG	32.4452	49	32.4	56.6	high
774	N-IgG	29.1288	63	32.6	57.2	high
774	N-IgG	30.304	57	32.7	56.6	high
792	N-IgG	7.56375	65	14.8	73.9	low
873	N-IgG	29.391	42	37.4	48.5	high
880	N-IgG	47.9297	20	35.3	54.2	high
880	N-IgG	30.3572	31	25.9	65.3	high
880	N-IgG	27.3993	35	21.1	68.3	high
880	N-IgG	29.3686	31	25.9	65.3	high
942	N-IgG	6.6622	63	23.8	62.9	low
962	N-IgG	26.2918	50	26.8	64.7	high
1001	N-IgG	37.8046	54	30.9	54.1	high
1042	N-IgG	2.90456	56	27.6	63.1	low
1042	N-IgG	3.32295	51	30	60.4	low
1086	N-IgG	3.10402	40	8.6	75.9	low
1086	N-IgG	6.58419	53	20.1	64.3	low
1086	N-IgG	0.81866	42	10.7	77.5	low
1087	N-IgG	23.2932	47	6.5	90.1	high
1094	N-IgG	3.37061	62	44.5	46.7	low
1095	N-IgG	52.3351	53	38.7	50.8	high
1096	N-IgG	42.2381	16	36.5	52.5	high
1096	N-IgG	0.822103	19	34.9	53.5	low
1096	N-IgG	1.43705	14	37	53.1	low
1107	N-IgG	0.00546432	54	27	66.2	low
1117	N-IgG	30.4033	63	39.7	50.6	high
1139	N-IgG	27.4855	43	39.9	52.1	high
1139	N-IgG	47.3849	43	39.9	52.1	high
1166	N-IgG	37.885	36	32.4	56.5	high
1166	N-IgG	30.7099	58	33.1	56.6	high
1166	N-IgG	29.3076	52	32.2	58.7	high
1214	N-IgG	8.93452	59	27.1	60.2	low
1214	N-IgG	26.4454	57	28.3	58.8	high
1214	N-IgG	8.02248	65	19.6	68.2	low
1214	N-IgG	8.00394	65	19.6	68.2	low
1226	N-IgG	44.1885	50	34.6	56.4	high
1237	N-IgG	1.4935	36	22.4	71	low
1242	N-IgG	0.00858122	29	24.2	66.6	low
1288	N-IgG	22.1176	60	24.8	60	high
1294	N-IgG	41.4645	49	44.7	45.3	high
1294	N-IgG	29.2064	52	52.5	35	high
1312	N-IgG	23.6795	56	36.3	52	high
1330	N-IgG	84.6853	41	15.2	71.3	high
1330	N-IgG	98.6346	48	15.1	71.5	high
1330	N-IgG	87.3702	44	18.4	68.6	high
1340	N-IgG	9.15135	46	34	55.1	low
1364	N-IgG	24.822	54	44.7	43.6	high
1372	N-IgG	2.34835	64	16.9	73.5	low
1372	N-IgG	0.864317	61	14.1	78.7	low
1372	N-IgG	3.22625	65	21	70.5	low
1372	N-IgG	1.34529	72	16.3	75	low
1373	N-IgG	25.6526	76	31.9	57	high
1401	N-IgG	1.05009	25	17.4	74.6	low
1401	N-IgG	48.4467	25	17.4	74.6	high
1411	N-IgG	0.191129	68	33.7	54.3	low
1412	N-IgG	77.0889	80	36.1	55	high
1412	N-IgG	29.6782	76	35.3	54.4	high
1413	N-IgG	6.67501	64	27	61.4	low
1414	N-IgG	0.256356	37	24.1	67.1	low
1421	N-IgG	7.4053	63	31.5	53.8	low
1457	N-IgG	34.0968	40	23.2	63.4	high
1457	N-IgG	4.62344	43	32.5	58.2	low
1462	N-IgG	0.320257	43	9.5	83.1	low
1462	N-IgG	0.0966289	38	10.4	81.8	low
1466	N-IgG	0.0384012	43	17.4	78.5	low
1478	N-IgG	25.1581	86	36	50.9	high
1478	N-IgG	30.5356	81	36.1	51.9	high
1478	N-IgG	24.1589	84	35.2	51.5	high
1481	N-IgG	53.7581	41	48.5	35.2	high
1481	N-IgG	60.8764	47	56.4	28	high
1481	N-IgG	51.5231	56	39.9	46.4	high
1494	N-IgG	4.62029	34	11.6	80.1	low
1495	N-IgG	9.07656	21	15.8	77.8	low
1498	N-IgG	7.16203	70	24.9	67.9	low
1505	N-IgG	0.775471	37	34.4	59.3	low
1506	N-IgG	23.3377	75	34.4	49.2	high
1518	N-IgG	5.69274	39	34.6	57.4	low
1523	N-IgG	33.3197	54	21.8	58.4	high
1531	N-IgG	33.9704	12	15.7	77.9	high
1551	N-IgG	77.0412	20	9.5	82.9	high
1564	N-IgG	6.707	61	29.5	55.3	low
1567	N-IgG	0.043812	25	5.4	87.5	low
1571	N-IgG	9.29731	72	18.6	72.7	low
1580	N-IgG	0.0550718	11	37.3	54.2	low
1581	N-IgG	2.27901	44	13.4	77.3	low
1582	N-IgG	81.9969	39	22.8	66.8	high
1582	N-IgG	78.1117	45	33.9	52	high
1592	N-IgG	8.98252	54	31.3	58.6	low
1593	N-IgG	6.08706	37	20.4	74.1	low
1610	N-IgG	0.0391902	13	13.3	76.8	low
1610	N-IgG	0.0604728	12	12.2	77	low
1616	N-IgG	0.0329466	17	16.2	73.8	low
1632	N-IgG	69.2679	44	26.7	65.6	high
1632	N-IgG	73.7773	46	26.7	62.8	high
1638	N-IgG	8.98523	36	32.5	59.1	low
1641	N-IgG	0.0721661	9	20.9	69.9	low
1646	N-IgG	1.30833	38	11.5	79.7	low
1646	N-IgG	4.56799	35	14.1	64.5	low
1646	N-IgG	0.939966	29	32.4	54.7	low
1646	N-IgG	2.32976	30	17.8	71.5	low
1654	N-IgG	44.599	11	29.6	59.3	high
1660	N-IgG	2.05822	40	40.7	44.2	low
1665	N-IgG	6.09691	50	29.7	65.8	low
1665	N-IgG	6.16577	50	29.7	65.8	low
1665	N-IgG	5.92141	50	29.7	65.8	low
1667	N-IgG	7.03048	66	15.8	75.2	low
1675	N-IgG	4.6651	43	45.6	42	low
1691	N-IgG	4.04565	60	18.6	69.5	low
1691	N-IgG	3.90037	60	18.6	69.5	low
1691	N-IgG	3.1641	49	8.1	79.7	low
1711	N-IgG	6.48031	57	27.4	63.1	low
1719	N-IgG	86.6583	42	30.1	60.6	high
1729	N-IgG	43.5516	19	34.1	50.2	high
1731	N-IgG	7.2234	55	27.3	65	low
1742	N-IgG	3.43059	61	30.8	58.6	low
1742	N-IgG	3.58849	59	30.5	57.1	low
1743	N-IgG	24.0182	42	30.6	61.1	high
1743	N-IgG	28.1697	43	29.3	60.9	high
1748	N-IgG	3.76276	44	35.5	47.7	low
1749	N-IgG	66.5377	45	24.5	61.9	high
1753	N-IgG	5.83926	57	40	49.2	low
1761	N-IgG	52.3247	39	28.5	57.8	high
1761	N-IgG	32.037	51	31.9	55.5	high
1767	N-IgG	88.9926	39	14.6	78.1	high
1772	N-IgG	37.9617	54	25.7	64.3	high
1775	N-IgG	24.7687	49	9.9	84.6	high
1775	N-IgG	8.60434	52	16.8	72.1	low
1784	N-IgG	1.30716	65	35.9	52.9	low
1784	N-IgG	41.1625	66	30.7	58.8	high
1784	N-IgG	53.5652	61	17.5	79.6	high
1785	N-IgG	22.9869	66	39.7	46.6	high
1786	N-IgG	29.1802	32	28.7	61	high
1786	N-IgG	27.4002	34	27.8	62.4	high
1788	N-IgG	5.19648	71	32.7	55.9	low
1793	N-IgG	46.2326	48	9.3	87.3	high
1799	N-IgG	4.81911	12	4.3	90.1	low
1811	N-IgG	5.76295	68	25.1	68.1	low
1812	N-IgG	9.44795	53	31.5	51.7	low
1813	N-IgG	8.2447	46	24.3	65.5	low
1813	N-IgG	2.13496	37	32	59	low
1831	N-IgG	1.40116	15	3.9	84.8	low
1834	N-IgG	26.9893	66	37.3	50.8	high
1835	N-IgG	6.20014	61	47.1	40.4	low
1835	N-IgG	3.95413	61	47.1	40.4	low
1836	N-IgG	3.34008	53	14.1	78.4	low
1837	N-IgG	9.0446	47	24	65.1	low
12	RBD-IgG	60.0142	45	26.9	58.9	high
22	RBD-IgG	5.34781	15	14.9	83	low
22	RBD-IgG	5.64974	20	28.8	53	low
22	RBD-IgG	5.51972	18	26.3	55.5	low
28	RBD-IgG	41.3874	74	30.1	56.8	high
28	RBD-IgG	42.7986	65	38.5	49.9	high
28	RBD-IgG	43.8642	52	19.7	74.9	high
28	RBD-IgG	42.8019	72	47.8	39.6	high
35	RBD-IgG	17.6115	52	28	50.9	low
35	RBD-IgG	13.3774	66	28.1	55.6	low
35	RBD-IgG	17.0588	60	28.6	48.2	low
48	RBD-IgG	16.6	57	37	39.2	low
57	RBD-IgG	18.4336	61	20.2	71.4	low
82	RBD-IgG	94.6265	63	42.6	43.7	high
82	RBD-IgG	86.0661	63	42.6	43.7	high
85	RBD-IgG	56.6515	72	21.2	65.2	high
113	RBD-IgG	49.6105	58	21.6	69.6	high
120	RBD-IgG	11.1106	53	20.3	69.9	low
135	RBD-IgG	16.4141	63	40	45.7	low
169	RBD-IgG	119.836	61	32.3	55.1	high
171	RBD-IgG	51.1226	50	33.7	56.1	high
171	RBD-IgG	40.0524	49	31.3	58.1	high
173	RBD-IgG	61.2818	45	22.1	68.3	high
180	RBD-IgG	42.5004	49	32.6	56.2	high
202	RBD-IgG	11.7349	51	37.5	52.2	low
207	RBD-IgG	14.5002	55	25.8	65	low
207	RBD-IgG	12.5414	61	25	66	low
221	RBD-IgG	13.3988	46	24.9	66.9	low
223	RBD-IgG	52.7554	65	42.2	44.4	high
225	RBD-IgG	51.9361	64	15.7	70.4	high
225	RBD-IgG	65.2974	53	12	79.5	high
227	RBD-IgG	62.9554	69	27	59.2	high
230	RBD-IgG	13.74	58	22.1	69.9	low
230	RBD-IgG	13.1211	58	22.1	69.9	low
240	RBD-IgG	9.00084	71	3.6	91.8	low
240	RBD-IgG	8.30265	67	3.3	93.2	low
271	RBD-IgG	49.2354	51	34.2	54.9	high
310	RBD-IgG	16.936	51	31.6	54.7	low
316	RBD-IgG	64.4128	33	20.7	58.3	high
344	RBD-IgG	8.03281	58	40.6	50.8	low
355	RBD-IgG	5.92735	77	33.3	51.2	low
355	RBD-IgG	5.96368	77	33.3	51.2	low
357	RBD-IgG	12.6971	66	18.7	74.8	low
420	RBD-IgG	59.5565	51	15.5	63.6	high
420	RBD-IgG	58.2354	40	19.4	51.3	high
420	RBD-IgG	47.2499	57	13.7	67.6	high
420	RBD-IgG	46.3699	62	13.1	71.7	high
421	RBD-IgG	7.28011	63	35.6	54.6	low
589	RBD-IgG	15.4798	50	27.8	60	low
603	RBD-IgG	5.20128	83	13.3	74.7	low
607	RBD-IgG	47.9987	60	34.1	52.1	high
618	RBD-IgG	71.8303	54	30.4	55.4	high
632	RBD-IgG	10.8532	39	26.3	62.9	low
637	RBD-IgG	45.0062	55	21.3	64	high
637	RBD-IgG	50.9583	65	27.3	62.2	high
637	RBD-IgG	45.7989	64	25.9	63.1	high
637	RBD-IgG	43.392	64	25.9	63.1	high
641	RBD-IgG	9.89665	59	21.5	68.4	low
643	RBD-IgG	10.5939	50	13.4	76.4	low
647	RBD-IgG	80.0906	60	55.2	36.8	high
704	RBD-IgG	82.4958	40	34.2	59.6	high
736	RBD-IgG	13.3706	60	19.4	69.3	low
737	RBD-IgG	70.3727	73	40.1	45.1	high
737	RBD-IgG	72.6764	69	37.3	49.3	high
737	RBD-IgG	80.9878	59	37.4	49.5	high
754	RBD-IgG	95.9156	57	24.1	64.7	high
754	RBD-IgG	87.4261	53	29.3	59.7	high
757	RBD-IgG	48.0329	48	26.9	58.7	high
769	RBD-IgG	59.3774	48	22.8	69.9	high
774	RBD-IgG	94.502	52	30.8	58.6	high
774	RBD-IgG	86.43	63	32.6	57.2	high
774	RBD-IgG	87.5151	49	32.4	56.6	high
774	RBD-IgG	87.7367	63	32.6	57.2	high
774	RBD-IgG	102.062	54	33.4	57	high
774	RBD-IgG	94.1805	57	32.7	56.6	high
792	RBD-IgG	16.9936	65	14.8	73.9	low
873	RBD-IgG	47.8427	42	37.4	48.5	high
880	RBD-IgG	59.3017	35	21.1	68.3	high
880	RBD-IgG	63.9606	31	25.9	65.3	high
880	RBD-IgG	65.9889	31	25.9	65.3	high
880	RBD-IgG	84.4215	20	35.3	54.2	high
942	RBD-IgG	13.0454	63	23.8	62.9	low
955	RBD-IgG	6.21568	54	25.3	65.3	low
962	RBD-IgG	51.7302	50	26.8	64.7	high
1042	RBD-IgG	12.7949	56	27.6	63.1	low
1042	RBD-IgG	13.6631	51	30	60.4	low
1078	RBD-IgG	46.0501	52	40.7	48.4	high
1086	RBD-IgG	52.784	53	20.1	64.3	high
1086	RBD-IgG	10.3137	42	10.7	77.5	low
1087	RBD-IgG	41.8977	47	6.5	90.1	high
1091	RBD-IgG	39.5374	54	25.9	48.9	high
1094	RBD-IgG	4.50969	62	44.5	46.7	low
1095	RBD-IgG	1.54687	53	38.7	50.8	low
1096	RBD-IgG	9.35914	14	37	53.1	low
1096	RBD-IgG	16.0069	16	36.5	52.5	low
1096	RBD-IgG	5.87447	19	34.9	53.5	low
1107	RBD-IgG	0.00837027	54	27	66.2	low
1139	RBD-IgG	43.1769	43	39.9	52.1	high
1139	RBD-IgG	89.9195	43	39.9	52.1	high
1155	RBD-IgG	14.3019	59	29	55.4	low
1155	RBD-IgG	16.6411	50	26.9	59.6	low
1214	RBD-IgG	16.2268	65	19.6	68.2	low
1214	RBD-IgG	16.1708	65	19.6	68.2	low
1214	RBD-IgG	16.2987	59	27.1	60.2	low
1226	RBD-IgG	77.6718	50	34.6	56.4	high
1237	RBD-IgG	4.98231	36	22.4	71	low
1238	RBD-IgG	14.0193	46	20.4	70.3	low
1242	RBD-IgG	0.0111337	29	24.2	66.6	low
1269	RBD-IgG	51.132	49	27.5	64.5	high
1269	RBD-IgG	53.709	42	27.8	64.3	high
1269	RBD-IgG	52.7001	53	32.3	60.5	high
1291	RBD-IgG	43.2117	140	29.2	62.1	high
1291	RBD-IgG	53.0015	133	30.2	59.6	high
1294	RBD-IgG	62.9013	52	52.5	35	high
1294	RBD-IgG	63.491	49	44.7	45.3	high
1322	RBD-IgG	43.664	63	37	48.8	high
1322	RBD-IgG	48.933	63	37	48.8	high
1322	RBD-IgG	47.2766	59	43.2	44	high
1330	RBD-IgG	40.8949	41	15.2	71.3	high
1330	RBD-IgG	53.9984	48	15.1	71.5	high
1330	RBD-IgG	52.0587	44	18.4	68.6	high
1372	RBD-IgG	4.92588	64	16.9	73.5	low
1372	RBD-IgG	2.49336	61	14.1	78.7	low
1372	RBD-IgG	5.84424	65	21	70.5	low
1372	RBD-IgG	4.46073	72	16.3	75	low
1401	RBD-IgG	44.6306	25	17.4	74.6	high
1401	RBD-IgG	1.12737	25	17.4	74.6	low
1402	RBD-IgG	17.0123	65	33.8	58	low
1411	RBD-IgG	0.307121	68	33.7	54.3	low
1411	RBD-IgG	58.7524	73	36.9	50.1	high
1412	RBD-IgG	45.5886	80	36.1	55	high
1413	RBD-IgG	17.2164	64	27	61.4	low
1414	RBD-IgG	14.8129	37	24.1	67.1	low
1414	RBD-IgG	14.0097	40	20.9	71.1	low
1414	RBD-IgG	0.110922	37	24.1	67.1	low
1449	RBD-IgG	41.3232	44	32.8	54.6	high
1457	RBD-IgG	84.7573	40	23.2	63.4	high
1457	RBD-IgG	41.932	43	32.5	58.2	high
1462	RBD-IgG	0.181208	43	9.5	83.1	low
1462	RBD-IgG	0.0447047	38	10.4	81.8	low
1466	RBD-IgG	0.0250259	43	17.4	78.5	low
1470	RBD-IgG	9.36694	43	38.7	46.8	low
1478	RBD-IgG	10.3107	84	35.2	51.5	low
1478	RBD-IgG	12.0734	81	36.1	51.9	low
1478	RBD-IgG	10.1976	86	36	50.9	low
1481	RBD-IgG	41.0633	47	56.4	28	high
1494	RBD-IgG	5.28527	34	11.6	80.1	low
1496	RBD-IgG	5.69745	52	26.9	64.2	low
1505	RBD-IgG	0.550114	37	34.4	59.3	low
1510	RBD-IgG	83.641	43	29.9	48.8	high
1517	RBD-IgG	40.274	55	36.7	54.8	high
1523	RBD-IgG	87.7751	54	21.8	58.4	high
1531	RBD-IgG	58.0418	12	15.7	77.9	high
1550	RBD-IgG	10.3088	16	33.9	54.1	low
1551	RBD-IgG	106.958	20	9.5	82.9	high
1564	RBD-IgG	5.81935	61	29.5	55.3	low
1567	RBD-IgG	0.109978	25	5.4	87.5	low
1571	RBD-IgG	16.9306	72	18.6	72.7	low
1580	RBD-IgG	0.0243063	11	37.3	54.2	low
1581	RBD-IgG	0.765083	44	13.4	77.3	low
1582	RBD-IgG	48.8938	39	22.8	66.8	high
1582	RBD-IgG	46.8484	45	33.9	52	high
1610	RBD-IgG	0.0197688	13	13.3	76.8	low
1610	RBD-IgG	0.0170903	12	12.2	77	low
1616	RBD-IgG	0.0227072	17	16.2	73.8	low
1632	RBD-IgG	60.2607	44	26.7	65.6	high
1632	RBD-IgG	61.3113	46	26.7	62.8	high
1638	RBD-IgG	16.8316	36	32.5	59.1	low
1641	RBD-IgG	0.0509962	9	20.9	69.9	low
1642	RBD-IgG	59.7849	40	18.8	71.5	high
1646	RBD-IgG	1.14314	38	11.5	79.7	low
1646	RBD-IgG	0.950443	29	32.4	54.7	low
1646	RBD-IgG	2.36961	30	17.8	71.5	low
1654	RBD-IgG	57.3499	11	29.6	59.3	high
1660	RBD-IgG	2.61805	40	40.7	44.2	low
1666	RBD-IgG	98.2112	61	20.8	62.5	high
1675	RBD-IgG	8.11574	43	45.6	42	low
1691	RBD-IgG	91.8955	49	8.1	79.7	high
1691	RBD-IgG	73.3162	60	18.6	69.5	high
1691	RBD-IgG	83.8446	60	18.6	69.5	high
1695	RBD-IgG	17.4711	53	32.2	59.7	low
1698	RBD-IgG	51.6423	44	27.9	61.5	high
1700	RBD-IgG	12.0815	42	40.3	48.2	low
1711	RBD-IgG	10.3348	57	27.4	63.1	low
1714	RBD-IgG	14.3646	42	32.1	52.1	low
1719	RBD-IgG	74.2813	42	30.1	60.6	high
1729	RBD-IgG	74.4658	19	34.1	50.2	high
1730	RBD-IgG	76.9269	40	30.2	54	high
1730	RBD-IgG	78.7084	38	20.8	65.9	high
1730	RBD-IgG	79.864	42	34.2	49.9	high
1731	RBD-IgG	47.5612	55	27.3	65	high
1742	RBD-IgG	3.76752	61	30.8	58.6	low
1742	RBD-IgG	3.90697	59	30.5	57.1	low
1748	RBD-IgG	84.2474	44	35.5	47.7	high
1749	RBD-IgG	80.1667	45	24.5	61.9	high
1750	RBD-IgG	47.7778	60	41	47.6	high
1753	RBD-IgG	16.2236	57	40	49.2	low
1761	RBD-IgG	53.6686	51	31.9	55.5	high
1761	RBD-IgG	72.6076	39	28.5	57.8	high
1765	RBD-IgG	11.1196	58	12.4	75.8	low
1767	RBD-IgG	12.8619	39	14.6	78.1	low
1772	RBD-IgG	44.6434	54	25.7	64.3	high
1775	RBD-IgG	16.5563	49	9.9	84.6	low
1784	RBD-IgG	40.2973	66	30.7	58.8	high
1784	RBD-IgG	52.1135	61	17.5	79.6	high
1784	RBD-IgG	1.84651	65	35.9	52.9	low
1785	RBD-IgG	46.0216	66	39.7	46.6	high
1788	RBD-IgG	8.84425	71	32.7	55.9	low
1793	RBD-IgG	4.02346	52	6.7	86.9	low
1793	RBD-IgG	15.442	40	0.8	96.6	low
1793	RBD-IgG	4.56247	51	4	93.8	low
1793	RBD-IgG	8.18477	43	1.8	96.3	low
1793	RBD-IgG	59.9258	48	9.3	87.3	high
1793	RBD-IgG	5.73667	50	3.8	92.6	low
1799	RBD-IgG	0.897548	12	4.3	90.1	low
1813	RBD-IgG	6.46488	46	24.3	65.5	low
1813	RBD-IgG	2.59596	37	32	59	low
1831	RBD-IgG	2.21158	15	3.9	84.8	low
1833	RBD-IgG	67.0159	61	29.2	53.4	high
1833	RBD-IgG	43.9446	61	29.2	53.4	high
1834	RBD-IgG	13.9231	66	37.3	50.8	low
1835	RBD-IgG	17.8441	61	47.1	40.4	low
1835	RBD-IgG	6.70263	61	47.1	40.4	low
1836	RBD-IgG	6.30404	53	14.1	78.4	low
12	S-IgG	53.2861	45	26.9	58.9	high
22	S-IgG	5.81792	20	28.8	53	low
22	S-IgG	5.9922	18	26.3	55.5	low
22	S-IgG	6.13797	15	14.9	83	low
48	S-IgG	16.3178	57	37	39.2	low
76	S-IgG	17.8266	49	18.4	67.6	low
82	S-IgG	82.9603	63	42.6	43.7	high
82	S-IgG	67.695	63	42.6	43.7	high
85	S-IgG	41.1336	72	21.2	65.2	high
113	S-IgG	49.5626	58	21.6	69.6	high
120	S-IgG	12.1575	53	20.3	69.9	low
135	S-IgG	39.1224	60	31.4	51.4	high
156	S-IgG	37.3488	66	31.1	60.1	high
156	S-IgG	38.7311	66	31.1	60.1	high
169	S-IgG	35.8729	61	32.3	55.1	high
171	S-IgG	45.6738	50	33.7	56.1	high
171	S-IgG	35.2032	53	31.9	58.9	high
171	S-IgG	37.9363	49	31.3	58.1	high
173	S-IgG	45.5289	45	22.1	68.3	high
180	S-IgG	38.0038	58	35.2	56.7	high
202	S-IgG	49.589	52	37.8	49.6	high
202	S-IgG	11.6768	51	37.5	52.2	low
202	S-IgG	47.8206	48	44.5	42.7	high
207	S-IgG	16.264	61	25	66	low
207	S-IgG	17.896	55	25.8	65	low
221	S-IgG	10.9011	46	24.9	66.9	low
223	S-IgG	39.6411	65	42.2	44.4	high
225	S-IgG	38.144	64	15.7	70.4	high
225	S-IgG	38.5765	53	12	79.5	high
225	S-IgG	17.8039	58	13.3	73.7	low
227	S-IgG	60.5299	69	27	59.2	high
240	S-IgG	13.383	67	3.3	93.2	low
240	S-IgG	14.3621	71	3.6	91.8	low
271	S-IgG	38.4296	51	34.2	54.9	high
310	S-IgG	15.9694	51	31.6	54.7	low
316	S-IgG	46.7946	33	20.7	58.3	high
344	S-IgG	36.1275	58	40.6	50.8	high
360	S-IgG	18.0048	43	26.4	64.9	low
420	S-IgG	39.1386	40	19.4	51.3	high
420	S-IgG	38.9634	57	13.7	67.6	high
420	S-IgG	49.6593	51	15.5	63.6	high
420	S-IgG	44.5358	62	13.1	71.7	high
421	S-IgG	7.87236	63	35.6	54.6	low
520	S-IgG	12.9167	33	27	64	low
603	S-IgG	6.47454	83	13.3	74.7	low
609	S-IgG	42.6311	68	33.7	56.1	high
618	S-IgG	65.0355	54	30.4	55.4	high
632	S-IgG	17.6011	39	26.3	62.9	low
637	S-IgG	47.5228	64	25.9	63.1	high
637	S-IgG	55.5505	55	21.3	64	high
637	S-IgG	51.4621	64	25.9	63.1	high
637	S-IgG	56.585	65	27.3	62.2	high
641	S-IgG	14.5228	59	21.5	68.4	low
647	S-IgG	81.9595	60	55.2	36.8	high
671	S-IgG	52.338	49	25.6	66.5	high
704	S-IgG	58.0393	40	34.2	59.6	high
736	S-IgG	15.2981	60	19.4	69.3	low
737	S-IgG	49.0319	59	37.4	49.5	high
737	S-IgG	39.9536	73	40.1	45.1	high
737	S-IgG	42.1254	69	37.3	49.3	high
754	S-IgG	45.4682	53	29.3	59.7	high
754	S-IgG	49.7697	57	24.1	64.7	high
757	S-IgG	51.0873	48	26.9	58.7	high
769	S-IgG	42.0294	48	22.8	69.9	high
774	S-IgG	86.354	54	33.4	57	high
774	S-IgG	81.188	57	32.7	56.6	high
774	S-IgG	70.054	63	32.6	57.2	high
774	S-IgG	65.4634	63	32.6	57.2	high
774	S-IgG	79.2558	52	30.8	58.6	high
774	S-IgG	69.2939	49	32.4	56.6	high
873	S-IgG	16.964	56	37.3	49.1	low
880	S-IgG	48.1092	31	25.9	65.3	high
880	S-IgG	17.7096	30	24	64.6	low
880	S-IgG	43.5428	35	21.1	68.3	high
880	S-IgG	48.8274	20	35.3	54.2	high
880	S-IgG	44.4045	31	25.9	65.3	high
955	S-IgG	16.4819	54	25.3	65.3	low
962	S-IgG	52.4971	50	26.8	64.7	high
1042	S-IgG	7.11487	56	27.6	63.1	low
1042	S-IgG	6.68498	51	30	60.4	low
1078	S-IgG	42.8244	52	40.7	48.4	high
1086	S-IgG	15.5756	40	8.6	75.9	low
1086	S-IgG	4.7701	42	10.7	77.5	low
1087	S-IgG	40.8011	67	15.1	66.6	high
1087	S-IgG	42.6185	47	6.5	90.1	high
1087	S-IgG	37.5065	63	8.2	81.9	high
1092	S-IgG	33.9206	53	46.3	41	high
1094	S-IgG	8.75559	62	44.5	46.7	low
1095	S-IgG	3.56586	53	38.7	50.8	low
1096	S-IgG	5.22875	14	37	53.1	low
1096	S-IgG	2.94807	19	34.9	53.5	low
1107	S-IgG	39.5919	59	31.5	62.6	high
1107	S-IgG	0.0172222	54	27	66.2	low
1107	S-IgG	35.013	61	23	70.6	high
1139	S-IgG	48.198	43	39.9	52.1	high
1139	S-IgG	45.199	43	39.9	52.1	high
1155	S-IgG	12.4893	50	26.9	59.6	low
1155	S-IgG	11.6029	43	20.5	66	low
1155	S-IgG	11.2991	59	29	55.4	low
1155	S-IgG	13.1395	36	25.8	61.6	low
1166	S-IgG	36.4871	36	32.4	56.5	high
1166	S-IgG	38.8064	58	33.1	56.6	high
1166	S-IgG	40.8399	52	32.2	58.7	high
1214	S-IgG	11.7413	65	19.6	68.2	low
1214	S-IgG	12.2267	59	27.1	60.2	low
1214	S-IgG	10.7792	65	19.6	68.2	low
1214	S-IgG	16.1965	45	29.4	56.1	low
1237	S-IgG	5.6856	36	22.4	71	low
1242	S-IgG	0.0224968	29	24.2	66.6	low
1248	S-IgG	17.8856	56	42.2	49.4	low
1269	S-IgG	34.9615	42	27.8	64.3	high
1269	S-IgG	38.9923	49	27.5	64.5	high
1269	S-IgG	39.3483	53	32.3	60.5	high
1291	S-IgG	37.4371	133	30.2	59.6	high
1294	S-IgG	53.2305	49	44.7	45.3	high
1294	S-IgG	54.0806	52	52.5	35	high
1322	S-IgG	39.9471	59	43.2	44	high
1322	S-IgG	34.3194	63	37	48.8	high
1322	S-IgG	35.6788	63	37	48.8	high
1330	S-IgG	45.1666	48	15.1	71.5	high
1330	S-IgG	36.9982	44	18.4	68.6	high
1372	S-IgG	13.6633	72	16.3	75	low
1372	S-IgG	13.4064	64	16.9	73.5	low
1372	S-IgG	6.5576	61	14.1	78.7	low
1372	S-IgG	16.1735	65	21	70.5	low
1401	S-IgG	2.45883	25	17.4	74.6	low
1402	S-IgG	16.9863	65	33.8	58	low
1411	S-IgG	0.207321	68	33.7	54.3	low
1411	S-IgG	36.6747	73	36.9	50.1	high
1413	S-IgG	35.0686	64	27	61.4	high
1414	S-IgG	13.4472	37	24.1	67.1	low
1414	S-IgG	0.196314	37	24.1	67.1	low
1414	S-IgG	12.149	40	20.9	71.1	low
1421	S-IgG	42.5898	63	31.5	53.8	high
1457	S-IgG	82.5322	40	23.2	63.4	high
1457	S-IgG	34.6834	43	32.5	58.2	high
1462	S-IgG	0.17775	38	10.4	81.8	low
1462	S-IgG	0.423465	43	9.5	83.1	low
1466	S-IgG	0.0524517	43	17.4	78.5	low
1470	S-IgG	16.0116	43	38.7	46.8	low
1481	S-IgG	35.2955	56	39.9	46.4	high
1481	S-IgG	39.4092	47	56.4	28	high
1481	S-IgG	35.7459	41	48.5	35.2	high
1494	S-IgG	9.01662	34	11.6	80.1	low
1495	S-IgG	16.6708	21	15.8	77.8	low
1496	S-IgG	9.59007	52	26.9	64.2	low
1505	S-IgG	0.676384	37	34.4	59.3	low
1510	S-IgG	67.1543	43	29.9	48.8	high
1517	S-IgG	37.574	55	36.7	54.8	high
1518	S-IgG	15.991	39	34.6	57.4	low
1523	S-IgG	88.8219	54	21.8	58.4	high
1531	S-IgG	39.457	12	15.7	77.9	high
1550	S-IgG	7.67328	16	33.9	54.1	low
1551	S-IgG	77.3829	20	9.5	82.9	high
1564	S-IgG	10.5081	61	29.5	55.3	low
1567	S-IgG	0.0601469	25	5.4	87.5	low
1580	S-IgG	0.0613326	11	37.3	54.2	low
1581	S-IgG	2.273	44	13.4	77.3	low
1592	S-IgG	13.5399	54	31.3	58.6	low
1593	S-IgG	14.681	37	20.4	74.1	low
1610	S-IgG	0.0768457	12	12.2	77	low
1610	S-IgG	0.0652497	13	13.3	76.8	low
1616	S-IgG	0.118405	17	16.2	73.8	low
1620	S-IgG	35.6723	27	49.6	41.3	high
1632	S-IgG	68.0767	44	26.7	65.6	high
1632	S-IgG	69.561	46	26.7	62.8	high
1638	S-IgG	18.0251	36	32.5	59.1	low
1641	S-IgG	0.105247	9	20.9	69.9	low
1642	S-IgG	48.3755	40	18.8	71.5	high
1646	S-IgG	3.04215	30	17.8	71.5	low
1646	S-IgG	1.75783	29	32.4	54.7	low
1646	S-IgG	17.109	35	14.1	64.5	low
1646	S-IgG	1.60541	38	11.5	79.7	low
1654	S-IgG	50.6409	11	29.6	59.3	high
1660	S-IgG	4.66445	40	40.7	44.2	low
1665	S-IgG	16.5277	50	29.7	65.8	low
1665	S-IgG	14.5514	50	29.7	65.8	low
1665	S-IgG	15.1691	50	29.7	65.8	low
1666	S-IgG	64.9909	61	20.8	62.5	high
1675	S-IgG	9.06349	43	45.6	42	low
1683	S-IgG	34.7073	46	32	59.2	high
1691	S-IgG	15.6742	60	18.6	69.5	low
1691	S-IgG	13.7989	49	8.1	79.7	low
1691	S-IgG	16.9062	60	18.6	69.5	low
1695	S-IgG	16.5799	53	32.2	59.7	low
1711	S-IgG	9.2196	57	27.4	63.1	low
1714	S-IgG	10.0916	42	32.1	52.1	low
1719	S-IgG	87.2052	42	30.1	60.6	high
1729	S-IgG	58.3711	19	34.1	50.2	high
1730	S-IgG	56.5788	38	20.8	65.9	high
1730	S-IgG	53.2349	42	34.2	49.9	high
1731	S-IgG	56.1561	55	27.3	65	high
1742	S-IgG	4.32631	59	30.5	57.1	low
1742	S-IgG	3.90001	61	30.8	58.6	low
1743	S-IgG	14.0088	43	29.3	60.9	low
1748	S-IgG	51.2649	44	35.5	47.7	high
1749	S-IgG	71.5347	45	24.5	61.9	high
1753	S-IgG	17.3304	57	40	49.2	low
1761	S-IgG	69.5176	39	28.5	57.8	high
1761	S-IgG	64.0425	51	31.9	55.5	high
1765	S-IgG	4.51748	58	12.4	75.8	low
1775	S-IgG	12.1559	49	9.9	84.6	low
1775	S-IgG	34.6616	52	16.8	72.1	high
1784	S-IgG	47.1609	61	17.5	79.6	high
1784	S-IgG	7.31799	65	35.9	52.9	low
1785	S-IgG	40.0693	66	39.7	46.6	high
1788	S-IgG	18.7357	71	32.7	55.9	low
1788	S-IgG	12.2719	71	32.7	55.9	low
1793	S-IgG	10.2555	52	6.7	86.9	low
1793	S-IgG	14.7991	50	3.8	92.6	low
1793	S-IgG	47.9646	48	9.3	87.3	high
1793	S-IgG	16.6554	43	1.8	96.3	low
1793	S-IgG	13.0453	51	4	93.8	low
1799	S-IgG	8.51057	12	4.3	90.1	low
1813	S-IgG	3.19007	37	32	59	low
1813	S-IgG	10.0997	46	24.3	65.5	low
1823	S-IgG	16.4741	50	13.1	79.3	low
1831	S-IgG	1.83285	15	3.9	84.8	low
1833	S-IgG	50.1911	61	29.2	53.4	high
1834	S-IgG	12.4895	66	37.3	50.8	low
1835	S-IgG	6.00072	61	47.1	40.4	low
1835	S-IgG	18.7779	61	47.1	40.4	low
1836	S-IgG	15.2817	53	14.1	78.4	low
1837	S-IgG	39.016	47	24	65.1	high

## Sheet: Figure 2c
PatientID	Antibody	Type	Group	Clear Time (Day)	Nucleic Acid Testing
22	N-IgG	Mild/Moderate	Weak	58	Positive
22	RBD-IgG	Mild/Moderate	Weak	58	Positive
22	S-IgG	Mild/Moderate	Weak	58	Positive
28	RBD-IgG	Severe/Critical	Strong	65	Positive
28	N-IgG	Severe/Critical	Weak	65	Positive
31	N-IgG	Severe/Critical	Strong	54	Positive
31	S-IgG	Severe/Critical	Strong	54	Positive
32	S-IgG	Mild/Moderate	Strong	26	Positive
32	N-IgG	Mild/Moderate	Strong	26	Positive
35	S-IgG	Severe/Critical	Strong	36	Positive
46	S-IgG	Mild/Moderate	Weak	42	Negative
48	N-IgG	Mild/Moderate	Strong	45	Negative
48	S-IgG	Mild/Moderate	Weak	45	Negative
57	N-IgG	Severe/Critical	Weak	46	Negative
76	N-IgG	Severe/Critical	Strong	54	Positive
82	N-IgG	Severe/Critical	Strong	27	Negative
82	RBD-IgG	Severe/Critical	Strong	27	Negative
82	S-IgG	Severe/Critical	Strong	27	Negative
85	N-IgG	Severe/Critical	Strong	77	Negative
85	RBD-IgG	Severe/Critical	Strong	77	Negative
85	S-IgG	Severe/Critical	Strong	77	Negative
95	N-IgG	Severe/Critical	Strong	58	Positive
95	RBD-IgG	Severe/Critical	Strong	58	Positive
95	S-IgG	Severe/Critical	Strong	58	Positive
113	N-IgG	Severe/Critical	Strong	51	Positive
113	S-IgG	Severe/Critical	Strong	51	Positive
113	RBD-IgG	Severe/Critical	Strong	51	Positive
120	S-IgG	Severe/Critical	Weak	24	Negative
120	RBD-IgG	Severe/Critical	Weak	24	Negative
134	S-IgG	Mild/Moderate	Weak	72	Positive
134	RBD-IgG	Mild/Moderate	Weak	72	Positive
135	N-IgG	Severe/Critical	Strong	33	Negative
135	S-IgG	Severe/Critical	Strong	33	Negative
148	N-IgG	Severe/Critical	Weak	60	Positive
149	N-IgG	Mild/Moderate	Weak	46	Positive
149	S-IgG	Mild/Moderate	Weak	46	Positive
156	S-IgG	Severe/Critical	Strong	61	Positive
156	N-IgG	Severe/Critical	Strong	61	Positive
162	N-IgG	Severe/Critical	Strong	50	Positive
162	RBD-IgG	Severe/Critical	Strong	50	Positive
167	N-IgG	Severe/Critical	Weak	28	Negative
169	RBD-IgG	Severe/Critical	Strong	60	Positive
171	RBD-IgG	Severe/Critical	Strong	41	Positive
171	S-IgG	Severe/Critical	Strong	41	Positive
171	N-IgG	Severe/Critical	Strong	41	Positive
173	S-IgG	Severe/Critical	Strong	54	Positive
173	RBD-IgG	Severe/Critical	Strong	54	Positive
173	N-IgG	Severe/Critical	Strong	54	Positive
179	N-IgG	Mild/Moderate	Strong	63	Positive
179	S-IgG	Mild/Moderate	Strong	63	Positive
180	N-IgG	Severe/Critical	Strong	45	Positive
180	S-IgG	Severe/Critical	Strong	45	Positive
182	S-IgG	Severe/Critical	Strong	52	Negative
182	RBD-IgG	Severe/Critical	Strong	52	Negative
184	S-IgG	Severe/Critical	Strong	43	Positive
184	N-IgG	Severe/Critical	Strong	43	Positive
202	S-IgG	Severe/Critical	Strong	29	Negative
202	N-IgG	Severe/Critical	Strong	29	Negative
207	RBD-IgG	Severe/Critical	Weak	53	Positive
207	N-IgG	Severe/Critical	Weak	53	Positive
221	N-IgG	Severe/Critical	Weak	48	Positive
225	RBD-IgG	Severe/Critical	Strong	37	Positive
225	N-IgG	Severe/Critical	Strong	37	Positive
225	S-IgG	Severe/Critical	Strong	37	Positive
227	N-IgG	Severe/Critical	Strong	37	Negative
227	RBD-IgG	Severe/Critical	Strong	37	Negative
227	S-IgG	Severe/Critical	Strong	37	Negative
230	RBD-IgG	Severe/Critical	Weak	30	Negative
238	RBD-IgG	Severe/Critical	Strong	29	Negative
238	S-IgG	Severe/Critical	Strong	29	Negative
240	S-IgG	Severe/Critical	Weak	46	Positive
240	N-IgG	Severe/Critical	Weak	46	Positive
240	RBD-IgG	Severe/Critical	Weak	46	Positive
243	RBD-IgG	Severe/Critical	Weak	8	Negative
243	N-IgG	Severe/Critical	Weak	8	Negative
243	S-IgG	Severe/Critical	Weak	8	Negative
256	S-IgG	Mild/Moderate	Weak	27	Negative
271	N-IgG	Severe/Critical	Strong	48	Positive
271	RBD-IgG	Severe/Critical	Strong	48	Positive
271	S-IgG	Severe/Critical	Strong	48	Positive
344	RBD-IgG	Severe/Critical	Strong	61	Positive
354	N-IgG	Severe/Critical	Weak	38	Negative
355	N-IgG	Severe/Critical	Weak	42	Negative
355	RBD-IgG	Severe/Critical	Weak	42	Negative
391	S-IgG	Severe/Critical	Weak	49	Positive
418	S-IgG	Severe/Critical	Weak	59	Positive
418	RBD-IgG	Severe/Critical	Weak	59	Positive
420	RBD-IgG	Severe/Critical	Strong	32	Positive
420	S-IgG	Severe/Critical	Strong	32	Positive
421	N-IgG	Severe/Critical	Strong	42	Negative
508	RBD-IgG	Severe/Critical	Weak	48	Positive
508	S-IgG	Severe/Critical	Weak	48	Positive
508	N-IgG	Severe/Critical	Weak	48	Positive
515	S-IgG	Severe/Critical	Weak	38	Positive
520	N-IgG	Severe/Critical	Weak	12	Positive
520	S-IgG	Severe/Critical	Weak	12	Positive
554	S-IgG	Mild/Moderate	Weak	33	Negative
583	RBD-IgG	Mild/Moderate	Strong	25	Positive
589	RBD-IgG	Severe/Critical	Weak	34	Negative
596	N-IgG	Severe/Critical	Strong	49	Negative
602	N-IgG	Severe/Critical	Strong	60	Positive
602	RBD-IgG	Severe/Critical	Strong	60	Positive
602	S-IgG	Severe/Critical	Strong	60	Positive
603	N-IgG	Severe/Critical	Weak	72	Negative
603	RBD-IgG	Severe/Critical	Weak	72	Negative
603	S-IgG	Severe/Critical	Weak	72	Negative
606	S-IgG	Severe/Critical	Weak	57	Negative
606	RBD-IgG	Severe/Critical	Weak	57	Negative
606	N-IgG	Severe/Critical	Weak	57	Negative
607	RBD-IgG	Severe/Critical	Strong	40	Negative
608	N-IgG	Severe/Critical	Strong	52	Negative
609	S-IgG	Severe/Critical	Strong	50	Negative
618	S-IgG	Severe/Critical	Strong	39	Positive
618	N-IgG	Severe/Critical	Strong	39	Positive
618	RBD-IgG	Severe/Critical	Strong	39	Positive
630	RBD-IgG	Mild/Moderate	Weak	55	Positive
630	N-IgG	Mild/Moderate	Weak	55	Positive
630	S-IgG	Mild/Moderate	Weak	55	Positive
632	N-IgG	Severe/Critical	Weak	43	Positive
632	S-IgG	Severe/Critical	Weak	43	Positive
632	RBD-IgG	Severe/Critical	Weak	43	Positive
637	S-IgG	Severe/Critical	Strong	37	Negative
637	N-IgG	Severe/Critical	Strong	37	Negative
637	RBD-IgG	Severe/Critical	Strong	37	Negative
647	S-IgG	Severe/Critical	Strong	36	Negative
647	RBD-IgG	Severe/Critical	Strong	36	Negative
647	N-IgG	Severe/Critical	Strong	36	Negative
664	N-IgG	Severe/Critical	Strong	15	Positive
669	N-IgG	Severe/Critical	Strong	41	Negative
669	S-IgG	Severe/Critical	Strong	41	Negative
669	RBD-IgG	Severe/Critical	Strong	41	Negative
671	N-IgG	Severe/Critical	Strong	32	Negative
671	S-IgG	Severe/Critical	Strong	32	Negative
704	S-IgG	Severe/Critical	Strong	14	Negative
704	RBD-IgG	Severe/Critical	Strong	14	Negative
704	N-IgG	Severe/Critical	Strong	14	Negative
724	N-IgG	Mild/Moderate	Strong	53	Positive
724	RBD-IgG	Mild/Moderate	Weak	53	Positive
736	RBD-IgG	Severe/Critical	Weak	43	Negative
736	N-IgG	Severe/Critical	Weak	43	Negative
736	S-IgG	Severe/Critical	Weak	43	Negative
737	RBD-IgG	Severe/Critical	Strong	41	Negative
737	S-IgG	Severe/Critical	Strong	41	Negative
737	N-IgG	Severe/Critical	Strong	41	Negative
740	S-IgG	Severe/Critical	Weak	24	Negative
740	N-IgG	Severe/Critical	Weak	24	Negative
740	RBD-IgG	Severe/Critical	Weak	24	Negative
757	N-IgG	Severe/Critical	Weak	48	Positive
757	RBD-IgG	Severe/Critical	Strong	48	Positive
757	S-IgG	Severe/Critical	Strong	48	Positive
773	N-IgG	Severe/Critical	Weak	39	Positive
774	S-IgG	Severe/Critical	Strong	52	Positive
774	N-IgG	Severe/Critical	Strong	52	Positive
774	RBD-IgG	Severe/Critical	Strong	52	Positive
792	N-IgG	Severe/Critical	Weak	64	Positive
799	RBD-IgG	Mild/Moderate	Strong	25	Negative
851	S-IgG	Severe/Critical	Weak	37	Positive
873	RBD-IgG	Severe/Critical	Strong	36	Negative
873	N-IgG	Severe/Critical	Strong	36	Negative
880	N-IgG	Severe/Critical	Strong	27	Positive
880	S-IgG	Severe/Critical	Strong	27	Positive
880	RBD-IgG	Severe/Critical	Strong	27	Positive
895	N-IgG	Mild/Moderate	Weak	55	Positive
895	RBD-IgG	Mild/Moderate	Weak	55	Positive
895	S-IgG	Mild/Moderate	Weak	55	Positive
935	S-IgG	Severe/Critical	Weak	65	Positive
942	N-IgG	Severe/Critical	Weak	62	Positive
944	S-IgG	Severe/Critical	Weak	63	Positive
955	S-IgG	Severe/Critical	Weak	41	Negative
955	N-IgG	Severe/Critical	Weak	41	Negative
955	RBD-IgG	Severe/Critical	Weak	41	Negative
962	RBD-IgG	Severe/Critical	Strong	31	Negative
962	S-IgG	Severe/Critical	Strong	31	Negative
974	N-IgG	Severe/Critical	Strong	60	Positive
974	S-IgG	Severe/Critical	Weak	60	Positive
974	RBD-IgG	Severe/Critical	Weak	60	Positive
981	N-IgG	Severe/Critical	Strong	39	Positive
988	N-IgG	Mild/Moderate	Weak	49	Positive
988	S-IgG	Mild/Moderate	Weak	49	Positive
988	RBD-IgG	Mild/Moderate	Weak	49	Positive
1001	N-IgG	Severe/Critical	Strong	40	Negative
1042	S-IgG	Severe/Critical	Weak	46	Positive
1042	RBD-IgG	Severe/Critical	Weak	46	Positive
1042	N-IgG	Severe/Critical	Weak	46	Positive
1055	S-IgG	Severe/Critical	Strong	79	Positive
1077	S-IgG	Mild/Moderate	Strong	21	Positive
1078	RBD-IgG	Severe/Critical	Strong	33	Positive
1078	S-IgG	Severe/Critical	Strong	33	Positive
1081	S-IgG	Severe/Critical	Weak	62	Positive
1081	N-IgG	Severe/Critical	Weak	62	Positive
1081	RBD-IgG	Severe/Critical	Weak	62	Positive
1085	RBD-IgG	Mild/Moderate	Weak	34	Negative
1085	S-IgG	Mild/Moderate	Weak	34	Negative
1086	RBD-IgG	Severe/Critical	Strong	45	Positive
1086	N-IgG	Severe/Critical	Weak	45	Positive
1087	S-IgG	Severe/Critical	Strong	44	Negative
1090	N-IgG	Severe/Critical	Weak	46	Positive
1090	RBD-IgG	Severe/Critical	Strong	46	Positive
1096	N-IgG	Severe/Critical	Strong	3	Negative
1106	S-IgG	Severe/Critical	Strong	48	Positive
1106	N-IgG	Severe/Critical	Strong	48	Positive
1106	RBD-IgG	Severe/Critical	Strong	48	Positive
1107	S-IgG	Severe/Critical	Strong	62	Positive
1112	S-IgG	Severe/Critical	Weak	5	Positive
1119	S-IgG	Severe/Critical	Weak	NA	Positive
1119	RBD-IgG	Severe/Critical	Weak	NA	Positive
1137	S-IgG	Mild/Moderate	Strong	38	Negative
1137	RBD-IgG	Mild/Moderate	Strong	38	Negative
1139	S-IgG	Severe/Critical	Strong	31	Negative
1139	N-IgG	Severe/Critical	Strong	31	Negative
1139	RBD-IgG	Severe/Critical	Strong	31	Negative
1155	S-IgG	Severe/Critical	Weak	58	Positive
1166	S-IgG	Severe/Critical	Strong	51	Positive
1166	N-IgG	Severe/Critical	Strong	51	Positive
1171	N-IgG	Mild/Moderate	Weak	58	Positive
1171	S-IgG	Mild/Moderate	Weak	58	Positive
1171	RBD-IgG	Mild/Moderate	Weak	58	Positive
1205	N-IgG	Severe/Critical	Strong	61	Positive
1205	S-IgG	Severe/Critical	Weak	61	Positive
1205	RBD-IgG	Severe/Critical	Weak	61	Positive
1219	RBD-IgG	Severe/Critical	Strong	51	Negative
1219	S-IgG	Severe/Critical	Strong	51	Negative
1220	RBD-IgG	Mild/Moderate	Strong	36	Negative
1220	S-IgG	Mild/Moderate	Strong	36	Negative
1224	RBD-IgG	Severe/Critical	Weak	86	Positive
1224	N-IgG	Severe/Critical	Weak	86	Positive
1224	S-IgG	Severe/Critical	Weak	86	Positive
1225	RBD-IgG	Mild/Moderate	Weak	14	Positive
1225	S-IgG	Mild/Moderate	Weak	14	Positive
1226	N-IgG	Severe/Critical	Strong	36	Negative
1226	RBD-IgG	Severe/Critical	Strong	36	Negative
1234	RBD-IgG	Mild/Moderate	Strong	57	Positive
1257	N-IgG	Mild/Moderate	Strong	46	Negative
1257	S-IgG	Mild/Moderate	Strong	46	Negative
1257	RBD-IgG	Mild/Moderate	Strong	46	Negative
1269	S-IgG	Severe/Critical	Strong	36	Negative
1269	RBD-IgG	Severe/Critical	Strong	36	Negative
1279	RBD-IgG	Severe/Critical	Strong	14	Positive
1279	N-IgG	Severe/Critical	Strong	14	Positive
1279	S-IgG	Severe/Critical	Strong	14	Positive
1288	N-IgG	Severe/Critical	Strong	41	Negative
1288	RBD-IgG	Severe/Critical	Strong	41	Negative
1290	S-IgG	Severe/Critical	Strong	36	Negative
1290	RBD-IgG	Severe/Critical	Strong	36	Negative
1291	RBD-IgG	Severe/Critical	Strong	NA	Positive
1291	S-IgG	Severe/Critical	Strong	NA	Positive
1294	N-IgG	Severe/Critical	Strong	36	Negative
1294	S-IgG	Severe/Critical	Strong	36	Negative
1294	RBD-IgG	Severe/Critical	Strong	36	Negative
1301	S-IgG	Mild/Moderate	Weak	55	Positive
1301	N-IgG	Mild/Moderate	Weak	55	Positive
1301	RBD-IgG	Mild/Moderate	Weak	55	Positive
1309	RBD-IgG	Mild/Moderate	Strong	8	Negative
1309	S-IgG	Mild/Moderate	Strong	8	Negative
1322	S-IgG	Severe/Critical	Strong	44	Negative
1322	RBD-IgG	Severe/Critical	Strong	44	Negative
1330	RBD-IgG	Severe/Critical	Strong	36	Negative
1330	S-IgG	Severe/Critical	Strong	36	Negative
1330	N-IgG	Severe/Critical	Strong	36	Negative
1332	N-IgG	Severe/Critical	Weak	40	Positive
1369	N-IgG	Mild/Moderate	Strong	59	Positive
1372	S-IgG	Severe/Critical	Weak	69	Positive
1372	N-IgG	Severe/Critical	Weak	69	Positive
1372	RBD-IgG	Severe/Critical	Weak	69	Positive
1375	RBD-IgG	Mild/Moderate	Strong	58	Positive
1380	N-IgG	Mild/Moderate	Weak	43	Negative
1392	RBD-IgG	Mild/Moderate	Weak	66	Negative
1392	N-IgG	Mild/Moderate	Strong	66	Negative
1399	N-IgG	Mild/Moderate	Weak	70	Negative
1401	RBD-IgG	Severe/Critical	Strong	18	Negative
1401	N-IgG	Severe/Critical	Strong	18	Negative
1402	S-IgG	Severe/Critical	Weak	51	Negative
1411	RBD-IgG	Severe/Critical	Strong	61	Negative
1411	S-IgG	Severe/Critical	Strong	61	Negative
1412	RBD-IgG	Severe/Critical	Strong	66	Negative
1412	N-IgG	Severe/Critical	Strong	66	Negative
1414	S-IgG	Severe/Critical	Weak	31	Negative
1414	RBD-IgG	Severe/Critical	Weak	31	Negative
1421	N-IgG	Severe/Critical	Weak	51	Negative
1421	S-IgG	Severe/Critical	Strong	51	Negative
1425	RBD-IgG	Severe/Critical	Strong	55	Negative
1425	N-IgG	Severe/Critical	Strong	55	Negative
1425	S-IgG	Severe/Critical	Strong	55	Negative
1434	RBD-IgG	Mild/Moderate	Weak	21	Negative
1434	S-IgG	Mild/Moderate	Weak	21	Negative
1434	N-IgG	Mild/Moderate	Weak	21	Negative
1446	RBD-IgG	Severe/Critical	Weak	26	Positive
1446	S-IgG	Severe/Critical	Weak	26	Positive
1446	N-IgG	Severe/Critical	Weak	26	Positive
1455	RBD-IgG	Mild/Moderate	Strong	29	Positive
1455	S-IgG	Mild/Moderate	Strong	29	Positive
1455	N-IgG	Mild/Moderate	Weak	29	Positive
1457	RBD-IgG	Severe/Critical	Strong	31	Positive
1457	S-IgG	Severe/Critical	Strong	31	Positive
1457	N-IgG	Severe/Critical	Strong	31	Positive
1460	N-IgG	Mild/Moderate	Weak	49	Positive
1465	N-IgG	Severe/Critical	Weak	13	Positive
1465	S-IgG	Severe/Critical	Weak	13	Positive
1465	RBD-IgG	Severe/Critical	Weak	13	Positive
1470	RBD-IgG	Severe/Critical	Weak	42	Negative
1470	S-IgG	Severe/Critical	Weak	42	Negative
1471	S-IgG	Severe/Critical	Weak	55	Positive
1471	RBD-IgG	Severe/Critical	Weak	55	Positive
1479	RBD-IgG	Mild/Moderate	Weak	41	Negative
1479	S-IgG	Mild/Moderate	Weak	41	Negative
1483	RBD-IgG	Severe/Critical	Weak	36	Negative
1483	N-IgG	Severe/Critical	Weak	36	Negative
1483	S-IgG	Severe/Critical	Weak	36	Negative
1487	RBD-IgG	Severe/Critical	Strong	28	Positive
1491	S-IgG	Mild/Moderate	Weak	30	Positive
1491	N-IgG	Mild/Moderate	Weak	30	Positive
1492	S-IgG	Severe/Critical	Strong	63	Positive
1492	RBD-IgG	Severe/Critical	Strong	63	Positive
1494	N-IgG	Severe/Critical	Weak	28	Positive
1494	S-IgG	Severe/Critical	Weak	28	Positive
1494	RBD-IgG	Severe/Critical	Weak	28	Positive
1495	S-IgG	Severe/Critical	Weak	12	Negative
1495	N-IgG	Severe/Critical	Weak	12	Negative
1496	S-IgG	Severe/Critical	Weak	50	Positive
1496	RBD-IgG	Severe/Critical	Weak	50	Positive
1497	N-IgG	Mild/Moderate	Strong	32	Negative
1498	N-IgG	Severe/Critical	Weak	66	Positive
1501	RBD-IgG	Mild/Moderate	Strong	52	Negative
1507	S-IgG	Mild/Moderate	Weak	42	Positive
1507	RBD-IgG	Mild/Moderate	Weak	42	Positive
1507	N-IgG	Mild/Moderate	Weak	42	Positive
1513	RBD-IgG	Mild/Moderate	Weak	67	Positive
1516	N-IgG	Severe/Critical	Strong	NA	Negative
1516	RBD-IgG	Severe/Critical	Weak	NA	Negative
1517	S-IgG	Severe/Critical	Strong	46	Negative
1518	N-IgG	Severe/Critical	Weak	37	Positive
1519	N-IgG	Mild/Moderate	Strong	39	Negative
1519	RBD-IgG	Mild/Moderate	Strong	39	Negative
1519	S-IgG	Mild/Moderate	Strong	39	Negative
1523	N-IgG	Severe/Critical	Strong	45	Negative
1523	S-IgG	Severe/Critical	Strong	45	Negative
1523	RBD-IgG	Severe/Critical	Strong	45	Negative
1528	RBD-IgG	Mild/Moderate	Weak	14	Positive
1531	N-IgG	Severe/Critical	Strong	10	Negative
1531	RBD-IgG	Severe/Critical	Strong	10	Negative
1531	S-IgG	Severe/Critical	Strong	10	Negative
1545	S-IgG	Mild/Moderate	Strong	25	Negative
1545	N-IgG	Mild/Moderate	Strong	25	Negative
1548	S-IgG	Severe/Critical	Weak	8	Positive
1548	N-IgG	Severe/Critical	Weak	8	Positive
1548	RBD-IgG	Severe/Critical	Weak	8	Positive
1550	S-IgG	Severe/Critical	Weak	7	Negative
1550	RBD-IgG	Severe/Critical	Weak	7	Negative
1551	S-IgG	Severe/Critical	Strong	15	Negative
1551	RBD-IgG	Severe/Critical	Strong	15	Negative
1551	N-IgG	Severe/Critical	Strong	15	Negative
1553	RBD-IgG	Mild/Moderate	Strong	47	Negative
1553	N-IgG	Mild/Moderate	Strong	47	Negative
1553	S-IgG	Mild/Moderate	Strong	47	Negative
1564	RBD-IgG	Severe/Critical	Weak	60	Positive
1564	S-IgG	Severe/Critical	Weak	60	Positive
1564	N-IgG	Severe/Critical	Weak	60	Positive
1581	S-IgG	Severe/Critical	Weak	36	Positive
1581	N-IgG	Severe/Critical	Weak	36	Positive
1582	RBD-IgG	Severe/Critical	Strong	43	Positive
1582	N-IgG	Severe/Critical	Strong	43	Positive
1587	RBD-IgG	Severe/Critical	Weak	37	Positive
1587	N-IgG	Severe/Critical	Weak	37	Positive
1587	S-IgG	Severe/Critical	Weak	37	Positive
1590	RBD-IgG	Severe/Critical	Weak	NA	Positive
1590	S-IgG	Severe/Critical	Weak	NA	Positive
1591	N-IgG	Mild/Moderate	Weak	38	Positive
1591	RBD-IgG	Mild/Moderate	Weak	38	Positive
1592	S-IgG	Severe/Critical	Strong	46	Positive
1595	RBD-IgG	Severe/Critical	Strong	54	Positive
1595	S-IgG	Severe/Critical	Strong	54	Positive
1595	N-IgG	Severe/Critical	Strong	54	Positive
1632	N-IgG	Severe/Critical	Strong	36	Negative
1632	RBD-IgG	Severe/Critical	Strong	36	Negative
1632	S-IgG	Severe/Critical	Strong	36	Negative
1633	RBD-IgG	Mild/Moderate	Weak	51	Positive
1633	N-IgG	Mild/Moderate	Weak	51	Positive
1633	S-IgG	Mild/Moderate	Weak	51	Positive
1642	RBD-IgG	Severe/Critical	Strong	38	Negative
1642	S-IgG	Severe/Critical	Strong	38	Negative
1644	N-IgG	Mild/Moderate	Weak	53	Positive
1644	RBD-IgG	Mild/Moderate	Weak	53	Positive
1646	N-IgG	Severe/Critical	Weak	33	Positive
1646	S-IgG	Severe/Critical	Weak	33	Positive
1649	RBD-IgG	Mild/Moderate	Weak	50	Positive
1649	N-IgG	Mild/Moderate	Weak	50	Positive
1649	S-IgG	Mild/Moderate	Weak	50	Positive
1654	N-IgG	Severe/Critical	Strong	9	Negative
1654	RBD-IgG	Severe/Critical	Strong	9	Negative
1654	S-IgG	Severe/Critical	Strong	9	Negative
1658	S-IgG	Mild/Moderate	Strong	53	Negative
1658	N-IgG	Mild/Moderate	Strong	53	Negative
1660	S-IgG	Severe/Critical	Weak	41	Positive
1660	RBD-IgG	Severe/Critical	Weak	41	Positive
1660	N-IgG	Severe/Critical	Weak	41	Positive
1662	N-IgG	Severe/Critical	Weak	49	Positive
1662	S-IgG	Severe/Critical	Strong	49	Positive
1662	RBD-IgG	Severe/Critical	Weak	49	Positive
1665	N-IgG	Severe/Critical	Weak	36	Negative
1666	RBD-IgG	Severe/Critical	Strong	48	Negative
1666	S-IgG	Severe/Critical	Strong	48	Negative
1667	N-IgG	Severe/Critical	Weak	61	Positive
1668	S-IgG	Severe/Critical	Weak	50	Positive
1668	N-IgG	Severe/Critical	Weak	50	Positive
1668	RBD-IgG	Severe/Critical	Weak	50	Positive
1672	N-IgG	Mild/Moderate	Strong	50	Negative
1675	S-IgG	Severe/Critical	Weak	44	Positive
1675	RBD-IgG	Severe/Critical	Weak	44	Positive
1675	N-IgG	Severe/Critical	Weak	44	Positive
1677	N-IgG	Mild/Moderate	Strong	35	Negative
1678	S-IgG	Mild/Moderate	Strong	32	Negative
1678	N-IgG	Mild/Moderate	Strong	32	Negative
1679	RBD-IgG	Mild/Moderate	Strong	46	Positive
1685	N-IgG	Mild/Moderate	Weak	39	Positive
1685	RBD-IgG	Mild/Moderate	Strong	39	Positive
1691	S-IgG	Severe/Critical	Weak	57	Positive
1691	N-IgG	Severe/Critical	Weak	57	Positive
1691	RBD-IgG	Severe/Critical	Strong	57	Positive
1693	N-IgG	Mild/Moderate	Weak	6	Negative
1693	RBD-IgG	Mild/Moderate	Weak	6	Negative
1693	S-IgG	Mild/Moderate	Weak	6	Negative
1695	S-IgG	Severe/Critical	Weak	43	Positive
1697	RBD-IgG	Severe/Critical	Weak	57	Positive
1697	N-IgG	Severe/Critical	Weak	57	Positive
1698	RBD-IgG	Severe/Critical	Strong	41	Positive
1701	N-IgG	Mild/Moderate	Strong	38	Negative
1707	RBD-IgG	Mild/Moderate	Weak	51	Negative
1707	S-IgG	Mild/Moderate	Weak	51	Negative
1707	N-IgG	Mild/Moderate	Weak	51	Negative
1711	S-IgG	Severe/Critical	Weak	50	Negative
1711	N-IgG	Severe/Critical	Weak	50	Negative
1711	RBD-IgG	Severe/Critical	Weak	50	Negative
1712	RBD-IgG	Mild/Moderate	Weak	28	Negative
1712	S-IgG	Mild/Moderate	Weak	28	Negative
1713	RBD-IgG	Mild/Moderate	Weak	71	Positive
1713	N-IgG	Mild/Moderate	Weak	71	Positive
1713	S-IgG	Mild/Moderate	Weak	71	Positive
1714	S-IgG	Severe/Critical	Weak	36	Negative
1714	RBD-IgG	Severe/Critical	Weak	36	Negative
1716	S-IgG	Mild/Moderate	Weak	52	Positive
1716	N-IgG	Mild/Moderate	Weak	52	Positive
1716	RBD-IgG	Mild/Moderate	Weak	52	Positive
1718	RBD-IgG	Severe/Critical	Strong	17	Positive
1718	S-IgG	Severe/Critical	Strong	17	Positive
1724	RBD-IgG	Severe/Critical	Strong	36	Negative
1724	N-IgG	Severe/Critical	Strong	36	Negative
1724	S-IgG	Severe/Critical	Strong	36	Negative
1729	RBD-IgG	Severe/Critical	Strong	12	Negative
1729	S-IgG	Severe/Critical	Strong	12	Negative
1729	N-IgG	Severe/Critical	Strong	12	Negative
1730	S-IgG	Severe/Critical	Strong	36	Negative
1730	RBD-IgG	Severe/Critical	Strong	36	Negative
1742	N-IgG	Severe/Critical	Weak	61	Positive
1742	RBD-IgG	Severe/Critical	Weak	61	Positive
1742	S-IgG	Severe/Critical	Weak	61	Positive
1743	N-IgG	Severe/Critical	Strong	36	Negative
1745	S-IgG	Severe/Critical	Strong	50	Positive
1745	N-IgG	Severe/Critical	Strong	50	Positive
1748	RBD-IgG	Severe/Critical	Strong	36	Negative
1748	S-IgG	Severe/Critical	Strong	36	Negative
1748	N-IgG	Severe/Critical	Weak	36	Negative
1749	RBD-IgG	Severe/Critical	Strong	38	Negative
1749	S-IgG	Severe/Critical	Strong	38	Negative
1749	N-IgG	Severe/Critical	Strong	38	Negative
1750	S-IgG	Severe/Critical	Strong	46	Negative
1750	RBD-IgG	Severe/Critical	Strong	46	Negative
1753	N-IgG	Severe/Critical	Weak	46	Negative
1753	S-IgG	Severe/Critical	Weak	46	Negative
1761	N-IgG	Severe/Critical	Strong	39	Positive
1761	RBD-IgG	Severe/Critical	Strong	39	Positive
1761	S-IgG	Severe/Critical	Strong	39	Positive
1762	N-IgG	Severe/Critical	Strong	53	Negative
1762	S-IgG	Severe/Critical	Strong	53	Negative
1765	S-IgG	Severe/Critical	Weak	48	Negative
1765	RBD-IgG	Severe/Critical	Weak	48	Negative
1766	N-IgG	Mild/Moderate	Weak	52	Negative
1766	RBD-IgG	Mild/Moderate	Weak	52	Negative
1772	RBD-IgG	Severe/Critical	Strong	48	Negative
1772	N-IgG	Severe/Critical	Strong	48	Negative
1773	S-IgG	Mild/Moderate	Strong	47	Negative
1773	N-IgG	Mild/Moderate	Weak	47	Negative
1780	S-IgG	Mild/Moderate	Weak	31	Negative
1780	N-IgG	Mild/Moderate	Weak	31	Negative
1784	N-IgG	Severe/Critical	Strong	53	Negative
1784	RBD-IgG	Severe/Critical	Strong	53	Negative
1784	S-IgG	Severe/Critical	Strong	53	Negative
1785	S-IgG	Severe/Critical	Strong	61	Negative
1785	RBD-IgG	Severe/Critical	Strong	61	Negative
1786	N-IgG	Severe/Critical	Strong	26	Negative
1788	N-IgG	Severe/Critical	Weak	66	Negative
1793	RBD-IgG	Severe/Critical	Strong	48	Positive
1793	S-IgG	Severe/Critical	Strong	48	Positive
1793	N-IgG	Severe/Critical	Strong	48	Positive
1805	N-IgG	Mild/Moderate	Weak	32	Positive
1805	RBD-IgG	Mild/Moderate	Weak	32	Positive
1811	N-IgG	Severe/Critical	Weak	61	Negative
1813	RBD-IgG	Severe/Critical	Weak	41	Positive
1813	S-IgG	Severe/Critical	Weak	41	Positive
1815	S-IgG	Mild/Moderate	Weak	51	Negative
1815	N-IgG	Mild/Moderate	Weak	51	Negative
1823	S-IgG	Severe/Critical	Weak	50	Negative
1824	S-IgG	Mild/Moderate	Weak	34	Negative
1824	RBD-IgG	Mild/Moderate	Weak	34	Negative
1824	N-IgG	Mild/Moderate	Weak	34	Negative
1826	S-IgG	Severe/Critical	Strong	72	Positive
1828	RBD-IgG	Mild/Moderate	Weak	51	Negative
1828	S-IgG	Mild/Moderate	Weak	51	Negative
1828	N-IgG	Mild/Moderate	Weak	51	Negative
1829	S-IgG	Severe/Critical	Weak	74	Positive
1830	RBD-IgG	Mild/Moderate	Weak	52	Positive
1830	S-IgG	Mild/Moderate	Weak	52	Positive
1831	N-IgG	Severe/Critical	Weak	11	Positive
1831	S-IgG	Severe/Critical	Weak	11	Positive
1831	RBD-IgG	Severe/Critical	Weak	11	Positive
1833	S-IgG	Severe/Critical	Strong	63	Positive
1833	RBD-IgG	Severe/Critical	Strong	63	Positive
1836	S-IgG	Severe/Critical	Weak	53	Negative
1836	RBD-IgG	Severe/Critical	Weak	53	Negative
1837	S-IgG	Severe/Critical	Strong	47	Negative
1837	N-IgG	Severe/Critical	Weak	47	Negative
1838	RBD-IgG	Mild/Moderate	Strong	10	Negative
1840	RBD-IgG	Severe/Critical	Strong	63	Positive
1840	S-IgG	Severe/Critical	Weak	63	Positive
1840	N-IgG	Severe/Critical	Weak	63	Positive
1844	RBD-IgG	Mild/Moderate	Weak	4	Positive
1844	S-IgG	Mild/Moderate	Weak	4	Positive
1849	S-IgG	Mild/Moderate	Strong	62	Positive
1849	RBD-IgG	Mild/Moderate	Strong	62	Positive
1850	RBD-IgG	Mild/Moderate	Strong	70	Positive
1850	S-IgG	Mild/Moderate	Strong	70	Positive

## Sheet: Figure 2d
#1086
Date	S-IgM	S-IgG	RBD-IgM	RBD-IgG	N-IgM	N-IgG	ORF1ab	N
2020-03-21	1.60134	15.5756	1.65323	32.5403	0.0827344	3.10402	33.87	31.13
2020-03-23	0.268867	4.7701	0.444756	10.3137	0.0320903	0.81866	39.97	35.16
2020-03-25	NA	NA	NA	NA	NA	NA	40	40
2020-03-26	2.53161	25.5054	2.58323	51.5613	0.139374	5.56812	40	40
2020-04-01	NA	NA	NA	NA	NA	NA	40	40
2020-04-02	2.37213	29.3794	2.49133	47.8008	0.343425	6.60347	40	40
2020-04-03	2.53587	28.52	2.49529	52.784	0.354591	6.58419	NA	NA
#1106
Date	S-IgM	S-IgG	RBD-IgM	RBD-IgG	N-IgM	N-IgG	ORF1ab	N
2020-03-10	33.9435	24.2012	50.5222	5.17152	2.26014	33.4777	NA	NA
2020-03-11	NA	NA	NA	NA	NA	NA	41.57	40
2020-03-14	NA	NA	NA	NA	NA	NA	40	40
2020-03-21	26.4751	22.0033	42.3704	5.50897	1.53798	30.0136	NA	NA
2020-03-22	NA	NA	NA	NA	NA	NA	33.04	30.8
2020-03-24	1.57674	39.9364	1.11876	59.1512	0.193733	10.5622	40	40
2020-03-27	NA	NA	NA	NA	NA	NA	40	40
2020-03-30	NA	NA	NA	NA	NA	NA	40	40

## Sheet: Figure 3a
PatientID	Test_to_Onset (Day)	N-IgG	RBD-IgG	S-IgG
4	69	3.69643	32.8532	24.3841
4	73	2.77334	28.2353	23.5807
12	45	16.4938	60.0142	53.2861
22	61	4.0206	5.34781	6.13797
22	64	4.30339	5.51972	5.9922
22	66	3.60878	5.64974	5.81792
28	52	1.11233	43.8642	23.3291
28	65	2.12414	42.7986	22.7155
28	72	4.31443	42.8019	22.8446
28	73	4.64217	45.5842	24.341
28	74	3.58256	41.3874	22.2855
31	55	40.9428	42.1803	45.4878
32	39	60.1616	20.4373	41.4775
35	38	18.7001	31.8381	45.2459
35	52	12.6807	17.6115	28.9953
35	60	13.6578	17.0588	31.0439
35	66	10.7191	13.3774	21.0049
35	67	12.1125	15.0957	27.8189
46	47	17.2313	20.7021	17.2423
48	62	31.8198	16.6	16.3178
57	61	7.91402	18.4336	29.9162
76	49	38.7417	25.1574	17.8266
82	63	53.6204	90.3463	75.3277
85	72	73.9616	56.6515	41.1336
95	41	14.1882	35.1741	26.9769
95	60	53.5389	100.34	71.2209
113	58	30.011	49.6105	49.5626
120	53	15.6253	11.1106	12.1575
124	60	18.6724	39.2591	25.1423
134	68	13.2839	10.3927	12.6849
135	60	29.5646	30.3843	39.1224
135	63	16.2864	16.4141	21.9645
146	49	23.0088	33.6883	28.6647
148	53	8.67356	26.1037	35.0537
148	58	8.44271	27.3985	30.4927
148	63	8.45835	26.0852	29.8731
149	43	7.02819	21.4945	15.2666
156	56	19.4405	27.2444	29.342
156	66	30.8647	36.0319	38.04
156	67	24.6618	34.8294	37.329
162	36	34.4428	59.231	27.8126
162	51	17.8352	23.4802	18.9313
167	50	6.24401	24.256	21.2463
169	48	4.2422	3.81626	15.6053
169	61	23.5047	119.836	35.8729
171	49	89.5059	40.0524	37.9363
171	50	98.1784	51.1226	45.6738
171	53	87.1693	34.6778	35.2032
173	45	29.2403	61.2818	45.5289
173	57	2.95596	31.6516	28.7948
175	44	10.617	37.5686	12.5967
175	59	14.106	25.4446	14.9949
175	64	13.4613	29.0202	31.1034
175	66	16.2342	25.2363	16.5442
179	60	19.5263	16.1391	23.5915
179	61	41.0838	13.583	41.4026
180	49	32.2093	42.5004	32.7469
180	58	5.76262	35.8876	38.0038
181	47	10.2322	17.6892	33.4315
181	58	8.70721	13.8262	28.8003
182	47	10.556	54.0487	53.3018
184	57	28.388	40.1165	47.8058
186	47	11.9112	35.189	29.9234
202	48	56.8891	25.5902	47.8206
202	51	8.01247	11.7349	11.6768
202	52	51.5717	24.1273	49.589
207	55	6.42012	14.5002	17.896
207	61	5.33172	12.5414	16.264
221	46	5.99458	13.3988	10.9011
221	54	10.0348	19.2422	19.8527
223	65	14.595	52.7554	39.6411
225	47	43.9807	71.318	48.3888
225	53	19.4355	65.2974	38.5765
225	58	18.5302	32.8348	17.8039
225	64	26.3238	51.9361	38.144
225	67	24.3448	47.3672	35.0462
227	69	31.9168	62.9554	60.5299
227	70	33.9204	61.7448	56.7422
230	58	12.0141	13.4306	21.5801
238	56	10.3915	59.2747	47.3336
240	67	2.51598	8.30265	13.383
240	71	1.73116	9.00084	14.3621
243	14	1.35568	3.62994	1.58667
254	61	13.7908	26.6341	31.7993
256	57	10.3792	22.1909	15.5507
271	51	40.5526	49.2354	38.4296
271	54	9.00608	31.0894	20.2115
310	51	57.4798	16.936	15.9694
310	55	80.6401	27.63	28.9192
316	33	50.2319	64.4128	46.7946
316	37	47.6273	59.7201	44.2357
324	50	2.28272	13.6649	8.185
324	54	2.1608	12.0177	7.59196
329	47	7.10108	13.2032	16.7514
342	36	64.7558	17.2011	22.1571
344	46	22.1708	47.7609	29.2388
344	55	16.9574	35.8695	24.2977
344	58	19.8054	22.7126	30.485
344	66	15.2555	31.8364	23.6818
354	62	8.93718	38.4797	30.958
354	72	8.28405	35.1447	26.8376
354	76	7.30392	29.521	29.057
355	77	4.8924	5.94551	22.4388
357	66	4.19612	12.6971	22.6709
360	43	6.76734	27.3207	18.0048
363	58	8.4384	5.78717	10.3714
372	55	20.6908	38.7348	31.2662
384	55	11.4761	16.8365	22.8715
384	62	11.0019	16.0069	22.6661
391	37	6.23801	9.55601	8.35902
391	39	12.8166	17.4924	15.4195
391	47	14.1257	19.5027	15.5669
391	49	12.3781	16.1962	12.7659
418	53	13.8086	15.8607	12.159
420	40	19.2078	58.2354	39.1386
420	51	22.0563	59.5565	49.6593
420	57	17.6658	47.2499	38.9634
420	62	19.5398	46.3699	44.5358
421	48	40.4702	16.3422	21.5284
421	63	2.88322	7.28011	7.87236
508	25	5.12965	12.2364	8.95104
508	39	5.99429	9.40601	9.12463
508	41	7.54066	12.1859	13.6493
508	46	5.50163	8.69071	9.33619
508	47	6.22019	10.0256	10.7587
515	25	15.9381	19.181	15.1484
515	53	12.3834	16.0426	12.2436
520	33	8.06057	24.5074	12.9167
554	38	0.383252	0.287917	1.23284
554	41	0.537198	0.350807	1.46363
576	94	11.2594	35.7366	23.4732
576	95	13.3928	42.4539	30.1668
583	15	26.0565	46.6778	20.9755
583	30	0.911587	1.14696	1.36278
586	60	24.5478	20.4105	32.4068
589	50	14.3782	15.4798	24.8114
596	65	46.5837	18.5371	23.9591
602	56	15.354	51.7268	40.0187
602	61	1.55722	8.77889	7.19546
602	64	35.4723	16.5571	34.3496
602	65	0.936849	7.81577	6.33933
603	83	2.7163	5.20128	6.47454
606	64	3.81765	6.43221	6.51186
607	60	24.3712	47.9987	28.4374
608	61	33.0877	35.9736	27.5047
609	68	12.682	26.8376	42.6311
618	54	35.4788	71.8303	65.0355
620	69	6.12621	13.9337	21.8082
630	65	1.80709	1.62416	2.15055
632	39	5.70681	10.8532	17.6011
637	55	44.5945	45.0062	55.5505
637	64	41.8822	44.5955	49.4924
637	65	49.2605	50.9583	56.585
639	44	15.6043	10.7802	18.9294
639	54	60.8079	2.35665	5.11701
641	59	25.9119	9.89665	14.5228
643	50	11.2327	10.5939	21.1661
647	60	51.7516	80.0906	81.9595
664	23	38.8506	17.4582	26.2375
667	53	2.24245	4.4514	3.96659
669	43	7.98308	4.63584	4.84233
669	60	57.1917	53.7182	64.0902
669	65	36.3424	30.3191	40.6948
671	49	27.18	24.9849	52.338
704	40	88.4621	82.4958	58.0393
724	53	38.5277	13.4892	28.4938
724	56	37.9181	13.6708	30.3219
726	59	10.1143	35.8053	25.8437
736	60	6.46858	13.3706	15.2981
737	59	37.1133	80.9878	49.0319
737	69	33.5895	72.6764	42.1254
737	73	30.137	70.3727	39.9536
740	41	6.90791	12.0945	13.2396
747	58	21.277	24.5305	20.6393
747	66	25.7884	21.4399	20.1086
754	53	18.8489	87.4261	45.4682
754	57	18.2429	95.9156	49.7697
756	34	47.1135	61.641	47.575
757	48	5.60975	48.0329	51.0873
763	57	23.7803	44.875	30.8626
769	48	28.6346	59.3774	42.0294
773	44	3.73119	15.2226	13.2999
773	47	8.1493	32.8643	28.5157
774	49	32.4452	87.5151	69.2939
774	52	40.2026	94.502	79.2558
774	54	37.0716	102.062	86.354
774	57	30.304	94.1805	81.188
774	63	29.159	87.0834	67.7587
792	65	7.56375	16.9936	22.2296
799	25	26.4342	65.5233	34.3588
821	54	51.7646	27.4508	35.7794
823	68	6.57337	34.6543	28.3678
824	43	13.0368	4.56036	9.80234
832	38	45.6589	75.2262	36.8638
840	41	27.198	18.9193	20.0308
851	43	13.5516	17.9211	14.1346
859	30	51.3291	33.0424	32.2828
873	42	29.391	47.8427	23.8045
873	56	21.2501	28.4196	16.964
880	20	47.9297	84.4215	48.8274
880	30	17.1344	28.9062	17.7096
880	31	29.8629	64.9747	46.2569
880	35	27.3993	59.3017	43.5428
882	51	2.75587	16.0555	11.8576
892	22	19.4384	18.1371	23.6763
895	56	9.47746	4.23643	5.97534
928	19	14.8622	13.4429	27.6251
929	36	27.6912	24.2467	22.4299
935	57	18.7817	16.6731	13.7503
935	60	14.6925	13.1587	12.3996
935	64	17.7924	14.7657	16.0847
935	73	13.3316	11.979	14.7545
935	74	11.8728	10.5241	12.2417
939	46	16.5485	31.993	28.2699
939	58	7.63436	6.29444	11.1718
939	60	12.0649	25.6094	24.289
939	61	12.8533	26.4726	24.4524
942	50	8.41317	16.0789	22.4649
942	63	6.6622	13.0454	19.7545
944	41	11.219	16.8649	14.0198
944	54	8.67727	12.499	12.2508
944	55	9.39473	13.5787	12.719
955	54	10.0755	6.21568	16.4819
962	50	26.2918	51.7302	52.4971
974	55	31.0167	9.25025	15.5269
974	64	26.765	8.08581	12.0734
981	32	28.5161	7.49103	9.31721
981	38	34.4524	18.8114	18.1627
988	44	9.16051	3.92353	8.40886
997	50	27.2117	3.84201	6.73318
1001	54	37.8046	33.4278	32.8648
1006	49	10.7057	20.7715	17.838
1006	61	8.10533	15.8956	14.3827
1034	50	20.844	25.5817	24.6671
1042	51	3.32295	13.6631	6.68498
1042	56	2.90456	12.7949	7.11487
1055	80	19.3619	31.4725	36.3882
1055	88	22.3623	29.3716	26.2563
1059	52	20.4369	54.5756	42.2345
1064	26	12.7286	39.7276	26.2333
1066	51	36.1494	20.8011	26.5902
1067	48	11.7104	25.7175	27.3552
1070	38	9.37024	13.7177	27.9493
1077	32	12.8646	21.9601	53.0825
1078	52	16.865	46.0501	42.8244
1080	35	0.0606189	0.0261102	0.0517075
1081	61	4.30832	7.63807	5.70717
1081	63	5.7445	9.99322	6.83052
1085	38	16.8391	10.4985	14.6203
1086	40	3.10402	32.5403	15.5756
1086	42	0.81866	10.3137	4.7701
1086	45	5.56812	51.5613	25.5054
1086	52	6.60347	47.8008	29.3794
1086	53	6.58419	52.784	28.52
1087	47	23.2932	41.8977	42.6185
1087	63	11.4461	23.3213	37.5065
1087	67	11.7873	27.9634	40.8011
1087	68	13.628	29.404	45.5583
1090	59	9.34559	43.54	29.7053
1091	54	12.5244	39.5374	26.5116
1092	53	10.3403	22.9269	33.9206
1094	62	3.37061	4.50969	8.75559
1095	53	52.3351	1.54687	3.56586
1095	60	51.8446	1.67518	3.7622
1096	2	47.0733	1.89279	3.44424
1096	14	1.43705	9.35914	5.22875
1096	16	42.2381	16.0069	25.1432
1096	19	0.822103	5.87447	2.94807
1106	36	33.4777	5.17152	24.2012
1106	47	30.0136	5.50897	22.0033
1106	50	21.4886	33.2792	34.0331
1107	54	0.00546432	0.00837027	0.0172222
1107	59	19.8013	30.4047	39.5919
1107	61	17.3759	27.8339	35.013
1109	70	32.3029	40.2	46.5459
1112	5	0.385868	0.953446	1.68513
1117	63	30.4033	37.0775	29.9798
1118	43	25.3458	33.4779	20.6233
1119	46	10.4033	4.70116	6.44303
1124	47	13.4467	7.27286	9.34521
1137	38	25.9916	21.7745	19.8389
1137	51	11.7554	63.1304	51.1282
1137	52	19.3279	16.5635	24.2226
1139	43	37.4352	66.5482	46.6985
1146	22	6.66162	45.2631	29.8081
1155	36	17.1693	19.0638	13.1395
1155	43	15.4498	18.794	11.6029
1155	50	13.9817	16.6411	12.4893
1155	58	11.7641	14.4096	10.6294
1155	59	11.2998	14.3019	11.2991
1166	36	37.885	37.7868	36.4871
1166	52	29.3076	22.7266	40.8399
1166	58	30.7099	21.6593	38.8064
1171	66	3.47058	6.05162	16.7386
1205	41	1.25082	0.199667	0.578498
1205	57	101.065	10.7892	16.2902
1205	65	85.669	8.16535	11.5671
1209	29	43.9846	81.8545	42.9618
1213	47	11.4598	31.2552	29.9725
1214	45	15.6579	28.6927	16.1965
1214	57	26.4454	23.5759	24.816
1214	59	8.93452	16.2987	12.2267
1214	65	8.01321	16.1988	11.2603
1214	66	10.8053	19.9543	14.9327
1219	67	21.168	63.6879	75.4436
1220	36	19.1918	57.3242	54.4729
1224	86	7.17256	9.63998	10.1904
1224	87	7.17269	9.95034	11.2201
1225	14	0.973234	8.34892	5.94504
1225	20	0.860704	7.69967	5.80491
1225	26	0.669121	6.55681	3.3014
1226	50	44.1885	77.6718	24.323
1233	61	15.6431	9.64143	19.7444
1234	47	8.14124	44.2243	35.3904
1234	56	12.8042	36.4552	29.0767
1234	57	13.0448	37.4675	33.7583
1234	59	3.12345	95.55	11.3242
1234	62	9.3635	32.0955	27.9302
1237	36	1.4935	4.98231	5.6856
1238	46	20.0646	14.0193	24.5576
1242	29	0.00858122	0.0111337	0.0224968
1242	38	103.671	14.2988	29.2779
1245	21	7.36234	4.81148	6.84202
1247	36	34.6587	102.859	33.625
1248	56	19.5411	23.3089	17.8856
1249	36	32.56	16.222	11.3962
1250	36	29.1431	30.7333	38.1834
1251	44	32.2001	56.3695	49.9455
1252	46	17.4617	20.4224	24.0862
1257	56	28.9937	49.7053	58.398
1269	42	16.6375	53.709	34.9615
1269	49	16.119	51.132	38.9923
1269	53	17.0555	52.7001	39.3483
1270	47	6.22578	9.21253	10.5072
1273	36	18.374	61.7605	41.2467
1274	39	2.06583	0.466177	2.78417
1275	31	25.1517	24.6514	45.604
1278	36	25.2454	29.3165	24.2308
1279	19	30.058	85.2352	60.4806
1281	52	1.01531	0.972276	4.18109
1288	54	20.504	30.6386	22.2912
1288	59	4.91221	21.3782	22.3819
1288	60	21.3987	32.3853	20.6603
1288	61	26.7585	42.7414	29.0936
1290	48	20.4438	36.692	32.1169
1290	54	15.5711	48.8101	46.9484
1290	55	19.04	37.9065	29.575
1290	56	19.6857	38.8612	33.0374
1291	133	15.6454	53.0015	37.4371
1291	139	15.8801	31.9832	22.337
1291	140	15.0877	43.2117	26.128
1291	141	16.3772	46.175	29.9378
1293	39	0.0518721	0.0214329	0.0512414
1294	45	52.3947	71.3908	62.3602
1294	49	41.4645	63.491	53.2305
1294	52	29.2064	62.9013	54.0806
1301	52	6.90563	15.136	13.2261
1309	20	17.5978	54.9649	38.6082
1312	56	23.6795	35.1511	30.928
1312	61	15.5988	27.0367	22.8657
1322	59	18.9428	47.2766	39.9471
1322	63	20.2783	46.2985	34.9991
1322	64	21.3941	50.7014	40.7166
1330	41	84.6853	40.8949	30.2787
1330	44	87.3702	52.0587	36.9982
1330	48	98.6346	53.9984	45.1666
1332	43	10.0818	29.7217	19.8661
1340	46	9.15135	31.2608	28.0446
1340	54	10.9448	31.1956	30.513
1351	50	0.235404	1.50385	2.83518
1364	54	24.822	18.7959	22.7225
1366	45	56.7502	112.012	53.5498
1366	51	45.4464	113.098	45.6132
1368	69	7.5514	8.87466	8.66352
1369	65	45.9289	24.3428	28.1466
1370	44	16.2427	8.40624	16.7756
1372	61	0.864317	2.49336	6.5576
1372	64	2.34835	4.92588	13.4064
1372	65	3.22625	5.84424	16.1735
1372	72	1.34529	4.46073	13.6633
1372	74	2.27243	4.12328	14.1878
1373	76	25.6526	23.2491	26.9777
1373	78	25.1639	22.647	25.1656
1375	45	16.3941	46.2169	29.175
1375	58	2.04349	18.0696	11.389
1380	48	8.97554	31.5212	35.5848
1382	59	14.5767	12.369	14.0931
1392	72	44.3539	6.4464	9.8642
1399	74	4.07755	28.0758	23.5135
1399	75	4.4477	33.4643	24.8857
1401	25	24.7484	22.879	14.7742
1402	65	15.3602	17.0123	16.9863
1406	59	25.1087	18.453	24.3382
1409	65	52.3787	45.1717	47.4971
1411	68	0.191129	0.307121	0.207321
1411	73	19.3613	58.7524	36.6747
1412	76	29.6782	27.2676	30.5283
1412	80	77.0889	45.5886	29.3194
1413	64	6.67501	17.2164	35.0686
1414	37	6.62534	7.46192	6.82178
1414	40	10.5055	14.0097	12.149
1415	41	58.6586	54.6811	59.5753
1421	63	7.4053	39.0093	42.5898
1423	49	20.2668	26.8681	21.0288
1423	57	17.7107	20.7078	16.185
1425	60	65.4583	72.9534	73.4589
1434	29	1.1124	1.67252	4.3347
1441	38	0.0502503	0.0179549	0.155163
1441	44	0.0494078	0.0206084	0.141711
1446	18	7.03878	13.2265	13.8979
1446	19	6.89919	12.4438	13.5798
1449	44	18.6986	41.3232	33.148
1449	47	16.6076	37.0214	27.9548
1455	32	9.78923	80.0657	36.2565
1456	49	11.8084	7.12925	11.4546
1457	40	34.0968	84.7573	82.5322
1457	43	4.62344	41.932	34.6834
1460	56	7.66987	37.7407	20.9225
1460	58	6.47978	35.6737	19.641
1460	64	6.30575	33.5531	20.0418
1460	67	6.07333	29.9143	18.7696
1462	38	0.0966289	0.0447047	0.17775
1462	43	0.320257	0.181208	0.423465
1465	18	4.67789	2.66481	3.86947
1466	43	0.0384012	0.0250259	0.0524517
1470	43	15.7004	9.36694	16.0116
1470	45	9.49224	5.94498	10.1983
1471	41	11.8883	2.54837	6.38283
1471	55	11.6118	2.55205	7.0169
1471	56	11.7192	2.48684	7.19158
1474	41	23.8003	15.0639	13.87
1478	81	30.5356	12.0734	24.4781
1478	84	24.1589	10.3107	23.1459
1478	86	25.1581	10.1976	22.4011
1479	48	12.1641	14.8909	13.3927
1479	56	10.8132	12.8496	11.0044
1481	41	53.7581	36.8911	35.7459
1481	47	60.8764	41.0633	39.4092
1481	53	51.0977	32.1193	31.4065
1481	56	51.5231	32.6461	35.2955
1483	43	3.48702	2.30164	5.05927
1484	36	4.90349	13.657	12.8031
1487	31	17.7047	44.1755	31.6249
1491	46	2.74635	17.2751	10.2744
1492	61	13.4718	45.985	38.014
1492	66	13.7883	43.8071	33.9906
1494	26	6.32246	6.25803	10.9286
1494	34	4.62029	5.28527	9.01662
1495	21	9.07656	31.9542	16.6708
1496	52	11.4787	5.69745	9.59007
1497	34	44.611	38.9693	27.7811
1497	38	40.2489	35.3038	25.1822
1498	68	4.60479	16.0731	20.504
1498	70	7.16203	21.9249	29.0306
1501	61	13.9721	50.5693	32.072
1502	40	19.9655	20.1277	20.9476
1505	37	0.775471	0.550114	0.676384
1505	39	0.541684	0.397131	0.453126
1506	75	23.3377	19.7909	20.082
1507	32	6.47595	9.80616	10.1394
1508	48	19.4257	38.1944	21.091
1510	43	21.3198	83.641	67.1543
1513	64	12.6142	13.9403	27.3527
1513	72	11.9571	12.0958	25.934
1513	75	10.317	11.118	24.0435
1516	NA	55.4198	6.85454	22.196
1517	55	18.1662	40.274	37.574
1518	31	8.06675	28.647	22.683
1518	39	5.69274	20.8744	15.991
1519	54	38.1946	73.9986	51.4523
1519	55	43.8762	78.7076	64.9445
1523	54	33.3197	87.7751	88.8219
1527	20	23.6166	4.09533	5.24498
1528	22	18.4453	5.7319	18.4454
1529	50	11.9057	3.45867	2.7804
1531	12	33.9704	58.0418	39.457
1531	15	15.2632	46.7502	28.8033
1536	44	9.26341	36.4215	29.7163
1537	45	24.7058	3.98309	7.17089
1537	46	41.062	7.97605	12.4533
1539	43	13.4644	34.6347	29.2426
1545	33	32.7825	18.6252	27.2813
1548	18	8.92101	6.39337	4.54072
1548	27	0.0104562	0.0147017	0.0841157
1550	16	11.7841	10.3088	7.67328
1551	20	77.0412	106.958	77.3829
1553	55	40.246	60.888	70.4064
1562	21	0.0710557	0.0387881	0.0670161
1562	27	0.0603608	0.0360296	0.0705244
1564	50	8.85501	7.81354	12.9095
1564	61	6.707	5.81935	10.5081
1567	25	0.043812	0.109978	0.0601469
1570	62	14.8341	29.224	22.2937
1570	64	11.9859	32.0662	24.4815
1571	72	9.29731	16.9306	19.3771
1571	76	10.0872	19.0185	21.462
1577	19	0.0399938	0.0204285	0.0487962
1580	11	0.0550718	0.0243063	0.0613326
1581	44	2.27901	0.765083	2.273
1582	39	81.9969	48.8938	31.0589
1582	45	78.1117	46.8484	29.2452
1582	46	77.9971	47.4608	29.7441
1582	47	60.3541	39.7094	21.2589
1586	21	29.3919	12.5826	20.9161
1587	31	5.79619	6.36249	6.55266
1587	39	4.69491	4.02943	4.82465
1588	21	76.8022	22.7041	17.3793
1590	NA	15.3426	11.95	8.42618
1591	43	2.71373	8.58755	6.1894
1591	46	7.25005	10.4307	23.275
1592	43	9.52682	8.31908	16.3775
1592	44	22.7277	21.1551	38.163
1592	46	10.3661	19.0825	15.514
1592	54	8.98252	19.1976	13.5399
1593	29	8.85224	21.5954	33.0102
1593	37	6.08706	20.4325	14.681
1593	38	6.71261	22.7225	16.6718
1595	43	8.83123	10.7	6.07596
1595	51	28.945	46.6646	43.071
1595	55	27.7692	43.9817	46.6049
1610	12	0.0604728	0.0170903	0.0768457
1610	13	0.0391902	0.0197688	0.0652497
1616	17	0.0329466	0.0227072	0.118405
1617	10	0.0225927	0.021268	0.0472834
1617	12	59.6693	54.5373	58.5988
1617	14	0.0341593	0.0281941	0.057252
1620	27	16.1847	34.2988	35.6723
1628	35	22.2064	15.748	17.1874
1631	14	11.4883	7.00474	23.2632
1632	44	69.2679	60.2607	68.0767
1632	45	70.253	59.2671	64.4367
1632	46	73.7773	61.3113	69.561
1633	56	10.0194	6.61576	8.2506
1638	36	8.98523	16.8316	18.0251
1641	9	0.0721661	0.0509962	0.105247
1642	40	18.2211	59.7849	48.3755
1644	51	7.74508	6.17754	18.3414
1644	61	0.676504	1.67878	2.58323
1646	29	0.939966	0.950443	1.75783
1646	30	2.32976	2.36961	3.04215
1646	35	4.56799	25.7147	17.109
1646	38	1.30833	1.14314	1.60541
1646	40	1.67804	2.59795	2.14418
1649	52	3.74819	6.40959	7.35007
1654	11	44.599	57.3499	50.6409
1654	19	35.2024	35.0208	44.6938
1658	61	43.1985	32.7526	43.0082
1660	40	2.05822	2.61805	4.66445
1661	47	6.84037	21.8945	33.8211
1662	45	8.28223	3.47666	62.3853
1662	47	9.34226	3.65141	57.138
1663	42	3.72193	31.2744	27.4911
1665	42	4.15152	18.3217	18.1717
1665	50	6.06136	21.2055	15.4161
1666	61	12.3242	98.2112	64.9909
1667	66	7.03048	21.4215	25.3896
1668	50	2.04558	8.24613	9.7712
1670	69	10.4642	18.6522	24.0172
1672	52	40.8935	16.1472	27.1637
1675	43	4.6651	8.11574	9.06349
1677	34	1.94254	0.766752	4.30804
1677	37	39.2593	29.3246	18.5203
1678	42	4.39343	12.1364	42.6934
1678	44	49.9569	27.8781	24.7489
1679	41	15.3551	47.2635	21.1743
1679	43	11.9635	39.1171	17.791
1679	44	9.64573	38.1556	17.4107
1679	45	11.6152	40.9187	17.2446
1679	47	12.4421	34.6383	17.4801
1683	46	13.325	21.7839	34.7073
1685	43	4.94793	44.8597	30.0016
1691	49	3.1641	91.8955	13.7989
1691	60	3.97301	78.5804	16.2902
1692	38	17.5486	63.9571	34.7636
1693	11	2.33955	3.58986	4.93504
1695	53	10.7298	17.4711	16.5799
1697	59	4.56199	15.5337	27.9626
1697	60	4.128	14.6224	29.1628
1698	44	18.1683	51.6423	27.479
1700	42	12.4357	12.0815	26.2754
1701	42	34.2407	35.8957	30.5086
1707	51	5.01183	4.23154	4.00586
1707	54	0.997302	4.48056	8.79086
1707	57	3.07224	4.58679	3.56361
1710	62	14.1268	20.7422	18.9412
1711	57	6.48031	10.3348	9.2196
1712	28	0.538065	1.05414	1.83486
1713	71	1.82327	3.20942	4.81769
1714	42	19.6324	14.3646	10.0916
1716	56	6.92852	6.01988	8.06525
1718	17	18.7438	48.2411	37.9712
1719	42	86.6583	74.2813	87.2052
1722	65	15.0727	21.0448	26.5949
1722	75	14.3101	19.4108	23.3161
1724	43	31.7877	66.6104	65.2454
1729	19	43.5516	74.4658	58.3711
1730	38	21.9658	78.7084	56.5788
1730	40	17.2533	76.9269	31.0762
1730	42	14.6463	79.864	53.2349
1731	55	7.2234	47.5612	56.1561
1736	42	11.9022	52.0594	37.6706
1742	59	3.58849	3.90697	4.32631
1742	61	3.43059	3.76752	3.90001
1743	39	26.034	19.2585	10.7981
1743	42	24.0182	29.7891	22.1818
1743	43	28.1697	22.2872	14.0088
1745	41	83.5199	29.6185	22.9898
1745	43	35.2861	3.25914	44.7583
1745	45	42.2033	4.17718	57.0289
1745	47	41.1306	4.78833	53.9558
1745	51	47.9537	4.75768	61.1507
1745	52	34.4732	2.15452	54.339
1745	53	26.2145	1.77124	45.4165
1746	45	8.59261	2.98663	4.82375
1746	49	9.32795	3.91577	6.01572
1746	57	9.31788	3.44979	5.15323
1746	58	7.37235	2.45695	4.09441
1748	44	3.76276	84.2474	51.2649
1749	45	66.5377	80.1667	71.5347
1750	60	16.3916	47.7778	33.2946
1750	61	19.5359	52.2333	40.6502
1753	57	5.83926	16.2236	17.3304
1761	39	52.3247	72.6076	69.5176
1761	44	37.8778	57.8886	80.1053
1761	45	36.1061	59.3979	75.1119
1761	51	32.037	53.6686	64.0425
1761	52	32.7316	53.4066	72.4387
1762	54	45.8625	39.9673	62.3125
1762	61	51.0926	42.0963	55.7938
1765	58	10.6177	11.1196	4.51748
1766	61	4.99912	13.7164	24.2472
1767	39	88.9926	12.8619	20.665
1772	54	37.9617	44.6434	30.8214
1772	57	5.91194	15.9873	15.8543
1772	59	6.58071	16.0635	15.8017
1773	53	9.07167	22.7191	36.392
1775	49	24.7687	16.5563	12.1559
1775	52	8.60434	24.1865	34.6616
1780	39	7.96795	18.1062	12.5549
1783	59	18.8802	21.5248	31.1191
1783	61	17.6918	20.6644	31.0004
1784	61	53.5652	52.1135	47.1609
1784	65	1.30716	1.84651	7.31799
1784	66	41.1625	40.2973	33.885
1785	66	22.9869	46.0216	40.0693
1786	32	29.1802	24.2595	23.6397
1786	34	27.4002	24.0087	23.2553
1788	71	7.51278	18.487	15.5038
1788	72	4.52157	31.8096	16.3691
1792	78	3.44769	5.62882	9.39336
1792	80	16.1684	19.9313	21.3743
1793	40	21.8131	15.442	25.0053
1793	43	14.7159	8.18477	16.6554
1793	48	46.2326	59.9258	47.9646
1793	49	13.7264	5.24672	13.3734
1793	50	17.4142	5.73667	14.7991
1793	51	15.972	4.56247	13.0453
1793	52	14.1954	4.02346	10.2555
1796	73	11.5887	22.966	24.5209
1799	12	4.81911	0.897548	8.51057
1800	61	9.53004	98.2413	73.7822
1800	67	10.9721	100.473	71.616
1805	37	8.77072	4.01628	5.2907
1805	43	8.12505	5.34258	20.4361
1805	48	9.05991	3.63657	6.00768
1810	49	16.1595	26.4846	24.3519
1810	51	17.4328	26.4936	30.9251
1811	68	5.76295	35.6111	23.7158
1812	53	9.44795	27.7952	23.8047
1812	61	10.3445	27.9844	25.7957
1813	37	2.13496	2.59596	3.19007
1813	44	4.58555	5.38237	5.61003
1813	45	10.2446	7.19638	10.6558
1813	46	8.2447	6.46488	10.0997
1815	60	6.81649	34.4909	17.808
1822	35	14.1633	46.7549	25.1281
1823	50	12.3052	27.6959	16.4741
1824	34	5.02664	6.8006	4.689
1826	62	6.27081	1.32312	4.02189
1826	68	15.3277	27.1001	56.2335
1826	74	13.3934	23.8727	54.5011
1827	30	18.0409	20.0984	18.4556
1828	51	5.40812	13.5597	11.2643
1828	56	4.61263	11.1042	10.2119
1828	64	3.79537	9.15228	7.59943
1829	61	4.89587	7.30235	7.31052
1829	68	10.0266	13.7553	11.4903
1829	72	17.7266	16.0792	15.2868
1829	74	12.7933	13.1355	10.467
1830	58	0.340838	1.55335	1.42912
1831	14	0.100174	0.0507263	0.103979
1831	15	1.40116	2.21158	1.83285
1832	61	21.3691	28.0953	24.303
1832	64	13.0614	23.0262	23.2927
1832	71	14.4812	21.4153	21.842
1833	61	12.0625	55.4803	36.8388
1834	66	26.9893	13.9231	12.4895
1835	61	5.07714	12.2734	12.3893
1835	68	16.8188	28.2201	14.0526
1835	72	3.95829	17.8711	17.3352
1836	53	3.34008	6.30404	15.2817
1836	55	15.8092	12.2074	10.6622
1837	47	9.0446	29.8501	39.016
1838	12	19.0815	53.0931	20.924
1840	67	5.78897	47.7828	14.3462
1841	74	35.412	66.3225	62.924
1844	3	18.0154	6.45052	17.2348
1845	61	19.564	5.84451	18.8656
1847	66	48.9758	43.9112	44.7986
1848	2	6.45146	18.4667	36.1608
1849	61	25.1797	67.3145	49.7065
1850	66	24.6894	42.9103	36.8056

## Sheet: Figure 3b
PatientID	Test_to_Onset (Day)	N-IgG	RBD-IgG	S-IgG
35	38	18.7001	31.8381	45.2459
35	52	12.6807	17.6115	28.9953
35	60	13.6578	17.0588	31.0439
35	66	10.7191	13.3774	21.0049
508	25	5.12965	12.2364	8.95104
508	39	5.99429	9.40601	9.12463
508	41	7.54066	12.1859	13.6493
508	46	5.50163	8.69071	9.33619
508	47	6.22019	10.0256	10.7587
774	49	32.4452	87.5151	69.2939
774	52	40.2026	94.502	79.2558
774	54	37.0716	102.062	86.354
774	57	30.304	94.1805	81.188
774	63	29.159	87.0834	67.7587
1086	40	3.10402	32.5403	15.5756
1086	42	0.81866	10.3137	4.7701
1086	45	5.56812	51.5613	25.5054
1086	52	6.60347	47.8008	29.3794
1086	53	6.58419	52.784	28.52
1096	2	47.0733	1.89279	3.44424
1096	14	1.43705	9.35914	5.22875
1096	16	42.2381	16.0069	25.1432
1096	19	0.822103	5.87447	2.94807
1646	29	0.939966	0.950443	1.75783
1646	30	2.32976	2.36961	3.04215
1646	35	4.56799	25.7147	17.109
1646	38	1.30833	1.14314	1.60541
1646	40	1.67804	2.59795	2.14418

## Sheet: Figure 4a-c
PatientID	Test_to_CPT	S-IgG	RBD-IgG	N-IgG
508	0 Days	9.12463	9.40601	5.99429
508	6~7 Days	10.0475	9.35817	5.86091
508	1~3 Days	13.6493	12.1859	7.54066
774	4~5 Days	86.354	102.062	37.0716
774	0 Days	69.2939	87.5151	32.4452
774	8~14 Days	72.2351	89.4491	29.5406
774	1~3 Days	79.2558	94.502	40.2026
1205	8~14 Days	16.2902	10.7892	101.065
1205	0 Days	0.578498	0.199667	1.25082
1498	0 Days	20.504	16.0731	4.60479
1498	1~3 Days	29.0306	21.9249	7.16203
1592	1~3 Days	26.8385	20.1188	16.5469
1592	0 Days	16.3775	8.31908	9.52682
1592	8~14 Days	13.5399	19.1976	8.98252
1646	1~3 Days	3.04215	2.36961	2.32976
1646	0 Days	1.75783	0.950443	0.939966
1646	8~14 Days	1.8748	1.87054	1.49318
1646	6~7 Days	17.109	25.7147	4.56799
1743	1~3 Days	18.0953	26.0381	26.0939
1743	0 Days	10.7981	19.2585	26.034
1829	8~14 Days	10.467	13.1355	12.7933
1829	1~3 Days	11.4903	13.7553	10.0266
1829	6~7 Days	15.2868	16.0792	17.7266
1829	0 Days	7.31052	7.30235	4.89587

## Sheet: Figure 4d
PatientID	2020-03-23	2020-03-24	2020-03-25	2020-03-26	2020-03-27	2020-03-28	2020-03-29	2020-03-30	2020-03-31	2020-04-01	2020-04-02	2020-04-03	2020-04-04
#508		Nucleic acid test-positive		CPT	Nucleic acid test-positive		Nucleic acid test-positive			Nucleic acid test-negative/Improved CT image
PatientID	2020-03-18	2020-03-19	2020-03-20	2020-03-21	2020-03-22	2020-03-23	2020-03-24	2020-03-25	2020-03-26	2020-03-27	2020-03-28	2020-03-29	2020-03-30	2020-03-31	2020-04-01
#1646		Nucleic acid test-positive		CPT/Nucleid acid test-positive	Nucleic acid test-negative		Nucleic acid test-negative	Nucleic acid test-positive			Nucleic acid test-negative	Nucleic acid test-negative			Discharage
PatientID	2020-03-14	2020-03-15	2020-03-16	2020-03-17	2020-03-18	2020-03-19	2020-03-20	2020-03-21	2020-03-22	2020-03-23	2020-03-24	2020-03-25	2020-03-26	2020-03-27	2020-03-28	2020-03-29	2020-03-30	2020-03-31	2020-04-01	2020-04-02	2020-04-03	2020-04-04	2020-04-05	2020-04-06	2020-04-07	2020-04-08	2020-04-09
#1205			Nucleic acid test-positive	CPT/Nucleic acid test-positive				Nucleic acid test-positive		Nucleic acid test-positive								Nucleic acid test-positive
PatientID	2020-03-21	2020-03-22	2020-03-23	2020-03-24	2020-03-25	2020-03-26	2020-03-27	2020-03-28	2020-03-29	2020-03-30		2020-04-01
#1498		Nucleic acid test-positive		CPT		Nucleic acid test-negative		Nucleic acid test-negative		Discharge
PatientID	2020-03-21	2020-03-22	2020-03-23	2020-03-24	2020-03-25	2020-03-26	2020-03-27	2020-03-28	2020-03-29	2020-03-30	2020-03-31	2020-04-01	2020-04-02	2020-04-03	2020-04-04	2020-04-05	2020-04-06
#1592	Nucleic acid test-positive			CPT			Nucleic acid test-negative					Nucleic acid test-negative/Improved CT image					Discharage
PatientID	2020-03-19	2020-03-20	2020-03-21	2020-03-22	2020-03-23	2020-03-24	2020-03-25	2020-03-26	2020-03-27	2020-03-28	2020-03-29
#1743		Nucleic acid test-negative		CPT	Nucleic acid test-negative				Improved CT image		Discharge
PatientID	2020-03-23	2020-03-24	2020-03-25	2020-03-26	2020-03-27	2020-03-28	2020-03-29	2020-03-30	2020-03-31	2020-04-01	2020-04-02	2020-04-03	2020-04-04	2020-04-05	2020-04-06	2020-04-07	2020-04-08
#1829			Nucleic acid test-positive	CPT	Nucleic acid test-negative			Nucleic acid test-positive	Improved CT image	Nucleic acid test-positive	Nucleic acid test-positive
PatientID	2020-03-14	2020-03-15	2020-03-16	2020-03-17	2020-03-18	2020-03-19	2020-03-20	2020-03-21	2020-03-22	2020-03-23	2020-03-24	2020-03-25	2020-03-26	2020-03-27	2020-03-28	2020-03-29	2020-03-30	2020-03-31	2020-04-01	2020-04-02	2020-04-03
#774	Nucleic acid test-positive			CPT	Improved CT image			Nucleic acid test-positive					Nucleic acid test-negative						Nucleic acid test-negative		Discharage

[truncated: 9 more sheets: Figure 5, Supplementary Fig.1, Supplementary Fig.2a, Suppementary Fig.2b, Supplementary Fig.3, Supplementary Fig.4, Supplementary Fig.5, Supplementary Fig.6, Supplementary Table 1]
